# Supplementary material for: Integrated proteomics and transcriptomics analysis of dynamic changes in muscle fiber types in different regions of porcine skeletal muscle
Source: Adv Biotechnol (Singap). 2025 Sep 24;3(4):29. doi: 10.1007/s44307-025-00080-w (PMC12460891; doi:10.1007/s44307-025-00080-w)
Supplement: Supplementary file 3 — Supplementary Material 3. [file 44307_2025_80_MOESM3_ESM.xlsx]

## Sheet: Sheet 1
	time	region	Mean_Identified	SD_Expr	Region	Idntified
1	E57	LD	7375.67	21.0079	LD	7355
2	E57	LD	7375.67	21.0079	LD	7375
3	E57	LD	7375.67	21.0079	LD	7397
4	E57	SD	7383	47.1487	SD	7416
5	E57	SD	7383	47.1487	SD	7404
6	E57	SD	7383	47.1487	SD	7329
7	E73	LD	7336.33	12.0968	LD	7327
8	E73	LD	7336.33	12.0968	LD	7350
9	E73	LD	7336.33	12.0968	LD	7332
10	E73	SD	7337.33	11.3725	SD	7328
11	E73	SD	7337.33	11.3725	SD	7350
12	E73	SD	7337.33	11.3725	SD	7334
13	E90	LD	7262.67	23.7978	LD	7267
14	E90	LD	7262.67	23.7978	LD	7284
15	E90	LD	7262.67	23.7978	LD	7237
16	E90	SD	7331.67	19.3477	SD	7354
17	E90	SD	7331.67	19.3477	SD	7320
18	E90	SD	7331.67	19.3477	SD	7321
19	P1	LD	6196	88.8988	LD	6257
20	P1	LD	6196	88.8988	LD	6094
21	P1	LD	6196	88.8988	LD	6237
22	P1	SD	5960.33	418.231	SD	5479
23	P1	SD	5960.33	418.231	SD	6235
24	P1	SD	5960.33	418.231	SD	6167
25	P120	LD	3582.33	101.54	LD	3662
26	P120	LD	3582.33	101.54	LD	3468
27	P120	LD	3582.33	101.54	LD	3617
28	P120	SD	3863.33	31.5013	SD	3883
29	P120	SD	3863.33	31.5013	SD	3880
30	P120	SD	3863.33	31.5013	SD	3827
31	P28	LD	4579.33	47.0779	LD	4608
32	P28	LD	4579.33	47.0779	LD	4525
33	P28	LD	4579.33	47.0779	LD	4605
34	P28	SD	5214.33	128.001	SD	5180
35	P28	SD	5214.33	128.001	SD	5107
36	P28	SD	5214.33	128.001	SD	5356
