# Supplementary material for: Integrated proteomics and transcriptomics analysis of dynamic changes in muscle fiber types in different regions of porcine skeletal muscle
Source: Adv Biotechnol (Singap). 2025 Sep 24;3(4):29. doi: 10.1007/s44307-025-00080-w (PMC12460891; doi:10.1007/s44307-025-00080-w)
Supplement: Supplementary file 7 — Supplementary Material 7. [file 44307_2025_80_MOESM7_ESM.xlsx]

## Sheet: E57
Gene	RNA	Proteomics	Label
A2M	-0.0799056	0.00121282	Type1
A2ML1	-0.00680799	0.706805	Type1
AAAS	-0.086971	-0.0055012	Type1
AACS	-0.145152	-0.00898296	Type1
AAK1	0.0324954	0.00368612	Type1
AAMP	-0.0533048	-0.011505	Type1
AAR2	0.040558	-0.0101189	Type1
AARS1	-2.44347	0.00618446	Type3
AARS2	0.068905	-0.00493344	Type1
AARSD1	-0.103042	0.00196465	Type1
AASDHPPT	0.0471779	-0.00437121	Type1
AASS	0.415359	-0.0111722	Type1
AATF	-0.084991	0.0199269	Type1
ABCA6	0.249093	-0.0300219	Type1
ABCA9	0.0883646	-0.00298529	Type1
ABCB10	0.0121434	-0.0178006	Type1
ABCB6	-0.150742	0.00606814	Type1
ABCB7	0.0021143	-0.022002	Type1
ABCB8	-0.159719	0.00741104	Type1
ABCC1	0.154112	0.00998251	Type1
ABCC2	0.00575088	4.28701	Type2
ABCC3	-0.0540836	0.00119425	Type1
ABCC9	-0.0353597	0.00560962	Type1
ABCD1	-0.24879	-0.522214	Type1
ABCD3	-0.201131	-0.00976844	Type1
ABCD4	-0.172432	-0.0220956	Type1
ABCE1	-0.00462808	-0.0129101	Type1
ABCF1	0.0266773	-0.0097161	Type1
ABCF2	0.0676441	-0.0158437	Type1
ABCF3	0.0192219	-0.00158547	Type1
ABCG2	0.247208	-0.0250819	Type1
ABHD10	-0.064314	0.00816173	Type1
ABHD11	0.0355674	-0.00221875	Type1
ABHD12	-0.024751	-0.000163852	Type1
ABHD14B	0.0224013	0.0279822	Type1
ABHD16A	-0.0984846	-0.00580777	Type1
ABHD4	1.06347	1.52852	Type4
ABHD5	0.146745	0.0549371	Type1
ABI1	-0.153358	0.00898428	Type1
ABI2	0.0323879	-0.03546	Type1
ABI3BP	1.0698	0.0443864	Type3
ABL1	-0.114191	0.00629946	Type1
ABL2	0.108945	-0.0656085	Type1
ABLIM1	0.428124	-0.00227303	Type1
ABLIM2	0.028708	-0.00126947	Type1
ABLIM3	0.208455	-0.0095499	Type1
ABR	-0.0822467	-0.0155106	Type1
ABRA	-0.0491872	0.140677	Type1
ABRAXAS2	0.0208217	0.0120712	Type1
ABT1	-0.105221	0.58158	Type1
ACAA1	-0.103954	-0.0019704	Type1
ACAA2	-0.0417658	-0.00326717	Type1
ACACA	0.16375	0.0102644	Type1
ACACB	0.0382953	0.190293	Type1
ACAD10	-0.532426	-0.0205855	Type1
ACAD11	0.0612867	-0.00626465	Type1
ACAD8	-0.123236	-0.0217337	Type1
ACAD9	-0.0450567	-0.00664346	Type1
ACADL	0.0236799	-0.0114986	Type1
ACADM	-0.115843	-0.00470965	Type1
ACADS	-0.0997416	-0.00284241	Type1
ACADSB	0.0204059	-0.0134855	Type1
ACADVL	-0.0263106	-0.0062429	Type1
ACAN	0.538795	5.31224	Type2
ACAP2	0.0460983	0.00642335	Type1
ACAP3	-0.025193	-0.00451726	Type1
ACAT1	-0.046176	-0.0121454	Type1
ACAT2	-0.400555	-0.00295681	Type1
ACBD3	0.0830068	0.0181978	Type1
ACBD5	-0.269089	-0.00454272	Type1
ACBD6	-0.0664621	0.590594	Type1
ACCS	0.0414626	0.0140233	Type1
ACD	-0.0739454	-0.5772	Type1
ACE	0.124976	-0.000685093	Type1
ACHE	-0.33769	-0.0529704	Type1
ACLY	-0.0773499	0.00392594	Type1
ACO1	-0.218942	0.00287785	Type1
ACO2	0.163775	-0.0115273	Type1
ACOT11	0.0777342	-0.0163991	Type1
ACOT13	-0.0630236	-0.0144462	Type1
ACOT6	-0.0112252	0.0517018	Type1
ACOT7	0.0305157	0.0100721	Type1
ACOT8	-0.109725	-0.00190965	Type1
ACOT9	0.116882	0.0010607	Type1
ACOX1	0.105077	-0.00550367	Type1
ACOX3	-0.0369933	0.00196591	Type1
ACP1	-0.112638	0.0228184	Type1
ACP2	-2.95925	0.00131153	Type3
ACP5	-0.0332874	0.870013	Type1
ACP6	0.016422	-0.0159967	Type1
ACSF2	0.0903129	0.00653506	Type1
ACSF3	-0.163123	-0.00683181	Type1
ACSL1	0.880998	-0.0161416	Type1
ACSL3	0.115435	0.00372753	Type1
ACSL4	0.0807793	0.99239	Type1
ACSL5	0.0285789	-0.0380889	Type1
ACSL6	0.0252904	-0.589018	Type1
ACSM3	-0.0533526	5.2131	Type2
ACSS1	-0.126446	-0.0202086	Type1
ACSS2	0.0339403	0.000145251	Type1
ACSS3	-0.366701	-0.0288968	Type1
ACTA1	-0.0416244	-0.0164126	Type1
ACTB	-0.013713	0.00750142	Type1
ACTG2	-0.120022	-0.0172497	Type1
ACTL6A	-0.207696	-0.000780247	Type1
ACTMAP	0.296991	0.0254838	Type1
ACTN1	0.0221026	-0.00539445	Type1
ACTN2	0.0780584	-0.0189751	Type1
ACTN3	-0.590913	0.0346575	Type1
ACTN4	-0.297079	0.00709317	Type1
ACTR10	0.0656381	-0.00558911	Type1
ACTR1A	-0.0541231	0.00025943	Type1
ACTR1B	-0.0398989	-0.00757806	Type1
ACTR2	0.0139293	0.00543482	Type1
ACTR3	-0.0170568	0.00237259	Type1
ACTR5	-0.0214107	0.0483426	Type1
ACTR6	0.0312422	-0.00914943	Type1
ACTR8	0.0777089	0.0217656	Type1
ACVR1	0.300113	0.019552	Type1
ACVR2B	-0.168791	-0.00399984	Type1
ACY1	0.107615	0.00947399	Type1
ACYP2	-0.12357	-0.029986	Type1
ADA	0.0575289	0.0221102	Type1
ADAL	-0.118596	0.99537	Type5
ADAM10	0.233338	-0.00645233	Type1
ADAM17	-0.0594655	-0.0112984	Type1
ADAM22	-0.20394	-0.0103338	Type1
ADAM9	0.157814	-0.0342485	Type1
ADAMTS1	-0.343826	-0.0284069	Type1
ADAMTS12	0.412697	0.0194639	Type1
ADAMTS2	0.326073	0.0350406	Type1
ADAMTS5	0.0902929	-4.41564	Type2
ADAMTSL3	0.508509	0.0304369	Type1
ADAMTSL4	0.197564	0.0317794	Type1
ADAR	0.20208	-0.0157805	Type1
ADARB1	0.069501	-0.00245989	Type1
ADAT1	0.125526	-0.0905972	Type1
ADCY2	-0.139959	0.0122173	Type1
ADCY9	0.189639	-0.0419353	Type1
ADD1	0.0356008	0.0166696	Type1
ADD3	0.14	0.0141235	Type1
ADGRA2	-0.00123418	0.0133714	Type1
ADGRE5	-0.35645	-0.00955075	Type1
ADGRF5	0.20716	-0.00859023	Type1
ADGRL1	0.0220334	0.5562	Type1
ADGRL2	0.0836139	-0.0043301	Type1
ADGRL3	0.0402758	-0.564456	Type1
ADGRL4	0.116708	-0.0235605	Type1
ADH5	-0.0496776	0.00367054	Type1
ADHFE1	-0.135095	-0.585444	Type1
ADI1	-0.147342	0.00148318	Type1
ADIRF	0.113589	4.2615	Type2
ADISSP	-0.0120956	-0.0175747	Type1
ADK	-0.141749	0.000784835	Type1
ADNP	0.0219176	0.000620864	Type1
ADO	0.233061	-0.00253952	Type1
ADPGK	-0.19483	0.010109	Type1
ADPRH	0.293673	0.00253084	Type1
ADPRM	0.194492	1.48829	Type2
ADPRS	-0.127446	-0.000526613	Type1
ADRM1	0.132222	0.00491025	Type1
ADSL	-0.335331	-0.00285773	Type1
ADSS1	0.103754	0.00631512	Type1
ADSS2	0.0124134	0.00627202	Type1
AEBP1	-0.00536026	0.0269605	Type1
AFAP1	-0.00171432	-0.00969827	Type1
AFAP1L1	0.0129042	-0.00628567	Type1
AFAP1L2	0.00842208	-0.00448899	Type1
AFDN	-0.148373	-0.0131987	Type1
AFF4	0.519759	0.00811896	Type1
AFG3L2	0.0641435	-0.0079859	Type1
AFMID	-0.231066	0.0321186	Type1
AFP	-0.0133225	0.0111751	Type1
AFTPH	0.192178	0.93203	Type1
AGAP1	0.158183	-0.0305531	Type1
AGAP3	0.154402	-0.00102236	Type1
AGBL1	0.0763929	0.0224065	Type1
AGFG1	-0.126607	-0.0032595	Type1
AGFG2	-0.242495	0.0110452	Type1
AGK	-0.0329504	-0.0043209	Type1
AGL	0.408565	-0.0212556	Type1
AGO2	0.279109	-0.00856233	Type1
AGO3	0.0539366	0.0039659	Type1
AGPAT1	-0.00256207	0.00602118	Type1
AGPAT2	-0.324602	-0.00644541	Type1
AGPAT3	-0.0143678	0.00175793	Type1
AGPAT4	-0.0654205	-0.0240297	Type1
AGPAT5	0.0408888	-0.00164882	Type1
AGPS	0.12026	-0.00188835	Type1
AGRN	-0.550872	-0.0197946	Type1
AGT	0.889863	0.0102767	Type1
AHCTF1	0.0802537	-0.00598946	Type1
AHCY	-0.00365165	0.000694655	Type1
AHCYL1	0.0304402	0.0157064	Type1
AHCYL2	0.286592	0.0203647	Type1
AHR	-0.273703	0.0251108	Type1
AHSA1	-0.00996102	-0.00653185	Type1
AHSP	-0.382791	-0.000256981	Type1
AIDA	-0.069755	0.00604793	Type1
AIF1	-0.217676	0.00548506	Type1
AIF1L	-0.10686	0.0079865	Type1
AIFM1	0.0675791	-0.0141885	Type1
AIG1	-0.0591788	0.00890445	Type1
AIMP1	-0.0773254	-0.00374963	Type1
AIMP2	-0.211577	-0.0138201	Type1
AIP	-0.0747603	0.00039831	Type1
AJUBA	-0.0786846	-0.536835	Type1
AK1	-0.131853	-0.00299463	Type1
AK3	-0.13723	-0.0110481	Type1
AK5	0.103167	0.00454716	Type1
AK6	-0.0525328	-5.22123	Type2
AKAP1	-0.00715936	-0.0162544	Type1
AKAP10	0.00888163	-0.0524688	Type1
AKAP11	0.444098	-0.00925727	Type1
AKAP12	0.268023	0.0266956	Type1
AKAP17A	-0.0441614	-0.00421715	Type1
AKAP6	0.119565	-0.0120753	Type1
AKAP7	0.199035	0.592531	Type1
AKAP8	-0.0820547	-0.021434	Type1
AKAP8L	0.0315196	-0.000856266	Type1
AKAP9	0.221164	-0.0145039	Type1
AKR1A1	0.683335	-0.00211429	Type1
AKR1B1	0.0177259	-0.0219017	Type1
AKR7A2	-0.000515762	0.00240568	Type1
AKT1	-0.301111	0.0101414	Type1
AKT1S1	-0.0793952	-0.00400339	Type1
AKT3	0.365745	0.00714035	Type1
AKTIP	-0.00681313	-0.0231938	Type1
ALAD	-0.120094	-0.0048228	Type1
ALB	0.00892177	0.0194704	Type1
ALCAM	0.0102697	0.021497	Type1
ALDH16A1	-0.344252	0.000697936	Type1
ALDH18A1	-0.0490075	0.00065721	Type1
ALDH1A1	0.115285	0.0309391	Type1
ALDH1A2	-0.196097	-0.0472698	Type1
ALDH1A3	0.436739	-0.000251395	Type1
ALDH1B1	0.00741687	0.0642074	Type1
ALDH1L2	0.113666	0.0156385	Type1
ALDH2	-0.116688	-0.00943993	Type1
ALDH3A2	0.0105281	0.00876141	Type1
ALDH4A1	-0.201137	-0.0127054	Type1
ALDH5A1	0.134927	-0.0229272	Type1
ALDH6A1	0.160594	-0.0113224	Type1
ALDH7A1	0.456262	0.00936729	Type1
ALDOA	-0.0275455	-0.000159777	Type1
ALDOC	-0.0731805	-0.00504564	Type1
ALG12	-0.12746	0.00878432	Type1
ALG14	0.0109139	-0.598019	Type1
ALG2	-0.00817761	0.011518	Type1
ALG3	0.0265636	0.0192024	Type1
ALG5	-0.00478915	0.0069666	Type1
ALG6	-0.25056	-0.0144087	Type1
ALG9	0.0850495	-0.00733138	Type1
ALKBH3	-0.0814505	-0.00133676	Type1
ALKBH5	-0.0910208	-0.0117039	Type1
ALKBH6	0.00228868	-0.0351888	Type1
ALMS1	0.486405	-0.561632	Type5
ALOX15	0.0375082	-4.12575	Type2
ALPK2	0.0646656	-0.0614253	Type1
ALPK3	0.0983346	-0.013668	Type1
ALPL	0.0226539	-0.581724	Type1
ALS2	0.130013	-0.0143056	Type1
ALYREF	-0.0706687	-0.00123417	Type1
AMBP	-0.00124448	0.0166996	Type1
AMDHD2	-0.247905	-0.000461597	Type1
AMER1	0.218478	-0.0235561	Type1
AMFR	0.0442745	-0.562802	Type1
AMMECR1L	0.124915	-0.0104768	Type1
AMOTL2	0.042975	-1.58305	Type2
AMPD1	0.332853	0.00991108	Type1
AMPD2	-0.109041	-0.00641855	Type1
AMPD3	0.279077	0.0132042	Type1
AMPH	0.16078	0.662829	Type1
ANAPC1	-0.0631012	-0.00487192	Type1
ANAPC10	0.00557732	-0.91057	Type1
ANAPC13	-0.0511909	0.000382117	Type1
ANAPC16	-0.0215549	-0.5599	Type1
ANAPC2	-0.0929152	-0.0515635	Type1
ANAPC4	0.0454755	-0.0103352	Type1
ANAPC5	0.00569409	-0.608056	Type1
ANAPC7	-0.108876	0.0179479	Type1
ANGEL2	-0.272208	-0.0329373	Type1
ANGPTL1	0.553755	0.0695682	Type1
ANGPTL2	0.29323	0.0427535	Type1
ANGPTL6	0.26028	0.0699641	Type1
ANK1	-0.0334321	0.00442735	Type1
ANKFY1	0.0929138	0.00482855	Type1
ANKH	0.0115769	-0.00643224	Type1
ANKHD1	0.164192	-0.0053833	Type1
ANKLE2	0.0555054	0.00535998	Type1
ANKMY2	-0.067455	-0.0119954	Type1
ANKRD1	0.405684	-0.561848	Type1
ANKRD12	0.0976884	-0.0158803	Type1
ANKRD13A	-0.71201	8.62021e-05	Type1
ANKRD17	0.103606	-0.0165667	Type1
ANKRD2	-0.293964	-0.0314959	Type1
ANKRD28	0.109679	0.00155128	Type1
ANKRD29	-0.203739	5.14766	Type2
ANKRD39	-0.0752645	0.00592127	Type1
ANKRD44	-0.0586852	0.00389512	Type1
ANKRD49	0.0167424	-0.579108	Type1
ANKRD50	0.0981296	-0.00481142	Type1
ANKS1A	-0.171631	-0.00246234	Type1
ANKS3	-0.0494062	0.0132152	Type1
ANKZF1	-0.0416243	-0.938138	Type1
ANLN	0.294526	-0.028228	Type1
ANO10	0.165337	0.0234856	Type1
ANO6	0.4727	0.00618981	Type1
ANP32B	-0.0156364	-0.00134046	Type1
ANP32E	0.291987	-0.022434	Type1
ANPEP	-1.14259	-0.0371905	Type3
ANTXR1	0.0455498	0.0275158	Type1
ANTXR2	-0.0941639	0.0118755	Type1
ANXA1	0.0527848	0.0170101	Type1
ANXA11	0.155173	0.022372	Type1
ANXA2	-0.0403129	0.0033603	Type1
ANXA4	-0.0168179	7.92096e-06	Type1
ANXA5	0.0442067	0.0178628	Type1
ANXA6	-0.00315474	-0.00458424	Type1
ANXA7	-0.0756691	-0.0214249	Type1
AP1B1	0.308964	0.000121955	Type1
AP1G1	0.0810853	-0.00571075	Type1
AP1M1	0.0579307	0.00157648	Type1
AP1S1	-0.311073	-0.00450204	Type1
AP1S2	-0.130007	-0.00931234	Type1
AP2A1	0.0326941	0.0029426	Type1
AP2A2	0.101976	0.00895535	Type1
AP2B1	0.0710522	0.00286756	Type1
AP2M1	0.0213503	0.00872652	Type1
AP2S1	-0.107634	-0.00237276	Type1
AP3B1	0.101663	0.00998355	Type1
AP3D1	0.0240646	0.00829107	Type1
AP3M1	-0.0268113	0.0129603	Type1
AP3S1	-0.101993	0.0256421	Type1
AP4B1	0.193052	-0.045551	Type1
AP4E1	-0.031826	-0.0137156	Type1
AP4M1	-0.02319	-0.00686079	Type1
AP4S1	-0.0956027	-0.0282384	Type1
AP5B1	-0.422945	0.0130767	Type1
AP5Z1	-0.294093	-0.0670627	Type1
APAF1	0.0682521	0.000268244	Type1
APBB1	0.133595	-0.0117238	Type1
APBB2	-0.0980583	-0.0157866	Type1
APC	0.00250267	-0.00423874	Type1
APEH	-0.102851	-0.00443783	Type1
APEX1	-0.0307932	-0.00506721	Type1
API5	0.0284586	-0.00318744	Type1
APIP	-0.00588031	0.00137544	Type1
APLF	0.131271	-0.0295865	Type1
APLP2	0.075308	0.00834809	Type1
APMAP	-0.0113516	-0.000739363	Type1
APOA1	-0.0868285	0.0101909	Type1
APOA2	0.0954159	0.0310414	Type1
APOB	-0.00674242	-0.0195342	Type1
APOBEC2	0.0857299	-0.00603801	Type1
APOD	0.284804	0.0580283	Type1
APOE	-0.257362	-0.00467763	Type1
APOM	-0.326794	0.0121203	Type1
APOO	-0.111644	-0.022951	Type1
APOOL	-0.300122	0.0183069	Type1
APP	0.109677	0.00433774	Type1
APPBP2	-0.0475841	-0.964523	Type1
APPL1	0.110264	0.010917	Type1
APPL2	-0.0141625	0.0020009	Type1
APRT	-0.104499	-0.00609574	Type1
APTX	-0.205187	0.0310721	Type1
AQP1	0.0758014	0.578316	Type1
AQP3	-0.215261	-0.0836447	Type1
AQP4	-0.140626	0.0132553	Type1
AQR	0.348142	-0.00626153	Type1
ARAF	0.090273	0.00402399	Type1
ARAP1	0.115309	0.0299294	Type1
ARAP3	-0.0860432	0.0130517	Type1
ARCN1	-0.0326159	0.00611974	Type1
ARF4	-0.0374521	0.0143433	Type1
ARF5	-0.0370268	0.00865611	Type1
ARF6	0.0397002	-0.000333243	Type1
ARFGAP1	-0.0339411	0.0233249	Type1
ARFGAP2	0.00365802	-0.00553302	Type1
ARFGAP3	0.119931	0.0326174	Type1
ARFGEF1	0.0782554	-0.000521986	Type1
ARFGEF2	0.399766	0.00453667	Type1
ARFIP1	-0.118389	0.00490199	Type1
ARFRP1	-0.132603	0.0173793	Type1
ARG2	-0.0693738	-0.00251385	Type1
ARGLU1	-0.0507596	0.568189	Type1
ARHGAP1	0.0741691	-0.0034485	Type1
ARHGAP10	0.0709221	-0.0034522	Type1
ARHGAP12	0.0410821	-0.0717665	Type1
ARHGAP17	0.0329156	0.0118442	Type1
ARHGAP18	0.78875	-0.0019848	Type1
ARHGAP21	0.293333	0.0114055	Type1
ARHGAP23	0.0719843	0.0081014	Type1
ARHGAP24	0.0717387	-0.00182464	Type1
ARHGAP25	0.0179287	0.00626294	Type1
ARHGAP26	-0.0194452	0.00160121	Type1
ARHGAP28	-0.0176491	0.0434427	Type1
ARHGAP29	0.151162	0.0306735	Type1
ARHGAP31	0.146556	0.00877028	Type1
ARHGAP32	0.126051	0.00583067	Type1
ARHGAP35	0.209479	-0.00186882	Type1
ARHGAP39	0.0429637	1.49585	Type2
ARHGAP42	0.0366924	0.0270215	Type1
ARHGAP5	0.135586	0.0141267	Type1
ARHGDIA	-0.0517653	0.00822091	Type1
ARHGDIB	0.0170028	0.0358579	Type1
ARHGEF1	0.263301	-0.000781634	Type1
ARHGEF10	0.265063	0.0178263	Type1
ARHGEF10L	0.290399	0.000203783	Type1
ARHGEF11	0.0652865	0.00715468	Type1
ARHGEF12	0.471576	0.00863783	Type1
ARHGEF18	0.261119	0.558574	Type1
ARHGEF2	-0.106089	-0.00821437	Type1
ARHGEF25	0.155784	0.0338441	Type1
ARHGEF26	0.0945824	0.00264142	Type1
ARHGEF28	0.0410978	0.59433	Type1
ARHGEF37	-0.0857393	0.00600107	Type1
ARHGEF40	0.0587068	-0.00248696	Type1
ARHGEF6	0.650936	0.0106227	Type1
ARHGEF7	-0.602531	-0.00519306	Type1
ARID1A	0.117496	0.00300211	Type1
ARID1B	0.000546952	0.00474704	Type1
ARID2	0.234588	-0.0173337	Type1
ARID3A	0.19798	-0.0136275	Type1
ARID4A	0.176003	-0.0185813	Type1
ARID4B	0.106775	-0.00936612	Type1
ARIH1	0.0883765	0.00865789	Type1
ARIH2	0.503672	0.00858542	Type1
ARL1	0.638107	0.00813259	Type1
ARL10	-0.0421371	0.00575489	Type1
ARL14EP	0.264864	-1.50256	Type2
ARL15	0.010389	0.00134376	Type1
ARL2	0.068765	-0.00784357	Type1
ARL3	-0.191946	0.00308243	Type1
ARL5A	0.111983	-0.0243004	Type1
ARL6	0.0195083	-0.00788329	Type1
ARL6IP4	-0.121117	-0.000202862	Type1
ARL6IP5	0.00892334	-0.0151276	Type1
ARL8A	-0.0121687	0.000177231	Type1
ARL8B	0.115881	0.00273318	Type1
ARMC1	0.0562147	0.00671908	Type1
ARMC10	0.349182	0.0103506	Type1
ARMC6	0.187349	-0.00794796	Type1
ARMC8	0.149775	-0.010476	Type1
ARMCX1	-0.346037	0.499425	Type1
ARMCX2	0.040568	-0.00686452	Type1
ARMCX3	-0.0594853	-0.0269247	Type1
ARMCX4	0.028543	-0.589527	Type1
ARMCX5	0.068283	-1.10934	Type2
ARMH3	0.0928062	0.0072099	Type1
ARMT1	-0.0778093	0.00360731	Type1
ARNT	0.108161	0.0121532	Type1
ARPC1A	-0.106091	-0.000965078	Type1
ARPC1B	-0.00956285	0.0231689	Type1
ARPC2	0.066527	0.00474668	Type1
ARPC3	-0.0264582	0.00542567	Type1
ARPC5	0.0157369	0.00263844	Type1
ARPC5L	-0.0710129	-0.000385464	Type1
ARPIN	-0.0428295	0.00132087	Type1
ARPP19	0.000341736	0.000398322	Type1
ARPP21	0.0983123	0.519172	Type1
ARRB1	0.0758271	0.00174078	Type1
ARRB2	0.329342	0.0144758	Type1
ARRDC1	-0.115031	0.00885753	Type1
ARSA	-0.347309	0.0433656	Type1
ARSB	0.150285	0.00431034	Type1
ARSD	0.0995017	-0.0146564	Type1
ART3	-0.320775	-0.110245	Type1
ART5	0.0604232	-0.0610179	Type1
ARVCF	-0.0413129	-0.0170769	Type1
AS3MT	-0.10963	-0.0300921	Type1
ASAH1	0.119858	0.0224135	Type1
ASAP1	0.054234	0.0267887	Type1
ASAP2	0.156698	0.0126914	Type1
ASAP3	0.179433	0.0315399	Type1
ASB1	0.0243477	-0.0179288	Type1
ASB2	0.175279	0.0420653	Type1
ASB3	0.152979	-0.0139054	Type1
ASB4	0.182927	-0.972222	Type5
ASB6	0.0166145	-0.0380895	Type1
ASB9	-0.249672	0.980076	Type5
ASCC1	0.103558	-0.0176178	Type1
ASCC2	-0.370398	-0.0166005	Type1
ASCC3	0.06618	-0.00520627	Type1
ASF1A	-0.0665926	0.00597769	Type1
ASF1B	0.0318512	-0.0110832	Type1
ASH2L	0.00561867	-0.0148334	Type1
ASL	-0.0390442	0.00025777	Type1
ASMTL	0.284434	-0.0349957	Type1
ASNS	-0.0750767	-0.0284224	Type1
ASPA	0.0482471	0.0711143	Type1
ASPH	0.0450643	0.0164384	Type1
ASPN	0.195955	0.0188578	Type1
ASPSCR1	0.00159497	0.00622663	Type1
ASRGL1	-0.219761	0.016921	Type1
ASXL2	0.0588288	0.0106117	Type1
ATAD1	0.0243374	-0.0196285	Type1
ATAD2	-0.0318251	-0.00685621	Type1
ATAD2B	0.0698983	-0.041098	Type1
ATAD3A	-0.461125	-0.00861485	Type1
ATAT1	0.0545358	0.0100724	Type1
ATE1	-0.067825	0.00167753	Type1
ATF2	0.217089	0.0157766	Type1
ATF7	0.181129	-0.00120719	Type1
ATF7IP	0.0956729	-7.09023e-05	Type1
ATG101	-0.0159461	0.921998	Type1
ATG12	0.0168535	-0.0273373	Type1
ATG13	0.0575485	-0.527299	Type1
ATG16L1	-0.161016	-0.0076142	Type1
ATG2A	0.0645466	0.0111177	Type1
ATG2B	0.307349	-0.00119311	Type1
ATG3	0.107724	0.00428585	Type1
ATG4A	0.00430422	0.0852962	Type1
ATG4B	-0.00417063	0.00938148	Type1
ATG5	-0.0283186	0.0434389	Type1
ATG7	0.105681	0.00103189	Type1
ATG9A	0.018751	0.00766153	Type1
ATIC	0.0143542	-0.00498801	Type1
ATL1	-0.0342386	-0.511613	Type1
ATL2	0.32319	-0.00056589	Type1
ATL3	-0.189939	0.0108844	Type1
ATM	0.128483	0.00320556	Type1
ATOH8	-0.15076	0.581303	Type1
ATOX1	-0.0602258	-0.00211243	Type1
ATP11A	0.117155	-0.0452023	Type1
ATP11B	0.0800139	0.0202098	Type1
ATP13A1	0.494013	-0.00160374	Type1
ATP1A1	0.883703	-0.00774412	Type1
ATP1A2	-0.165898	-0.0138507	Type1
ATP1A3	-0.0172382	-0.645868	Type1
ATP1B1	0.132826	-0.0169947	Type1
ATP1B4	0.113081	-0.00300427	Type1
ATP2A1	0.44786	-0.0267394	Type1
ATP2A2	0.190896	-0.0145458	Type1
ATP2A3	-0.705591	-0.0190903	Type1
ATP2B1	-0.131267	-0.0107154	Type1
ATP2B3	0.353873	-0.0207003	Type1
ATP2B4	0.188244	0.0006112	Type1
ATP2C1	0.0841759	0.0184412	Type1
ATP5F1A	-0.0291134	-0.0128238	Type1
ATP5F1C	-0.115629	-0.016056	Type1
ATP5F1D	-0.0665679	-0.00637647	Type1
ATP5IF1	-0.0824333	-0.0224796	Type1
ATP5MC1	-0.130664	0.576597	Type1
ATP5ME	-0.155235	-0.0229554	Type1
ATP5MG	-0.26288	-0.00400618	Type1
ATP5MK	-0.149498	-0.00472631	Type1
ATP5PB	-0.116148	-0.0157371	Type1
ATP5PF	-0.100112	-0.00958806	Type1
ATP5PO	-0.0471126	-0.0115049	Type1
ATP6AP1	0.012727	-0.0114099	Type1
ATP6AP2	0.0809032	-0.00919182	Type1
ATP6V0A1	0.426263	-0.0194563	Type1
ATP6V0A2	0.0902844	0.0070109	Type1
ATP6V0D1	0.0569166	-0.0103236	Type1
ATP6V1A	0.188752	0.00364512	Type1
ATP6V1B2	0.0866482	0.0102364	Type1
ATP6V1C1	0.0476889	0.000634473	Type1
ATP6V1D	0.0490486	0.01464	Type1
ATP6V1F	-0.0853904	0.00811843	Type1
ATP6V1H	0.0219623	-0.00753425	Type1
ATP7A	0.146401	0.0193371	Type1
ATP8A1	0.146298	-0.015254	Type1
ATP8B2	-0.0427964	-0.888849	Type1
ATP9A	0.348341	0.0449594	Type1
ATPAF1	0.515534	-0.0305394	Type1
ATPAF2	-0.189211	-0.00797594	Type1
ATRX	0.168048	-0.0028744	Type1
ATXN1	0.106065	0.613484	Type1
ATXN10	-0.142294	0.00158281	Type1
ATXN1L	0.111808	5.18643	Type2
ATXN2	0.149145	0.0045413	Type1
ATXN2L	0.561416	0.00334884	Type1
ATXN3	-0.54364	-0.00576552	Type1
AUH	-0.0282933	0.0022223	Type1
AUP1	-0.0379932	0.0158545	Type1
AVEN	-0.00865287	0.0198969	Type1
AVIL	-0.0975299	-0.616739	Type1
AXL	0.167675	0.00294252	Type1
AZI2	0.166467	1.59354	Type2
AZU1	-0.759549	-5.03617	Type2
B2M	-0.223924	0.0097638	Type1
B3GALNT1	-0.210164	0.0310954	Type1
B3GALT6	-0.169451	-0.0257473	Type1
B3GAT3	0.767166	0.000565041	Type1
B3GLCT	-0.0810694	0.00495882	Type1
B3GNT2	-0.0517078	5.63307	Type2
B4GALT1	-0.0782286	0.00744891	Type1
B4GALT4	-0.0137408	0.0285111	Type1
B4GALT5	0.310184	5.399	Type2
B4GAT1	-0.0602092	0.021904	Type1
B9D1	-0.191425	0.01253	Type1
BABAM1	-0.0241277	0.00944442	Type1
BABAM2	0.00471518	0.00719668	Type1
BACH1	0.0533212	0.000228553	Type1
BAD	-0.171948	0.0183045	Type1
BAG1	-0.0131845	-0.0286465	Type1
BAG2	-0.103257	0.00708528	Type1
BAG3	0.0366698	0.00228406	Type1
BAG4	-0.147263	-0.00336274	Type1
BAG5	-0.0114626	0.0141001	Type1
BAG6	-0.147758	-0.0108813	Type1
BAIAP2	0.186035	0.000342658	Type1
BANF1	-0.0677563	-0.00691499	Type1
BANP	0.0905324	-0.014273	Type1
BAX	-0.07538	0.0053065	Type1
BAZ1B	0.0772773	-0.0131049	Type1
BBS1	0.150391	0.00810288	Type1
BBS7	0.152655	-0.604823	Type1
BCAM	-0.0855656	-0.00731916	Type1
BCAP29	0.0632397	0.0175118	Type1
BCAP31	-0.0652525	0.00198747	Type1
BCAR1	-0.17446	0.0166344	Type1
BCAS1	0.320947	0.0185764	Type1
BCAS2	-0.0435846	-0.00861149	Type1
BCAS3	-0.00471922	0.000662492	Type1
BCAT1	-0.012749	-0.00272873	Type1
BCAT2	0.0253269	0.000294087	Type1
BCCIP	-0.0794886	0.000205721	Type1
BCKDHA	0.00846845	-0.00831332	Type1
BCKDK	0.0595415	-0.0227664	Type1
BCL10	0.0823027	-0.0148244	Type1
BCL2	-0.0825997	-0.00539371	Type1
BCL2L1	0.0193249	0.0235551	Type1
BCL2L13	0.128559	0.00569305	Type1
BCL7C	-0.115546	0.00192506	Type1
BCL9L	0.155016	0.0244813	Type1
BCLAF1	0.0079555	-0.0120656	Type1
BCOR	-0.0658445	-0.0189937	Type1
BCORL1	0.0863156	1.02647	Type4
BCR	0.0155763	-0.0334147	Type1
BCS1L	0.0445283	-0.00742704	Type1
BDH1	0.055993	-0.0140219	Type1
BDH2	0.112784	0.00877673	Type1
BECN1	0.0124119	0.595137	Type1
BET1	-0.0313084	0.892161	Type1
BET1L	0.0509879	-0.00492288	Type1
BGN	0.150079	0.0580961	Type1
BICC1	0.10302	0.676088	Type1
BICD2	0.144858	-0.0079412	Type1
BICRA	0.0773281	0.0357218	Type1
BICRAL	0.137635	1.53314	Type2
BID	-0.0965527	-0.00673547	Type1
BIN1	0.518684	-0.00847392	Type1
BIN2	0.0284369	0.00321207	Type1
BIN3	-0.253758	0.024395	Type1
BIRC6	0.199014	-0.00336353	Type1
BLMH	-0.0208422	0.00762647	Type1
BLOC1S1	-0.103559	-0.0107005	Type1
BLOC1S2	-0.0871236	0.0130453	Type1
BLOC1S3	0.0566713	0.0106672	Type1
BLOC1S4	-0.0733051	0.00791474	Type1
BLOC1S5	0.0265801	1.59098	Type2
BLTP1	0.636258	-0.0288709	Type1
BLVRA	0.534582	-0.011784	Type1
BLVRB	-0.0217725	-0.00348683	Type1
BMI1	0.0374525	0.961901	Type1
BMP1	-0.0264114	-0.00373129	Type1
BMP2K	0.0298055	-0.0101942	Type1
BMPR1A	0.0965568	0.021291	Type1
BMPR2	0.255848	-0.580612	Type1
BMS1	0.183097	0.0198634	Type1
BNIP1	-0.00880568	-0.00331532	Type1
BNIP3	0.0116321	0.0199597	Type1
BNIP3L	0.0532843	-0.00581798	Type1
BOD1L1	0.185243	0.00180901	Type1
BOLA1	-0.148632	-0.00111869	Type1
BOP1	0.102533	-0.00602127	Type1
BORCS5	-0.0325656	-0.00165461	Type1
BORCS6	-0.0133715	0.00594816	Type1
BORCS7	0.106155	-0.0315167	Type1
BPGM	0.0812737	-0.00641781	Type1
BPHL	-0.15573	-0.00168335	Type1
BPNT1	0.460393	-0.00678863	Type1
BPNT2	0.0504132	0.00785414	Type1
BPTF	0.0255157	0.00346362	Type1
BRAF	0.182797	-0.562305	Type1
BRAP	0.0457859	-0.00509721	Type1
BRAT1	-0.240356	0.0196194	Type1
BRCC3	-0.0851623	-0.0167537	Type1
BRD1	-0.0283285	-0.0470478	Type1
BRD2	0.0206853	-0.000355187	Type1
BRD3	0.0429417	-0.00766671	Type1
BRD4	0.16328	-0.00733768	Type1
BRD7	0.00394348	-0.0035354	Type1
BRD8	0.0381444	-0.111037	Type1
BRD9	0.00621617	-0.00608923	Type1
BRF1	-0.511905	-0.0337362	Type1
BRI3BP	-0.298559	0.00260474	Type1
BRIX1	0.0411784	-0.0045704	Type1
BRK1	-0.0465125	-0.00514095	Type1
BROX	-0.129884	0.0100835	Type1
BRWD1	0.0624148	0.0199595	Type1
BSCL2	0.0273974	0.0166112	Type1
BSDC1	0.202033	0.00118639	Type1
BST2	-0.0153642	-5.24484	Type2
BTAF1	-0.0615783	-0.0076651	Type1
BTBD2	-0.0059449	0.567336	Type1
BTD	0.388213	0.0173268	Type1
BTF3L4	0.01689	-0.00580258	Type1
BTNL9	-0.0187962	-0.825757	Type1
BUB3	-0.0328973	-0.00959316	Type1
BUD13	0.0211446	-0.00318967	Type1
BUD23	-0.312222	-0.00945983	Type1
BUD31	0.00926036	0.00463097	Type1
BVES	0.0640354	-0.0199572	Type1
BYSL	-0.0266683	-0.00412232	Type1
BZW1	0.0150723	-0.000689952	Type1
BZW2	-0.0578439	-0.0142935	Type1
C10orf71	0.23727	-0.0435749	Type1
C11orf98	-0.0419186	-0.0046042	Type1
C1QA	-0.0622513	0.00376283	Type1
C1QB	0.081964	0.0409021	Type1
C1QBP	-0.0631867	0.000729361	Type1
C1QC	-0.051664	0.0140606	Type1
C1QL4	-0.417323	-0.558948	Type1
C1QTNF2	-0.153287	5.80076	Type2
C1QTNF3	0.160869	0.04061	Type1
C1QTNF5	-0.0955508	0.03222	Type1
C1QTNF6	0.05927	0.100013	Type1
C1R	-0.156609	0.0187054	Type1
C1S	-0.165117	-0.00753204	Type1
C2CD5	0.0780081	-0.00193376	Type1
C2orf69	0.116593	-0.0370828	Type1
C3	0.166786	0.0167474	Type1
C4A	-0.668522	-0.0363507	Type1
C4orf33	-0.0674115	-0.0341749	Type1
C4orf54	0.353293	-0.00785984	Type1
C5	0.0428279	0.00259842	Type1
C7	-0.0151357	0.0163979	Type1
C8B	-0.00137207	0.172874	Type1
C8G	-0.327911	0.993728	Type5
C9	-0.0605898	0.018089	Type1
CA2	0.0414342	0.00649483	Type1
CA3	0.0285607	-0.00700442	Type1
CA4	-0.346233	5.96116	Type2
CAB39L	-0.0397108	-0.0204787	Type1
CACHD1	0.131668	0.0136498	Type1
CACNA1S	0.489736	-0.00933265	Type1
CACNA2D1	0.0666906	-0.0263294	Type1
CACNB1	0.179089	-0.00507632	Type1
CACNB3	0.803512	-0.585228	Type5
CACNG1	-0.151051	-0.0291883	Type1
CACTIN	-0.00365614	0.0171416	Type1
CACUL1	-0.0569924	0.00346313	Type1
CACYBP	-0.109451	-0.00800074	Type1
CAD	0.0217953	0.0100701	Type1
CADM1	0.240672	0.0734368	Type1
CADM2	0.0452687	-0.0194458	Type1
CADM3	-0.0733597	-0.0202164	Type1
CADM4	-0.0556554	-0.0152774	Type1
CALCOCO1	-0.719707	-0.00990845	Type1
CALCOCO2	-0.142567	0.027067	Type1
CALCRL	-0.0077865	-0.0258406	Type1
CALD1	0.154307	0.026339	Type1
CALHM5	0.219916	-0.00898137	Type1
CALR	0.487033	0.00698233	Type1
CALR3	0.000736208	-0.050486	Type1
CALU	-0.0064365	0.00827981	Type1
CAMK1	-0.163675	-0.01876	Type1
CAMK1D	0.0147857	0.0247737	Type1
CAMK2A	-0.00741206	-0.011571	Type1
CAMK2B	0.014738	-0.0822572	Type1
CAMK2D	-0.203337	-0.00519147	Type1
CAMK2G	0.512838	0.000176721	Type1
CAMKK1	-0.0839697	-0.562588	Type1
CAMKK2	0.212544	-0.0276913	Type1
CAMLG	0.0245979	-0.00514585	Type1
CAMSAP1	0.0530898	-0.000267481	Type1
CAMSAP2	0.439517	0.00811093	Type1
CAND1	0.0452717	0.00463791	Type1
CAND2	0.0361173	0.000262775	Type1
CANT1	-0.0378961	0.0231456	Type1
CANX	0.0903973	0.00541655	Type1
CAP1	0.0246542	0.00575901	Type1
CAP2	0.080536	-0.014954	Type1
CAPG	-0.129587	0.0366959	Type1
CAPN1	0.0436876	0.0078098	Type1
CAPN2	0.672783	0.00919583	Type1
CAPN3	0.0465625	0.00313096	Type1
CAPN5	-0.0470393	0.00362157	Type1
CAPN6	0.0968531	-0.0124408	Type1
CAPN7	0.135261	-0.00312392	Type1
CAPNS1	0.0567701	0.00533942	Type1
CAPRIN1	0.0572701	-0.00916115	Type1
CAPZA1	0.0214772	0.00789879	Type1
CAPZA2	-0.0403974	-0.00473163	Type1
CAPZB	-0.0202299	-0.00416298	Type1
CARD19	-0.0264229	-0.0162636	Type1
CARHSP1	-0.0250997	0.00443468	Type1
CARM1	0.0269123	0.00169483	Type1
CARMIL1	0.0110437	0.0861528	Type1
CARNMT1	0.0104836	-0.0051656	Type1
CARNS1	-0.0354489	-0.0129451	Type1
CARS1	0.233776	0.0014322	Type1
CARS2	-0.162923	-0.0142687	Type1
CASC3	0.00416007	-0.020593	Type1
CASK	0.0431922	0.00625249	Type1
CASKIN2	-0.0278968	-0.00460754	Type1
CASP10	-0.182026	-0.0213125	Type1
CASP2	-0.0674605	0.0155193	Type1
CASP3	0.0663733	0.00506189	Type1
CASP6	0.0429919	-0.00301269	Type1
CASP7	-0.0943456	-0.0156439	Type1
CASP8	-0.0284972	-0.000838945	Type1
CASP9	0.0245979	-0.0403258	Type1
CASQ1	-0.23387	-0.0224781	Type1
CASQ2	0.0912281	-0.0163223	Type1
CAST	-0.0875939	-0.010343	Type1
CASTOR1	0.213248	0.0189006	Type1
CASTOR2	0.138854	-0.000784447	Type1
CASZ1	0.30065	-0.0207079	Type1
CAT	0.0386736	-0.00876805	Type1
CAV1	-0.0753668	-0.00926983	Type1
CAV2	-0.036049	-0.0250859	Type1
CAV3	-0.0319343	-0.00233966	Type1
CAVIN1	-0.0355529	-0.0150003	Type1
CAVIN2	-0.146747	-0.0230206	Type1
CAVIN3	-0.136898	-0.007714	Type1
CAVIN4	-0.0539148	-0.0058566	Type1
CBARP	-0.0658006	0.622157	Type1
CBFB	-0.514395	-0.0128795	Type1
CBL	-0.0170372	-0.0059106	Type1
CBLB	-0.0840732	0.0110323	Type1
CBLL1	0.0499413	-0.000690836	Type1
CBR2	0.0942007	5.16355	Type2
CBR3	-0.433615	-0.028094	Type1
CBR4	0.0228936	-0.0135763	Type1
CBX1	-0.0405561	-0.00434319	Type1
CBX2	0.0699085	-0.0354653	Type1
CBX4	0.0177111	-0.0170829	Type1
CBX5	-0.635501	-0.00357621	Type1
CBX6	0.0803089	-0.0279203	Type1
CBX8	-0.277269	-0.574293	Type1
CC2D1A	-0.148398	-0.000375943	Type1
CC2D1B	-0.0286165	-0.0211938	Type1
CCAR1	0.20723	-0.00718802	Type1
CCAR2	-0.0129253	-0.00424302	Type1
CCDC102A	-0.0935272	0.0244822	Type1
CCDC115	-0.534675	-0.00735932	Type1
CCDC117	-0.0401387	0.0244544	Type1
CCDC12	-0.00902687	0.01275	Type1
CCDC124	-0.133382	0.00311348	Type1
CCDC134	-0.0595101	0.00137307	Type1
CCDC137	-0.126707	0.00553959	Type1
CCDC141	0.289659	-0.0238064	Type1
CCDC170	0.0851179	-0.0299505	Type1
CCDC186	0.292838	-0.000450551	Type1
CCDC22	0.0138749	0.00678553	Type1
CCDC25	-0.0136754	0.00791072	Type1
CCDC28A	0.255326	0.89733	Type1
CCDC43	0.0171244	-2.16984e-05	Type1
CCDC47	0.108464	-0.00301011	Type1
CCDC50	0.110903	-0.000898106	Type1
CCDC51	-0.0913884	-0.0572531	Type1
CCDC6	0.0782209	0.00286606	Type1
CCDC61	-0.116987	-0.00481092	Type1
CCDC69	0.0542931	-0.0155384	Type1
CCDC8	-0.0445209	-0.014941	Type1
CCDC80	0.260761	0.0503672	Type1
CCDC86	-0.0414684	0.0119472	Type1
CCDC88A	0.313466	-0.0033502	Type1
CCDC88C	0.0572924	-5.06409	Type2
CCDC9	-0.215716	0.00362171	Type1
CCDC90B	0.0288112	-0.020796	Type1
CCDC91	-0.125924	0.0300851	Type1
CCDC93	0.0665828	0.00768151	Type1
CCDC97	-0.123264	-0.0275899	Type1
CCDC9B	0.160856	-0.02258	Type1
CCER2	-0.111497	-0.578831	Type1
CCM2	-0.0666641	-0.00477335	Type1
CCNH	0.165899	-0.008819	Type1
CCNK	0.0909752	0.00304975	Type1
CCNL1	-0.0394225	0.0053761	Type1
CCNL2	-0.0962386	-0.913828	Type1
CCNT2	0.0110883	-0.972482	Type1
CCNY	-0.63525	-0.00214547	Type1
CCPG1	0.258033	0.939893	Type1
CCS	-0.134215	-0.016641	Type1
CCT2	-0.00961974	-0.00667314	Type1
CCT3	0.00383383	-0.00462221	Type1
CCT4	-0.644864	-0.00357288	Type1
CCT5	-0.0495858	-0.00782224	Type1
CCT6A	-0.0173622	-0.00579657	Type1
CCT7	-0.00430958	-0.0045255	Type1
CCT8	-0.0119926	-0.00249128	Type1
CD109	-0.386967	0.0126532	Type1
CD14	-0.0621728	0.0194861	Type1
CD151	0.00413254	-0.0246036	Type1
CD163	0.409661	-0.521185	Type1
CD209	-0.51476	4.31094	Type2
CD248	-0.157536	-0.00166414	Type1
CD2AP	-0.0244278	-0.00475361	Type1
CD2BP2	-0.0198523	0.00717099	Type1
CD34	-0.0695001	0.0562537	Type1
CD44	0.211101	0.0199193	Type1
CD47	0.112305	0.0262261	Type1
CD58	0.316431	-0.00208575	Type1
CD63	-0.0460725	-0.00336166	Type1
CD68	-0.0877942	-0.670901	Type1
CD74	0.119781	-0.0120842	Type1
CD81	0.00128341	0.0135361	Type1
CD82	-0.0743535	-0.000126941	Type1
CD9	0.412047	-0.00192671	Type1
CD93	-0.0971912	0.00791878	Type1
CD99L2	-0.0577069	-0.0108406	Type1
CDAN1	-0.0765016	0.00830703	Type1
CDC123	0.0828448	0.00974783	Type1
CDC16	0.0608637	-0.0144739	Type1
CDC23	0.0623508	0.00389944	Type1
CDC26	-0.165207	-0.0183525	Type1
CDC34	0.00944908	0.00479025	Type1
CDC37	-0.045218	0.00362369	Type1
CDC37L1	0.0552327	0.0160731	Type1
CDC40	0.0251345	-0.028263	Type1
CDC42	-0.00715335	0.00167048	Type1
CDC42BPA	-0.0798273	0.00541862	Type1
CDC42BPB	-0.236847	0.00255369	Type1
CDC42EP1	-0.103801	0.0124747	Type1
CDC42EP2	0.0103147	0.00780512	Type1
CDC42EP3	-0.394986	-0.0335065	Type1
CDC42EP4	-0.0173869	-0.0015322	Type1
CDC42EP5	-0.142888	0.0264927	Type1
CDC5L	0.0258811	-0.00327435	Type1
CDC73	0.121032	-0.00756897	Type1
CDCA3	-0.0716171	0.98255	Type5
CDH1	0.0905028	0.00153386	Type1
CDH11	0.0827718	0.0196616	Type1
CDH13	0.102161	0.000255602	Type1
CDH15	-0.103777	-0.0123432	Type1
CDH16	0.0344649	-0.551248	Type1
CDH2	0.114967	-0.00267777	Type1
CDH24	-0.236318	6.01612	Type2
CDH5	-0.00804308	-0.00137275	Type1
CDH6	0.00163343	-0.0197029	Type1
CDIPT	0.101199	-0.00751474	Type1
CDK1	-0.418928	0.00138154	Type1
CDK12	0.0744848	0.016721	Type1
CDK13	-0.0379225	-0.0344737	Type1
CDK14	0.00173454	0.0150501	Type1
CDK16	-0.22185	0.0197892	Type1
CDK17	-0.0567842	0.565318	Type1
CDK2	0.0217	0.0181585	Type1
CDK4	-0.0132683	-0.0078343	Type1
CDK5RAP2	-0.20796	-0.0496082	Type1
CDK5RAP3	0.0709477	-0.00113245	Type1
CDK6	0.0733607	-0.0124574	Type1
CDK7	-0.14772	0.0148437	Type1
CDK9	-0.0552202	-0.0305759	Type1
CDKAL1	0.00837545	-0.0117018	Type1
CDKN1B	-0.0206865	-0.00423032	Type1
CDKN1C	-0.0521126	-0.0181435	Type1
CDKN2AIP	0.037654	-0.0183489	Type1
CDKN2C	-0.175345	-0.618741	Type1
CDON	0.0792012	0.00286467	Type1
CDR2L	0.089575	0.0152967	Type1
CDS2	0.395249	-0.024474	Type1
CDV3	0.0121951	0.00507498	Type1
CDYL	0.0874995	0.0143797	Type1
CEBPZ	0.17375	-0.0120482	Type1
CELF1	0.39298	-0.0165166	Type1
CELF2	0.0770211	-0.0240879	Type1
CELSR2	0.157756	-0.0144196	Type1
CEMIP2	-0.209797	-0.542543	Type1
CEND1	0.117884	0.0212409	Type1
CENPB	-0.0479511	-0.0837492	Type1
CENPC	0.0842713	-0.0169067	Type1
CENPK	-0.0699522	0.0981768	Type1
CENPU	-0.0672556	-0.555877	Type1
CEP120	0.161108	-0.0813978	Type1
CEP131	0.0917221	-1.61871	Type2
CEP170	0.08881	0.00695808	Type1
CEP192	0.0511888	-0.00621095	Type1
CEP250	0.0902345	0.000348083	Type1
CEP290	0.768553	-0.0326357	Type1
CEP41	-0.498291	0.00787804	Type1
CEP43	-0.320991	0.0167254	Type1
CEP68	-0.041809	0.00207407	Type1
CEP76	0.155533	-0.0565957	Type1
CEPT1	-0.0588735	0.00527292	Type1
CERCAM	-0.00699896	0.0150189	Type1
CERS2	0.293478	-0.000147407	Type1
CERT1	0.250606	-0.00763044	Type1
CES1	-0.036638	-4.2619	Type2
CETN2	-0.0276029	-0.017161	Type1
CETN3	-0.0914769	0.0198365	Type1
CFAP20	-0.0731431	-0.0120628	Type1
CFAP298	-0.0534126	0.00388657	Type1
CFAP36	-0.0381366	0.0145982	Type1
CFAP410	0.040705	0.0392567	Type1
CFAP418	-0.0490047	-0.0169694	Type1
CFB	0.0426506	0.0163383	Type1
CFD	0.0560492	0.0319078	Type1
CFDP1	-0.249049	0.00772977	Type1
CFI	0.0326789	0.0142884	Type1
CFL1	-0.0462368	0.00226744	Type1
CFL2	0.0340644	-0.0162577	Type1
CGAS	-0.0530161	0.590382	Type1
CGGBP1	0.020395	0.00868103	Type1
CGNL1	0.0951315	-0.0552907	Type1
CHAF1A	-0.104273	-0.0376619	Type1
CHAF1B	0.00133726	0.538501	Type1
CHCHD10	-0.0809174	-5.17157	Type2
CHCHD2	-0.0624544	-0.00232124	Type1
CHCHD3	-0.0374474	-0.00404819	Type1
CHCHD6	-0.200445	0.00276622	Type1
CHD1	0.103511	-0.031818	Type1
CHD1L	-0.123692	0.0106012	Type1
CHD2	-0.197961	0.00285946	Type1
CHD3	0.071163	-0.00115045	Type1
CHD4	0.0967008	-0.00575907	Type1
CHD7	0.0723423	0.0230733	Type1
CHD8	0.126666	-0.0179972	Type1
CHEK1	-0.148622	-0.0213873	Type1
CHERP	0.0181664	-0.0105796	Type1
CHGA	-0.348968	0.0340156	Type1
CHI3L1	0.0891203	-0.0251107	Type1
CHID1	-0.296501	0.0393112	Type1
CHKB	-0.0478112	-0.0159358	Type1
CHM	0.0756889	0.0286333	Type1
CHMP1A	-0.160861	-0.0208957	Type1
CHMP2A	-0.0253511	-0.00695318	Type1
CHMP2B	0.143193	0.0175888	Type1
CHMP3	0.0312834	0.00364393	Type1
CHMP4A	0.000207267	-0.0033314	Type1
CHMP4B	-0.0125922	-0.000130459	Type1
CHMP5	0.0467059	0.0136856	Type1
CHMP6	-0.0917002	0.000541131	Type1
CHMP7	0.0317685	0.01213	Type1
CHODL	0.221581	-0.0181746	Type1
CHORDC1	0.0678948	-0.00499989	Type1
CHP1	-0.0219611	-0.00754065	Type1
CHPF	0.206541	0.0520391	Type1
CHPT1	-0.0755598	0.538731	Type1
CHRAC1	-0.0605245	-0.0366533	Type1
CHRD	-0.0264206	-0.0939405	Type1
CHRNA1	0.00617751	-0.0260819	Type1
CHRNB1	0.0240637	-0.040818	Type1
CHRND	0.193048	-0.0013338	Type1
CHRNE	0.101184	0.00830206	Type1
CHRNG	0.0949643	0.0044682	Type1
CHST12	0.0999783	0.542827	Type1
CHST14	-0.0131108	0.0183463	Type1
CHST3	0.0558755	-0.0109218	Type1
CHSY1	0.0150263	-0.555655	Type1
CHTF18	-0.227498	-0.0359531	Type1
CHTOP	0.0623805	-0.0181655	Type1
CHUK	0.170787	-0.00477597	Type1
CIAO1	-0.0245326	0.00154033	Type1
CIAO2A	-0.160451	-0.00872185	Type1
CIAO2B	-0.0133869	0.00400685	Type1
CIAO3	-0.0999029	-0.00579434	Type1
CIAPIN1	-0.116136	0.0124642	Type1
CIC	0.196396	-0.0092717	Type1
CILP	0.724976	0.0568495	Type1
CILP2	1.24852	0.631146	Type4
CIRBP	-0.0641127	-0.0119945	Type1
CISD2	-0.0395405	0.00518925	Type1
CISD3	-0.0162098	0.00882358	Type1
CIZ1	0.0340041	-0.00018109	Type1
CKAP4	0.0689102	0.022045	Type1
CKAP5	0.0307588	0.00489696	Type1
CKB	-0.103433	-0.0102807	Type1
CKM	-0.00693123	-0.0138637	Type1
CKMT2	-0.351362	-0.0338442	Type1
CKS1B	-0.0429332	-0.00457905	Type1
CLASP1	0.0196665	-0.00500779	Type1
CLASP2	0.297978	0.00461261	Type1
CLCC1	-0.0942181	-0.00395036	Type1
CLCN5	0.26359	0.0106638	Type1
CLCN7	-1.12528	-0.0552987	Type3
CLDN1	-0.228771	-0.0633198	Type1
CLDN5	-0.157229	-5.1661	Type2
CLDND1	0.123528	0.0156077	Type1
CLEC11A	-0.0396936	0.0379126	Type1
CLEC16A	0.118178	-0.0101088	Type1
CLEC3B	-0.0738777	0.0229146	Type1
CLIC2	0.0202618	0.00416597	Type1
CLIC4	0.0361581	0.00266691	Type1
CLIC5	0.0523056	0.19115	Type1
CLINT1	0.0824486	-0.00164193	Type1
CLIP1	0.194429	-0.0250011	Type1
CLK2	-0.0981846	-0.603497	Type1
CLMN	0.0545802	-0.0190034	Type1
CLMP	0.122054	1.46921	Type2
CLN5	0.31024	-0.00347372	Type1
CLN6	-0.155931	1.55339	Type2
CLNS1A	-0.0592961	-0.0130559	Type1
CLP1	-0.0715527	-0.881946	Type1
CLPB	-0.25023	-0.013046	Type1
CLPP	-0.22874	-0.00317038	Type1
CLPTM1	0.139651	-0.00781519	Type1
CLPTM1L	0.00113215	0.0123302	Type1
CLPX	0.00173562	-0.00408213	Type1
CLSTN1	0.187282	0.0306038	Type1
CLTA	-0.010628	0.0292981	Type1
CLTB	-0.135762	-0.00331877	Type1
CLTC	-0.342355	0.00385677	Type1
CLU	0.427536	0.0281813	Type1
CLUH	-0.499684	-0.0185264	Type1
CLYBL	-0.00546697	-0.0189663	Type1
CMAS	0.0262212	0.00816247	Type1
CMBL	0.130658	-0.0102804	Type1
CMC1	-0.238429	-0.0329325	Type1
CMPK1	-0.0221847	0.00245009	Type1
CMPK2	-0.652204	0.00400704	Type1
CMSS1	-0.00046428	0.0046216	Type1
CMTM5	0.0715936	-0.607884	Type1
CMTR1	0.0449563	-0.0258418	Type1
CMYA5	0.872443	-0.0265758	Type1
CNBP	-0.0639336	0.00364462	Type1
CNDP2	-0.0290635	0.0132168	Type1
CNEP1R1	-0.124319	0.0119552	Type1
CNIH4	-0.0815514	-0.0153406	Type1
CNKSR3	0.0688232	-0.0317187	Type1
CNN1	-0.106276	-0.0710943	Type1
CNN2	-0.144039	0.00820879	Type1
CNN3	0.0956151	0.0119806	Type1
CNNM3	0.110581	-0.0126851	Type1
CNNM4	0.135601	-0.0218181	Type1
CNOT1	0.14482	-0.00148479	Type1
CNOT10	0.217624	-0.00588168	Type1
CNOT11	0.0219808	0.00039645	Type1
CNOT2	-0.154039	-0.00189977	Type1
CNOT3	0.296795	-0.00368075	Type1
CNOT6L	0.0756842	-0.011021	Type1
CNOT7	0.109288	-0.00110481	Type1
CNOT9	0.814723	0.00172904	Type1
CNP	0.000615321	-0.00698919	Type1
CNPY2	-0.0881676	0.0082592	Type1
CNPY3	0.0499436	0.0220662	Type1
CNPY4	-0.021698	0.0312639	Type1
CNRIP1	0.0959613	0.016271	Type1
CNST	0.0861513	0.573346	Type1
CNTFR	0.0224283	-0.0105945	Type1
CNTN1	0.0406707	0.0405895	Type1
CNTN2	0.0616402	-0.913992	Type1
CNTN3	0.149052	-0.0315868	Type1
CNTN4	0.0481526	0.95099	Type1
CNTROB	0.0307997	0.0118372	Type1
COA3	-0.0381805	0.00767361	Type1
COA4	-0.0128202	-0.0637841	Type1
COA7	-0.0278924	-0.0566266	Type1
COASY	-0.165197	-0.00347849	Type1
COBLL1	-0.195188	-0.0242488	Type1
COG1	0.120638	0.00979657	Type1
COG2	0.105447	0.00649895	Type1
COG3	0.202626	0.0043912	Type1
COG4	-0.0963629	0.000429795	Type1
COG5	-0.0291818	0.00250242	Type1
COG6	0.364991	0.00616973	Type1
COG7	0.0782135	0.0084046	Type1
COG8	0.00458181	-0.00780117	Type1
COIL	0.276925	0.0100254	Type1
COL11A1	1.09499	0.065804	Type3
COL11A2	1.40569	0.0804138	Type3
COL12A1	0.15989	0.0289715	Type1
COL13A1	0.0282837	-0.0340167	Type1
COL14A1	0.475444	0.0599622	Type1
COL15A1	0.265776	0.0099804	Type1
COL16A1	0.0387374	-0.0132551	Type1
COL18A1	-0.163911	-0.00785668	Type1
COL1A1	0.104013	0.0425408	Type1
COL1A2	0.0832878	0.0470868	Type1
COL21A1	-0.36807	-0.0161232	Type1
COL22A1	0.318412	-0.610805	Type1
COL28A1	0.261779	5.07843	Type2
COL2A1	0.9996	0.0995575	Type1
COL3A1	-0.0061558	0.0193492	Type1
COL4A1	0.00200586	-0.00347095	Type1
COL4A2	0.014896	0.00852765	Type1
COL4A3	0.0147019	-0.0121651	Type1
COL5A1	0.124814	0.0266171	Type1
COL5A2	0.0764652	0.0445151	Type1
COL5A3	-0.164145	-0.0418344	Type1
COL6A1	0.148683	0.011546	Type1
COL6A2	0.225009	0.00958293	Type1
COL6A3	0.301047	0.0125943	Type1
COL6A5	-0.0121445	-0.0188375	Type1
COL6A6	0.152257	0.000652323	Type1
COL8A1	0.784436	5.08918	Type2
COL8A2	0.996127	5.80667	Type2
COLEC12	0.181037	-0.000435727	Type1
COLGALT1	-0.0193387	0.0088329	Type1
COLGALT2	0.134856	0.018721	Type1
COMMD1	-0.127839	0.547637	Type1
COMMD10	0.174041	0.0172935	Type1
COMMD2	-0.0656861	-0.00869199	Type1
COMMD3	-0.00437626	-0.00489595	Type1
COMMD4	-0.163796	-0.0341618	Type1
COMMD5	-0.367318	0.00298743	Type1
COMMD7	-0.00963576	-0.00823666	Type1
COMMD8	0.0402547	0.00971616	Type1
COMMD9	0.00472956	0.0179724	Type1
COMP	1.74481	0.0608977	Type3
COMT	0.388809	-0.0116968	Type1
COPA	0.0931466	0.0134295	Type1
COPB1	0.0613754	0.0178056	Type1
COPB2	0.49802	0.00965323	Type1
COPE	-0.0774656	0.0130718	Type1
COPG1	0.0361353	0.0137998	Type1
COPG2	-0.0795777	-0.00970823	Type1
COPS2	0.047572	0.00421241	Type1
COPS3	-0.0985699	-0.0041725	Type1
COPS4	-0.187015	-0.00274952	Type1
COPS5	-0.533137	-0.0060904	Type1
COPS6	-0.0614893	0.00469256	Type1
COPS7A	0.0214801	0.00502376	Type1
COPS7B	-0.276697	0.00626781	Type1
COPS8	-0.00777627	-0.00670451	Type1
COPZ1	-0.0789462	-0.0022096	Type1
COPZ2	0.086327	0.0367003	Type1
COQ10A	0.186599	-5.17935	Type2
COQ10B	0.0346357	0.50744	Type1
COQ3	0.18155	-0.0192416	Type1
COQ4	-0.0263471	0.00193703	Type1
COQ5	0.0188047	-0.00523943	Type1
COQ6	-0.00311684	-0.0124815	Type1
COQ7	-0.142195	-0.043986	Type1
COQ8A	-0.0259207	-0.0116878	Type1
COQ8B	0.0426242	-0.0236222	Type1
COQ9	2.40381	-0.0145736	Type3
CORO1A	-0.155109	0.0253053	Type1
CORO1B	-0.161708	0.0118184	Type1
CORO1C	0.294605	-0.0051351	Type1
CORO2A	0.337023	0.0412172	Type1
CORO2B	0.13661	0.0321198	Type1
CORO6	0.0271417	-0.0193727	Type1
CORO7	0.0989925	0.0147804	Type1
COTL1	0.0439427	-0.000901859	Type1
COX15	0.0305349	-0.0194852	Type1
COX17	-0.146984	-0.0111052	Type1
COX20	-0.16718	-0.0137033	Type1
COX4I1	-0.0266787	-0.0119383	Type1
COX4I2	-0.258848	0.00439331	Type1
COX5A	-0.0569652	-0.0150478	Type1
COX5B	-0.0653663	-0.0158229	Type1
COX6A1	-0.0400195	-0.0288976	Type1
COX6A2	-0.0428802	0.00315315	Type1
COX6C	-0.247404	-0.00778617	Type1
COX7A1	-0.22576	-0.00533268	Type1
COX7A2L	-0.146364	0.00751121	Type1
COX7B	-0.0832616	0.0126062	Type1
COX7C	-0.102504	-0.00744817	Type1
CP	-0.0424873	1.03474	Type5
CPB2	0.0408819	-0.0122338	Type1
CPD	0.0726587	-0.000982474	Type1
CPE	0.163779	0.951056	Type1
CPEB4	0.036254	-0.521237	Type1
CPLX1	-0.0758302	-0.623528	Type1
CPM	0.340314	0.089273	Type1
CPN1	-0.0227852	-0.936386	Type1
CPNE1	-0.023939	0.00730519	Type1
CPNE2	0.0687226	0.00565002	Type1
CPNE3	-0.010458	0.00393576	Type1
CPOX	-0.067199	-0.018868	Type1
CPPED1	0.0206088	-0.00199723	Type1
CPQ	-0.0123207	-0.094601	Type1
CPS1	0.108954	0.00289647	Type1
CPSF2	-0.164259	-0.0178428	Type1
CPSF3	-0.232791	-0.00523147	Type1
CPSF4	-0.315666	-8.28966e-05	Type1
CPSF6	0.257605	-0.0109444	Type1
CPSF7	-0.00512912	-0.00771066	Type1
CPT1A	-0.383546	0.00268017	Type1
CPT1B	-0.0402215	-0.0357581	Type1
CPT2	0.400805	-0.00490502	Type1
CPXM1	-0.167934	0.0162316	Type1
CRABP1	-0.184248	-0.00434628	Type1
CRABP2	-0.0884212	-0.00886141	Type1
CRADD	0.0172872	0.496225	Type1
CRAT	-0.507308	-0.0215939	Type1
CRBN	0.0419407	0.011191	Type1
CRCP	0.0265688	-0.0292507	Type1
CREB1	0.395392	-0.0129165	Type1
CREBBP	0.192785	-0.000125184	Type1
CREG1	-0.134875	0.0497594	Type1
CRELD1	0.0330618	-0.00966642	Type1
CRELD2	0.0555805	0.0117332	Type1
CRIP2	-0.00837147	0.00575975	Type1
CRK	0.019727	0.000858504	Type1
CRKL	0.0355149	0.00089923	Type1
CRLF3	-0.0309431	2.42137e-05	Type1
CRLS1	0.0414711	0.0222796	Type1
CRMP1	-0.270949	0.0117652	Type1
CRNKL1	0.238824	-0.00958712	Type1
CRNN	-0.121232	4.17786	Type2
CROCC	-0.153782	-0.0164273	Type1
CRPPA	0.0568332	0.000234863	Type1
CRTAP	0.0639163	0.0309842	Type1
CRTC1	-0.81391	-0.0138201	Type1
CRTC2	0.0113607	0.0134319	Type1
CRTC3	-0.14781	0.0101628	Type1
CRYAB	-0.832836	0.000944803	Type1
CRYBG1	-0.042303	-0.903162	Type1
CRYBG3	0.181209	0.0178599	Type1
CRYL1	-0.214663	-0.00693104	Type1
CRYM	0.237345	0.0372392	Type1
CRYZ	-0.0487183	0.0365425	Type1
CRYZL1	0.109582	-0.000352068	Type1
CS	-0.056384	-0.0105727	Type1
CSAD	0.137161	0.024659	Type1
CSDC2	0.0271872	0.00187859	Type1
CSDE1	0.100265	0.000723734	Type1
CSE1L	0.0245188	-0.00330756	Type1
CSF1R	0.034889	0.0337994	Type1
CSGALNACT2	0.227234	0.0522387	Type1
CSK	0.0649607	0.00411413	Type1
CSNK1A1	0.107144	-0.00192347	Type1
CSNK1D	0.0125392	-0.00616582	Type1
CSNK1E	-0.0236024	0.00265849	Type1
CSNK1G1	0.00222475	0.00502241	Type1
CSNK1G3	0.0696923	0.573137	Type1
CSNK2A2	-0.00752778	-0.00986625	Type1
CSNK2B	0.423939	-0.00674186	Type1
CSPG4	0.0407338	0.000869122	Type1
CSRP1	-0.126786	-0.00450957	Type1
CSRP2	0.0369799	0.0046289	Type1
CSRP3	-0.0210499	-0.0198658	Type1
CSTB	-0.0390069	0.0203761	Type1
CSTF1	0.0845642	-0.0148152	Type1
CSTF2	-0.638967	-0.0103379	Type1
CSTF2T	0.0332586	-0.00738869	Type1
CSTF3	-0.0922693	-0.00686696	Type1
CTBP1	0.0307199	0.00130777	Type1
CTBP2	-0.688989	-0.0151841	Type1
CTCF	0.0332198	-0.0210537	Type1
CTCFL	-0.000115856	-1.55054	Type2
CTDNEP1	-0.0173085	0.0204122	Type1
CTDP1	0.164765	0.00841685	Type1
CTDSP1	0.0200547	0.0105157	Type1
CTDSP2	0.11903	-0.957242	Type5
CTDSPL2	0.043396	-0.00427026	Type1
CTF1	-0.348756	-0.0515851	Type1
CTH	-0.0124819	0.00438361	Type1
CTHRC1	0.41544	0.106263	Type1
CTIF	0.0365598	-0.00039073	Type1
CTNNA1	0.0319575	-0.00935142	Type1
CTNNA3	0.033113	-0.00658656	Type1
CTNNB1	0.0707856	-0.0139726	Type1
CTNNBIP1	-0.0675818	-0.0131832	Type1
CTNNBL1	-0.248547	-0.0151647	Type1
CTNND1	0.704634	-0.00367467	Type1
CTNND2	0.0386713	-0.600096	Type1
CTPS1	0.00629321	0.00500463	Type1
CTPS2	-0.0464228	-0.00425604	Type1
CTR9	0.111644	-0.0179263	Type1
CTSA	0.00736025	0.00215689	Type1
CTSB	-0.51282	-0.0247104	Type1
CTSC	-0.287558	0.0215143	Type1
CTSD	-0.0613065	0.00745589	Type1
CTSF	0.0202474	0.0586623	Type1
CTSH	0.0115629	0.596587	Type1
CTSK	0.0390193	-0.00708708	Type1
CTSL	0.0689419	-0.0143376	Type1
CTSO	0.104463	0.573765	Type1
CTSZ	-0.139916	0.0247742	Type1
CTTN	-0.999432	0.0110505	Type5
CTTNBP2NL	0.125857	0.0410453	Type1
CTU2	-0.0927239	0.0365823	Type1
CUEDC1	-0.0473465	0.0500017	Type1
CUEDC2	-0.0739604	0.000399562	Type1
CUL1	-0.305965	-0.0193877	Type1
CUL2	0.0411889	0.00202375	Type1
CUL3	0.188461	9.61822e-05	Type1
CUL4A	0.0216364	-0.00789533	Type1
CUL4B	-0.776686	0.00764391	Type1
CUL5	0.0141903	-0.00485942	Type1
CUL7	-0.0278072	0.00518337	Type1
CUTA	-0.00304403	-0.0146413	Type1
CUTC	-0.285734	0.00811609	Type1
CUX1	-0.107064	-0.00955277	Type1
CWC15	0.176723	-0.00972808	Type1
CWC22	-0.00830531	-0.0241769	Type1
CWC25	0.0247679	-0.0306476	Type1
CWC27	-0.00191689	0.00400302	Type1
CWF19L1	0.0494816	0.00851486	Type1
CWF19L2	0.129676	0.0118498	Type1
CXXC1	0.145146	-0.0296468	Type1
CXXC5	0.115178	-0.0327791	Type1
CYB5A	-0.0387807	0.00203383	Type1
CYB5B	-0.445765	-0.00140892	Type1
CYB5D2	0.0238306	-0.0102577	Type1
CYB5R1	-0.198549	0.00187576	Type1
CYB5R3	0.0881585	-0.0102739	Type1
CYB5R4	0.252019	-0.0129386	Type1
CYBC1	-0.163305	-0.000192726	Type1
CYBRD1	0.0452877	0.00450491	Type1
CYC1	-0.0606048	-0.0141724	Type1
CYCS	-0.0899853	-0.0179926	Type1
CYFIP1	0.0896832	0.00345111	Type1
CYFIP2	0.636392	-0.00266776	Type1
CYLD	0.128632	0.0189926	Type1
CYP20A1	0.00112556	0.00891476	Type1
CYP2U1	0.175963	4.79418	Type2
CYP39A1	0.153815	0.0277514	Type1
CYP51A1	0.0272921	0.034789	Type1
CYP7B1	0.0749584	-0.00684315	Type1
CYRIA	0.231974	0.00594082	Type1
CYSTM1	-0.151907	-4.28974	Type2
CYTH1	0.157664	-0.0187492	Type1
CYTH3	-0.0304954	0.0212237	Type1
CZIB	-0.193496	-0.00800146	Type1
D2HGDH	-0.267857	-0.0105143	Type1
DAAM1	-0.0107086	-0.00694575	Type1
DAAM2	0.0119082	0.0193933	Type1
DAB2	-0.0999263	0.0297602	Type1
DAB2IP	0.0290006	-0.00933619	Type1
DACT3	0.111637	0.558715	Type1
DAD1	-0.0896022	0.0150453	Type1
DAG1	0.162744	-0.00487364	Type1
DAGLA	-0.0682146	-0.568628	Type1
DAGLB	-0.0214783	0.0183367	Type1
DALRD3	-0.0892475	-0.0112751	Type1
DAP	0.111999	-0.0292808	Type1
DAP3	0.665966	-0.0304505	Type1
DAPK2	-0.146596	0.00473551	Type1
DAPK3	-0.0718517	-0.0210048	Type1
DARS1	0.0300427	0.000190259	Type1
DARS2	-0.115226	0.00531852	Type1
DAZAP1	-0.101747	-0.00938781	Type1
DBI	-0.140943	-0.00217005	Type1
DBN1	0.0105179	0.00175299	Type1
DBNL	0.00328696	0.00372531	Type1
DBR1	0.0846707	0.0127775	Type1
DBT	-0.0959455	-0.014721	Type1
DCAF1	0.11768	-0.00614882	Type1
DCAF11	0.0321503	-0.0264871	Type1
DCAF5	0.226441	-0.0267721	Type1
DCAF6	0.0509744	-0.00587863	Type1
DCAF7	-0.0162762	0.004611	Type1
DCAF8	-0.249966	0.00523775	Type1
DCAKD	-0.0641213	-0.000451828	Type1
DCBLD2	-0.0042234	0.0196157	Type1
DCHS1	0.186052	0.000291101	Type1
DCLK1	-0.574034	-0.00248551	Type1
DCLK2	0.0012788	-0.0107349	Type1
DCN	0.103423	0.0145236	Type1
DCP1A	0.0445757	-0.00202873	Type1
DCP1B	-0.379136	-0.0784088	Type1
DCP2	-0.889491	-0.00182703	Type1
DCPS	-0.0909229	-0.00106329	Type1
DCTD	0.031243	0.0224998	Type1
DCTN1	0.113576	0.00463456	Type1
DCTN2	-0.0787133	0.00316801	Type1
DCTN3	-0.0848235	-0.0140994	Type1
DCTN4	0.274262	0.000946464	Type1
DCTN5	-0.0510537	0.00751613	Type1
DCTN6	0.0318553	0.00209577	Type1
DCTPP1	-0.0503766	0.0307234	Type1
DCUN1D2	-0.031007	-0.0124359	Type1
DCUN1D3	-0.0478464	0.605143	Type1
DCX	0.607353	0.00107854	Type1
DCXR	-0.134729	0.0204202	Type1
DDA1	-0.0315884	-0.0208741	Type1
DDAH1	0.0722786	0.00176561	Type1
DDAH2	-0.152501	0.00406538	Type1
DDB1	0.269972	-0.00653637	Type1
DDHD2	-0.0148495	-0.0219429	Type1
DDIAS	0.141105	-0.0289772	Type1
DDO	0.365907	0.0257884	Type1
DDOST	0.00790071	0.00609274	Type1
DDR1	0.151072	0.00891474	Type1
DDR2	0.471567	0.0117696	Type1
DDRGK1	-0.0400343	0.00188965	Type1
DDT	-0.132332	-0.0025102	Type1
DDX1	0.00790453	-0.000293477	Type1
DDX11	-0.120208	-0.0404336	Type1
DDX18	0.00996937	-0.0352798	Type1
DDX19A	-0.0361385	0.0249793	Type1
DDX19B	-0.73131	0.00367369	Type1
DDX20	0.0483102	-0.00868512	Type1
DDX21	0.0297701	-0.0109949	Type1
DDX23	0.00825795	-0.00624388	Type1
DDX24	0.0302264	-0.0178384	Type1
DDX27	-0.0750628	0.00649435	Type1
DDX28	0.106417	0.664513	Type1
DDX31	0.0651189	-0.0341028	Type1
DDX39A	-0.086411	-0.0265715	Type1
DDX39B	-0.0678877	-0.0086621	Type1
DDX3X	0.102366	-0.00145789	Type1
DDX41	-0.382844	-0.00914889	Type1
DDX42	0.297442	-0.00239465	Type1
DDX46	-0.746363	-0.00828872	Type1
DDX47	0.00856644	-0.00873172	Type1
DDX49	0.0423361	0.00995248	Type1
DDX5	-0.0462377	-0.00406595	Type1
DDX50	0.0282078	0.00192498	Type1
DDX51	0.0146731	-0.0224948	Type1
DDX52	0.0186165	0.0134722	Type1
DDX54	0.0373211	-0.00826383	Type1
DDX55	0.00704105	-0.021335	Type1
DDX56	-0.0156555	-0.00752624	Type1
DDX59	-0.0759342	0.00881117	Type1
DDX6	0.52615	-0.00129748	Type1
DECR1	-0.048194	-0.00767507	Type1
DECR2	-0.108698	-0.0181854	Type1
DEGS1	-0.0193424	0.0285342	Type1
DENND10	0.232332	-0.00565906	Type1
DENND1A	0.00122448	0.0268397	Type1
DENND2A	0.0134369	-0.00988133	Type1
DENND2B	0.0159223	-0.0101814	Type1
DENND2C	0.00236533	1.03074	Type2
DENND4B	-0.112473	-0.0217165	Type1
DENND4C	0.205878	0.00412389	Type1
DENND5A	0.26809	0.0124482	Type1
DENND5B	0.0130339	0.544095	Type1
DENND6A	0.00040436	-0.0193555	Type1
DENR	-0.0452209	-0.00101556	Type1
DEPDC5	-0.165002	0.0101387	Type1
DEPTOR	0.0318982	0.0118012	Type1
DERA	-0.155817	-0.00884759	Type1
DERL1	0.083134	-0.00458134	Type1
DERL2	0.00333939	-0.0175047	Type1
DERPC	0.118895	-0.00227267	Type1
DES	0.0185086	-0.0120325	Type1
DFFA	0.101552	-0.00791442	Type1
DGAT1	-0.0561362	-0.0228898	Type1
DGCR8	-0.399439	-0.00926861	Type1
DGKA	-0.426417	-0.00448462	Type1
DGKE	-0.713478	-0.552845	Type1
DGKZ	-0.0823032	-0.00815901	Type1
DGUOK	0.0218179	0.0184096	Type1
DHCR24	-0.0829447	0.00836629	Type1
DHCR7	0.0428867	0.00678912	Type1
DHDH	-0.157608	0.0173744	Type1
DHODH	-0.178721	0.00848951	Type1
DHPS	-0.0380959	-0.0415492	Type1
DHRS1	0.0448533	0.0471112	Type1
DHRS11	-0.0333921	0.0181464	Type1
DHRS4	-0.233022	-0.00574204	Type1
DHRS7	0.0437419	-0.00512606	Type1
DHRS7B	-0.262971	-0.0223559	Type1
DHRS7C	-0.0323945	-0.00684768	Type1
DHTKD1	0.00328398	0.00519917	Type1
DHX15	-0.0214073	-0.00816384	Type1
DHX16	-0.0741197	-0.00207915	Type1
DHX29	0.0161523	-0.0040857	Type1
DHX30	0.0156679	0.00389168	Type1
DHX32	-0.0568001	-0.018648	Type1
DHX34	-0.0891985	-0.00472285	Type1
DHX35	-0.112638	0.0231704	Type1
DHX36	0.115144	-0.000969047	Type1
DHX37	-0.515442	0.029197	Type1
DHX38	0.0590042	0.011102	Type1
DHX40	0.0554056	-0.037335	Type1
DHX57	0.124499	0.019084	Type1
DHX8	0.11991	-0.0372808	Type1
DHX9	0.031398	-0.00603111	Type1
DIABLO	0.0711968	-0.00387755	Type1
DIAPH1	0.127727	-0.0149472	Type1
DIAPH2	0.0266264	-0.00830148	Type1
DIAPH3	-0.0152165	-0.0936747	Type1
DICER1	0.362561	0.00200472	Type1
DIMT1	0.714009	-0.00166928	Type1
DIO2	0.0713428	-0.0184318	Type1
DIP2A	0.149523	-0.0403732	Type1
DIP2B	0.372977	0.000764316	Type1
DIP2C	0.588637	-0.0128814	Type1
DIPK1B	-0.0111752	0.0739751	Type1
DIPK2A	-0.00768376	-0.000143046	Type1
DIS3	-0.696662	-0.00422539	Type1
DIS3L	0.00868854	-0.533113	Type1
DIS3L2	0.135153	-0.0107133	Type1
DKC1	-0.0174118	0.0029325	Type1
DKK3	0.498849	-0.0170284	Type1
DLAT	1.47462	-0.0146859	Type3
DLC1	0.2611	-0.0336938	Type1
DLD	-0.0710848	-0.0151877	Type1
DLG1	-0.201197	0.0134827	Type1
DLG2	0.160891	0.00885931	Type1
DLG3	-0.0774781	-0.03141	Type1
DLGAP4	0.265865	0.00733818	Type1
DLK1	0.0156148	-0.0317218	Type1
DLST	0.138148	-0.00926486	Type1
DMAC1	-0.157241	-0.0163017	Type1
DMAC2L	-0.342402	0.0141719	Type1
DMAP1	-0.0474627	-0.0099808	Type1
DMD	0.31329	-0.0166045	Type1
DMPK	-0.101734	0.0431046	Type1
DMTN	-0.180361	-0.00854816	Type1
DMWD	0.0503304	-0.00807898	Type1
DMXL1	-0.308674	0.00751471	Type1
DNAAF10	0.179698	-0.0115761	Type1
DNAAF5	0.146013	-0.00552554	Type1
DNAH17	-0.337182	-0.580601	Type1
DNAJA1	-0.0197941	-0.00411944	Type1
DNAJA2	0.00939944	0.00286994	Type1
DNAJA3	-0.0194182	-0.00722664	Type1
DNAJA4	0.152057	-0.0033117	Type1
DNAJB1	0.0323651	0.00443903	Type1
DNAJB11	-0.0488005	-0.00697277	Type1
DNAJB12	0.042817	-0.0168516	Type1
DNAJB2	-0.140591	-0.00582843	Type1
DNAJB4	0.0214813	-0.00397123	Type1
DNAJB5	-0.080107	-0.0421453	Type1
DNAJB6	-0.519178	-0.0132445	Type1
DNAJC1	0.0276394	0.00930706	Type1
DNAJC10	0.0756214	0.00650549	Type1
DNAJC11	0.0239871	-0.0232088	Type1
DNAJC13	0.180186	-0.00334505	Type1
DNAJC14	-0.0173208	0.00913208	Type1
DNAJC17	-0.270553	-0.0375228	Type1
DNAJC19	-0.0998232	0.591641	Type1
DNAJC2	0.127827	-0.00455718	Type1
DNAJC25	-0.0154947	-4.19269	Type2
DNAJC28	0.0787337	0.0496391	Type1
DNAJC3	0.177732	0.0256483	Type1
DNAJC30	0.0111077	-0.0699232	Type1
DNAJC5	-0.146372	-0.00699228	Type1
DNAJC5G	0.209713	-0.00418321	Type1
DNAJC7	-0.0468265	-0.0093794	Type1
DNAJC8	-0.0140611	-0.00102392	Type1
DNAJC9	0.00778193	-0.0154237	Type1
DNASE1L1	0.0761832	0.0042158	Type1
DNASE2	0.0468742	0.0297471	Type1
DNLZ	-0.207603	1.06405	Type5
DNM1	0.149757	0.0293881	Type1
DNM1L	0.0300149	-0.00181662	Type1
DNM2	0.161405	0.00542792	Type1
DNM3	0.0560263	0.0540539	Type1
DNMBP	0.0801358	0.673209	Type1
DNMT1	0.0942007	-0.00775874	Type1
DNMT3A	-0.847128	-0.00241844	Type1
DNPEP	-0.0633429	0.0114093	Type1
DNPH1	-0.220405	-0.00949978	Type1
DNTTIP1	-0.0482231	0.00188685	Type1
DNTTIP2	0.07435	0.0142091	Type1
DOCK1	0.231769	0.0017948	Type1
DOCK10	0.12652	0.0374465	Type1
DOCK11	0.191404	0.0294589	Type1
DOCK2	-0.0161735	-0.568956	Type1
DOCK6	-0.211336	-0.00255791	Type1
DOCK7	-0.0808815	-0.00940261	Type1
DOCK9	-0.487747	-0.0020082	Type1
DOHH	-0.728053	0.0108126	Type1
DOLK	0.020013	0.0426288	Type1
DOP1B	-0.00898143	-0.0234549	Type1
DPCD	-0.0846457	0.00592175	Type1
DPF2	0.00948603	-0.0116492	Type1
DPF3	-0.0316668	0.0512767	Type1
DPH1	-0.112144	-0.590358	Type1
DPH2	-0.296737	0.000124175	Type1
DPH5	-0.0406846	0.0101591	Type1
DPH6	-0.0415807	0.025993	Type1
DPM1	-0.0257343	0.00510409	Type1
DPM3	-0.108245	-0.0063397	Type1
DPP3	-0.0235847	-0.0108091	Type1
DPP4	-0.0336564	-0.0193813	Type1
DPP7	-0.0502823	0.0310653	Type1
DPP8	0.0897365	-0.00231044	Type1
DPP9	0.0548887	0.00163605	Type1
DPT	0.20644	0.0193603	Type1
DPY19L1	-0.123819	-0.00663771	Type1
DPY19L3	0.0483512	0.00520847	Type1
DPY30	-0.0707841	-0.000530092	Type1
DPYD	0.0193954	0.017265	Type1
DPYSL2	0.127238	0.0129466	Type1
DPYSL3	0.25618	0.0265469	Type1
DPYSL4	0.125422	0.0217055	Type1
DPYSL5	0.0494379	-0.0195575	Type1
DR1	-0.0106889	0.0086303	Type1
DRAP1	-0.0839902	-0.00159927	Type1
DRG1	-0.0632823	-0.00577566	Type1
DRG2	0.141867	0.00242159	Type1
DSC1	-0.201423	-0.0115602	Type1
DSCC1	-0.178899	-0.00454008	Type1
DSG1	-0.177412	-1.06825	Type4
DSG2	0.131584	0.0309136	Type1
DSN1	-0.695228	-0.532537	Type1
DSP	-0.368867	-0.0259272	Type1
DST	1.51664	0.00973117	Type3
DSTN	-0.0473316	-0.0267427	Type1
DTD1	0.164895	0.00466103	Type1
DTD2	-0.0801131	-0.00841035	Type1
DTNA	0.443574	-0.0168476	Type1
DTNBP1	-0.157818	-0.0187551	Type1
DTWD1	0.0691156	0.0126765	Type1
DTX3	0.0217658	0.0238951	Type1
DTYMK	-0.190028	-0.00749968	Type1
DUOX1	-0.196739	-0.0172739	Type1
DUS2	0.131181	-0.0386723	Type1
DUS3L	-0.0656066	-0.00260495	Type1
DUSP12	0.0951717	-0.0356015	Type1
DUSP23	-0.00331439	-0.0172028	Type1
DUSP28	0.0513025	0.00139972	Type1
DUSP29	0.380688	0.00462319	Type1
DUSP3	0.0770427	-0.00291488	Type1
DUT	-0.293379	-0.0130505	Type1
DVL1	-0.109344	-0.00933913	Type1
DVL2	-0.14889	-7.36318e-05	Type1
DVL3	0.0733484	-0.00792249	Type1
DXO	-0.0275761	-0.0372584	Type1
DYM	0.0439278	-0.0126728	Type1
DYNC1H1	0.0794524	0.00235692	Type1
DYNC1I2	0.0293864	0.00369148	Type1
DYNC1LI1	0.0564032	-0.00294972	Type1
DYNC1LI2	-0.0699267	0.00760156	Type1
DYNC2H1	0.110086	0.0114192	Type1
DYNLL1	-0.0233342	-5.93491e-05	Type1
DYNLL2	-0.123379	-0.000268499	Type1
DYNLRB2	0.301768	0.0398238	Type1
DYNLT1	-0.0310937	-0.00405502	Type1
DYRK1A	0.122048	0.00486124	Type1
DYRK1B	0.17143	-0.00624027	Type1
DYSF	-0.0855322	-0.0110674	Type1
DZIP3	0.0950102	-4.29766	Type2
E2F4	-0.0590042	-0.00517721	Type1
EARS2	-0.0697615	-0.00949694	Type1
EBF2	0.0383499	0.0298294	Type1
EBF3	-0.147685	0.0142176	Type1
EBNA1BP2	-0.125349	-0.0155012	Type1
EBP	-0.218423	-0.00379758	Type1
ECE1	0.0216328	-0.0170169	Type1
ECH1	-0.0463984	-0.00729484	Type1
ECHDC1	-0.0635669	0.0114255	Type1
ECHDC2	-0.398502	0.0516158	Type1
ECHDC3	-0.0274864	-0.00403517	Type1
ECHS1	-0.0485352	-0.00268491	Type1
ECI1	-0.201848	-0.0154627	Type1
ECI2	-0.0355797	-0.0163199	Type1
ECM1	0.170572	-0.00484225	Type1
ECM2	0.291209	0.0321608	Type1
ECPAS	0.124736	-0.0114587	Type1
ECSIT	-0.14977	0.00828765	Type1
EDC3	0.0377336	0.00316979	Type1
EDC4	0.0464075	-0.00443359	Type1
EDEM3	-0.21021	0.000352931	Type1
EDF1	0.00341641	-0.00417597	Type1
EDNRA	-0.0893869	-0.0196594	Type1
EEA1	0.0348725	0.00548532	Type1
EED	-0.139605	-0.0127832	Type1
EEF1A2	-3.18216	-0.00822113	Type3
EEF1AKMT1	-0.00937034	-0.000489325	Type1
EEF1AKMT2	-0.106706	0.013211	Type1
EEF1B2	-0.0389739	0.00910971	Type1
EEF1D	-0.0549998	0.00100307	Type1
EEF1E1	-0.0452405	-0.0040842	Type1
EEF2	0.0133886	0.00120961	Type1
EEF2K	0.228602	-0.000756566	Type1
EEFSEC	-0.0310074	-0.00581356	Type1
EEPD1	0.135509	0.0149575	Type1
EFCAB14	-0.036535	0.010223	Type1
EFEMP1	0.290177	0.109396	Type1
EFEMP2	0.365771	0.0230056	Type1
EFHD1	0.532124	0.0562635	Type1
EFHD2	-0.0720836	-0.0227502	Type1
EFL1	0.0445495	0.00197948	Type1
EFNB1	-0.631672	0.0107482	Type1
EFNB2	-0.152362	-0.0363628	Type1
EFR3A	0.159932	0.00533031	Type1
EFS	-0.0999179	-0.0152953	Type1
EFTUD2	0.0369227	-0.00282731	Type1
EGF	-0.104636	3.97718	Type2
EGFL6	0.392057	-0.0157192	Type1
EGFLAM	-0.0818244	-0.0218744	Type1
EGFR	0.365827	-0.00188809	Type1
EGLN1	0.129815	0.00929063	Type1
EHBP1	-0.266331	0.0264855	Type1
EHBP1L1	-0.0269705	-0.0130416	Type1
EHD1	-0.571142	-0.0065472	Type1
EHD2	0.0335573	-0.0102988	Type1
EHD3	0.109759	0.032648	Type1
EHD4	0.20822	0.00482656	Type1
EHHADH	0.0826282	-0.00734156	Type1
EHMT1	-0.0301521	-0.000474031	Type1
EHMT2	0.0059745	0.00465474	Type1
EI24	0.0570878	-0.0146817	Type1
EIF1	-0.0152105	0.0203289	Type1
EIF1AD	-0.126761	-0.0202999	Type1
EIF1B	-0.0482782	-0.00385173	Type1
EIF2A	0.0938966	0.000122239	Type1
EIF2AK2	-0.224915	-0.0014086	Type1
EIF2AK4	0.280015	-0.00825561	Type1
EIF2B2	0.083497	0.00768379	Type1
EIF2B3	0.0092678	-0.00981842	Type1
EIF2B4	-0.0124182	-0.00359793	Type1
EIF2B5	0.0459569	0.00866932	Type1
EIF2D	0.096065	0.00444961	Type1
EIF2S1	0.0400701	-0.00523295	Type1
EIF2S2	0.0103101	-0.00160379	Type1
EIF3A	0.033573	-0.00109931	Type1
EIF3B	-0.00585652	-0.00252458	Type1
EIF3D	0.0127059	-0.0125627	Type1
EIF3E	0.673782	-0.00485518	Type1
EIF3F	-0.0184814	-0.00211264	Type1
EIF3G	-0.0229066	-0.00122676	Type1
EIF3H	0.296498	-0.00689783	Type1
EIF3I	-0.461866	-0.0106492	Type1
EIF3J	0.218013	-0.00702575	Type1
EIF3L	0.0265951	-0.00464823	Type1
EIF3M	0.0927675	-0.00379882	Type1
EIF4A1	0.170425	-0.00335753	Type1
EIF4A2	0.00476743	-0.00053191	Type1
EIF4A3	-0.115524	-0.00415554	Type1
EIF4B	0.0615623	0.000926619	Type1
EIF4E	-1.16458	-0.00724403	Type3
EIF4E2	0.1756	-0.00143991	Type1
EIF4EBP2	0.0964675	0.0161147	Type1
EIF4ENIF1	0.0725972	0.0102367	Type1
EIF4G1	-0.0506854	0.00217823	Type1
EIF4G2	0.0107094	-0.000929639	Type1
EIF4G3	0.125336	0.00217605	Type1
EIF4H	-0.045596	-0.00605244	Type1
EIF5	0.062712	-0.00730685	Type1
EIF5B	-0.0665147	-0.00273602	Type1
EIF6	-0.0332746	0.00194352	Type1
EIPR1	-0.106422	0.00828437	Type1
ELAC2	-0.122405	-0.00441965	Type1
ELAPOR1	-0.0087211	0.0485181	Type1
ELAVL1	0.00163542	-0.00729356	Type1
ELF1	0.000441885	0.544635	Type1
ELF2	0.0738769	0.5873	Type1
ELMO1	0.189272	0.0163121	Type1
ELMO2	0.170608	0.0184045	Type1
ELMOD2	0.000648397	0.0430805	Type1
ELN	0.290603	0.0626286	Type1
ELOA	0.0965387	-0.0048488	Type1
ELP1	0.640676	0.000237357	Type1
ELP2	0.061972	-0.0113917	Type1
ELP3	-0.140836	0.00162354	Type1
ELP4	0.0199622	-0.00590545	Type1
ELP5	-0.104716	0.015666	Type1
ELP6	-0.0536697	-0.00456022	Type1
EMC1	0.544389	-0.00155197	Type1
EMC10	-0.0706608	-0.00659479	Type1
EMC2	-0.00821755	0.00154039	Type1
EMC3	-0.0708727	0.0170368	Type1
EMC4	-0.0348376	0.00407863	Type1
EMC6	-0.0799831	0.0214294	Type1
EMC7	0.0114741	-0.014966	Type1
EMC9	-0.0610917	-0.0355095	Type1
EMCN	-0.00276689	3.71928	Type2
EMD	-0.0569026	0.00293811	Type1
EMG1	-0.0927317	-0.0177574	Type1
EMILIN1	-0.116864	0.0120605	Type1
EMILIN2	-0.141334	-0.00952547	Type1
EMILIN3	-0.0488565	0.0232926	Type1
EML1	0.0373356	0.0204323	Type1
EML2	-0.025349	-0.0168031	Type1
EML3	0.159562	0.0273971	Type1
EML4	0.0819538	-0.00486649	Type1
EMP3	0.0455489	0.0233218	Type1
EMSY	-0.280929	-0.00590995	Type1
ENAH	0.147302	-0.00609931	Type1
ENDOD1	0.0860534	-0.0112741	Type1
ENDOG	-0.407585	0.010394	Type1
ENG	0.099114	0.0179867	Type1
ENGASE	-0.140461	0.00530673	Type1
ENO1	-0.023388	-0.00727793	Type1
ENO2	-0.0932976	-0.00716998	Type1
ENO3	-0.0247679	-0.000175498	Type1
ENOPH1	0.272732	0.00381809	Type1
ENOSF1	-0.482166	0.0226974	Type1
ENPEP	-0.0552113	-0.00179859	Type1
ENPP1	0.304662	0.0257776	Type1
ENPP2	0.0661894	0.0266766	Type1
ENPP3	0.00615599	-0.539981	Type1
ENPP6	-0.323314	-0.0485523	Type1
ENSA	-0.0213591	0.00166281	Type1
ENTPD1	0.0194153	0.531118	Type1
ENTPD5	0.297682	0.0091746	Type1
ENY2	-0.0230127	0.000288073	Type1
EOGT	-0.0358877	0.0214525	Type1
EP300	0.208361	0.0125346	Type1
EP400	0.182185	-0.00744302	Type1
EPB41	0.256014	-0.00623033	Type1
EPB41L2	0.198262	0.00455697	Type1
EPB41L3	0.0866495	0.00765649	Type1
EPB41L5	-0.00525266	0.0852156	Type1
EPB42	-0.0899321	-0.0274491	Type1
EPG5	0.131873	-0.0925691	Type1
EPHA2	0.401229	0.0555216	Type1
EPHA3	0.675869	0.071336	Type1
EPHA7	-0.370199	0.0326042	Type1
EPHB2	0.0935715	0.0184408	Type1
EPHB3	-0.00559158	0.00619505	Type1
EPHB4	-0.0929017	0.0107546	Type1
EPHX1	0.135917	0.0135872	Type1
EPHX2	0.11578	0.0306108	Type1
EPM2A	0.149309	0.952438	Type1
EPM2AIP1	0.21336	-0.0144925	Type1
EPN1	-0.0376125	-0.000265419	Type1
EPN2	-0.00940244	-0.00525007	Type1
EPRS1	0.109365	0.00244946	Type1
EPS15	-0.0435291	-0.00504708	Type1
EPS15L1	0.37414	0.0106239	Type1
EPS8	0.136991	0.0380922	Type1
EPS8L2	0.230612	-0.0199567	Type1
EPYC	0.0591644	4.42073	Type2
ERAL1	-0.0496188	-0.532223	Type1
ERAP1	0.139786	0.00642195	Type1
ERAP2	0.0437993	-0.838888	Type1
ERBB2	-0.0661266	-0.00155217	Type1
ERBB3	-0.214568	-0.00364568	Type1
ERBB4	0.0199567	-4.00617	Type2
ERBIN	-0.428723	0.000831833	Type1
ERC1	-0.140915	-0.00352591	Type1
ERCC1	-0.0536134	0.00598921	Type1
ERCC2	-0.00221347	-0.0172862	Type1
ERCC3	0.04677	-0.0364514	Type1
ERCC5	0.122659	0.022415	Type1
ERF	-0.0612522	0.0155725	Type1
ERG	0.0866372	-0.0099381	Type1
ERG28	-0.0270379	0.027377	Type1
ERGIC1	0.21034	-0.00183752	Type1
ERGIC2	0.193762	-0.00266136	Type1
ERGIC3	-0.017258	-0.00514272	Type1
ERH	-0.0825164	-0.00595162	Type1
ERI1	0.0689879	0.0145264	Type1
ERLEC1	-0.52953	0.00583684	Type1
ERLIN2	-0.572837	0.00609957	Type1
ERMARD	-0.250333	0.0795739	Type1
ERMP1	0.0995759	0.00228946	Type1
ERO1A	0.00302196	0.00453022	Type1
ERP29	0.0155544	0.0121906	Type1
ERP44	-0.0608985	0.0145489	Type1
ESAM	-0.0101706	-0.0211832	Type1
ESD	0.0472713	0.00204624	Type1
ESF1	0.0996031	-0.0241404	Type1
ESPL1	-0.0176247	-0.0218839	Type1
ESYT1	-0.0430462	-0.00930615	Type1
ESYT2	0.0149571	-0.00584388	Type1
ETF1	0.0208252	-0.00145987	Type1
ETFA	0.070368	0.00237151	Type1
ETFB	0.0313593	-0.00490615	Type1
ETFDH	-0.98939	-0.00375289	Type1
ETFRF1	-0.0215154	-0.0555845	Type1
ETHE1	0.158435	0.0019609	Type1
ETS1	-0.349061	0.458033	Type1
EVI5	0.155266	-0.0421796	Type1
EVI5L	-0.0787182	0.000516918	Type1
EVL	-0.0838771	0.0118671	Type1
EWSR1	-0.114587	-0.00377487	Type1
EXD2	0.063346	0.504569	Type1
EXD3	-0.106051	0.0584051	Type1
EXOC1	0.0456159	0.00421035	Type1
EXOC2	0.110587	0.00593235	Type1
EXOC3	0.0897283	0.00323278	Type1
EXOC5	-0.0499534	0.000691546	Type1
EXOC6	0.177147	-0.00879608	Type1
EXOC6B	0.0276304	0.00501383	Type1
EXOC7	-0.114047	-0.00317666	Type1
EXOC8	-0.00251363	0.00238505	Type1
EXOG	-0.0570102	0.00979028	Type1
EXOSC1	-0.222494	-0.035468	Type1
EXOSC10	0.228628	-0.00181914	Type1
EXOSC2	-0.214338	-0.0383246	Type1
EXOSC3	-0.28086	-0.00774117	Type1
EXOSC4	-0.1072	-0.0073535	Type1
EXOSC5	-0.137013	-0.0134255	Type1
EXOSC6	-0.043636	-0.00878881	Type1
EXOSC7	-0.114683	-0.00750631	Type1
EXOSC8	-0.025985	-0.0107839	Type1
EXOSC9	-0.00356181	-0.00765922	Type1
EXT1	0.0959508	-0.0247598	Type1
EXTL2	0.0849585	0.0153108	Type1
EYA2	0.115437	-0.00294239	Type1
EYA3	0.147308	-0.0229443	Type1
EYA4	0.226353	-0.00783749	Type1
EZH2	0.143888	0.588315	Type1
EZR	0.105492	0.00938409	Type1
F10	-0.0707204	-0.00239566	Type1
F11R	-0.266123	1.54146	Type2
F12	0.0635888	-0.0109915	Type1
F13A1	-0.244245	-0.00839666	Type1
F2	0.11526	0.0153368	Type1
F5	0.0130644	-0.0201135	Type1
F8	0.0607277	0.504965	Type1
FAAH	-0.260107	-0.0186255	Type1
FAAP100	-0.0324115	0.581887	Type1
FABP3	-0.168906	-0.0249097	Type1
FABP4	-0.292529	0.0395274	Type1
FABP5	-0.131728	-0.0156944	Type1
FABP7	0.131393	-0.0197102	Type1
FADD	-0.0182687	0.00856419	Type1
FADS1	0.0316611	-0.0193744	Type1
FADS2	-0.0175307	-0.00207321	Type1
FAF1	-0.085328	-0.00903191	Type1
FAF2	0.0589816	0.000324984	Type1
FAH	-0.0163398	0.00887599	Type1
FAHD1	-0.209305	-0.0238134	Type1
FAIM	-0.403126	-0.00727891	Type1
FAM111A	0.198209	0.017849	Type1
FAM114A1	0.0906244	0.0373507	Type1
FAM114A2	-0.072953	0.00381833	Type1
FAM117B	0.0313976	-4.78049	Type2
FAM118B	-0.0715843	-0.00797093	Type1
FAM120A	0.0945225	0.00625685	Type1
FAM120B	-0.028943	0.0168653	Type1
FAM120C	0.0197546	-0.00256668	Type1
FAM13A	-0.412427	1.67204	Type2
FAM151B	0.0241939	0.00556604	Type1
FAM162A	-0.0963255	-0.00913505	Type1
FAM169A	0.133751	0.00591422	Type1
FAM171A1	0.456857	0.00380298	Type1
FAM171A2	-0.123464	-0.0195941	Type1
FAM180B	0.152446	-0.525868	Type1
FAM184B	0.200665	-0.47781	Type1
[truncated: 4,966 more rows]

## Sheet: E73
Gene	RNA	Proteomics	Label
A2M	-0.0288877	0.00693423	Type1
AAAS	0.082882	-0.00655291	Type1
AACS	-0.00686127	0.0108163	Type1
AAK1	-0.249861	-0.0066741	Type1
AAMP	0.0529708	-0.00895302	Type1
AAR2	-0.0655822	0.00449363	Type1
AARS1	-0.393887	-0.00532102	Type1
AARS2	-0.377524	-0.00660612	Type1
AARSD1	0.000135966	0.00327977	Type1
AASDHPPT	-0.0730879	0.00142846	Type1
AASS	-0.366689	-0.00217516	Type1
AATF	-0.118886	0.00878926	Type1
ABCA6	0.196536	0.633635	Type1
ABCA9	0.0846207	0.0120587	Type1
ABCB10	-0.152538	0.00655828	Type1
ABCB6	0.00166891	-0.00319519	Type1
ABCB7	0.015207	-0.0194027	Type1
ABCB8	0.561595	0.010365	Type1
ABCC1	-0.292638	0.000669057	Type1
ABCC2	-0.00163827	0.0190532	Type1
ABCC3	-0.0167888	-0.014381	Type1
ABCC9	-0.2582	0.0147555	Type1
ABCD1	0.0858694	0.600507	Type1
ABCD3	-0.328576	0.00728001	Type1
ABCD4	0.118427	0.0131936	Type1
ABCE1	-0.00983554	0.00194175	Type1
ABCF1	-0.0242001	0.00851309	Type1
ABCF2	0.0119299	0.00543261	Type1
ABCF3	0.0276411	-0.0115732	Type1
ABCG2	-0.0787537	0.00568495	Type1
ABHD10	-0.04478	0.0158575	Type1
ABHD11	0.0313336	0.0057857	Type1
ABHD12	0.0651437	-0.0107391	Type1
ABHD14B	0.176124	-0.00731156	Type1
ABHD16A	-0.0177681	-0.00458265	Type1
ABHD4	0.185987	0.0339843	Type1
ABHD5	-0.132227	-0.00106889	Type1
ABI1	0.197188	-0.00780158	Type1
ABI2	-0.478304	-1.54053	Type2
ABI3BP	0.575837	-0.0136862	Type1
ABL1	-0.00815155	0.0108543	Type1
ABL2	0.412965	-0.579785	Type1
ABLIM1	-0.0622956	0.000589046	Type1
ABLIM2	-0.3927	0.0221535	Type1
ABLIM3	0.0579584	0.0346421	Type1
ABR	0.0843514	-0.0160964	Type1
ABRA	0.00645233	-0.572791	Type1
ABRAXAS2	-0.0884362	0.0154182	Type1
ABT1	-0.0171826	0.0318716	Type1
ACAA1	0.0734517	-0.013383	Type1
ACAA2	-0.124013	-0.00630733	Type1
ACACA	0.0519113	-0.0040769	Type1
ACACB	-0.151509	0.632823	Type1
ACAD10	0.128038	-0.00704381	Type1
ACAD11	0.140644	0.01786	Type1
ACAD8	0.0457125	0.00657856	Type1
ACAD9	-0.047732	0.0141203	Type1
ACADL	-0.0581376	0.0294472	Type1
ACADM	-0.161814	0.00528009	Type1
ACADS	0.514725	0.008498	Type1
ACADSB	-0.0582095	0.00664658	Type1
ACADVL	0.0616127	0.00875427	Type1
ACAN	0.661662	-0.169878	Type1
ACAP2	-0.443503	-0.00711417	Type1
ACAP3	-0.0988365	-0.0293338	Type1
ACAT1	-0.0648126	0.00575784	Type1
ACAT2	0.0312418	-0.0105058	Type1
ACBD3	-0.0606588	-0.0106427	Type1
ACBD5	-0.674088	0.0200134	Type1
ACBD6	0.0570606	0.00950244	Type1
ACCS	-0.205298	-0.0392217	Type1
ACD	0.129154	-1.5975	Type2
ACE	-0.130445	-0.0148391	Type1
ACHE	-0.223819	-0.032611	Type1
ACLY	-0.0449629	-0.0220183	Type1
ACO1	0.233211	-0.0106985	Type1
ACO2	-0.0344908	0.000218966	Type1
ACOT11	0.00902104	-0.0220364	Type1
ACOT13	-0.0104375	0.0145395	Type1
ACOT6	0.0828956	-0.0337422	Type1
ACOT7	-0.11651	-0.0332723	Type1
ACOT8	0.0319828	0.00695624	Type1
ACOT9	-0.12798	0.00103535	Type1
ACOX1	-0.507395	0.000904101	Type1
ACOX3	0.178661	0.000354529	Type1
ACP1	-0.18431	-0.00116418	Type1
ACP2	0.00811464	0.00638995	Type1
ACP6	0.0246456	0.0124193	Type1
ACSF2	0.162157	0.00478871	Type1
ACSF3	-0.0765458	0.0238878	Type1
ACSL1	-0.139017	0.00327264	Type1
ACSL3	0.0551881	0.0161777	Type1
ACSL4	-0.192965	0.576105	Type1
ACSL5	0.239661	0.503804	Type1
ACSL6	0.0167294	-0.0191722	Type1
ACSM3	-0.00235038	-0.524555	Type1
ACSS1	-0.149406	-0.0156335	Type1
ACSS2	-0.0496413	-0.00424867	Type1
ACSS3	-0.207744	0.0172636	Type1
ACTA1	-0.0140438	0.00396495	Type1
ACTB	0.00316727	-0.00956959	Type1
ACTG2	-0.0914125	-0.000798436	Type1
ACTL6A	0.10072	-0.000472144	Type1
ACTMAP	0.166282	4.21247	Type2
ACTN1	-0.109703	0.00556701	Type1
ACTN2	-0.0518014	0.0104536	Type1
ACTN3	0.1967	0.00105213	Type1
ACTN4	-0.312473	0.0013008	Type1
ACTR10	-0.0636155	-0.00130999	Type1
ACTR1A	-0.00784682	0.00177015	Type1
ACTR1B	0.0179444	0.0140038	Type1
ACTR2	-0.493469	-0.00567422	Type1
ACTR3	0.403039	0.00179301	Type1
ACTR5	-0.0803551	-0.625029	Type1
ACTR6	0.0104868	-0.018474	Type1
ACTR8	-0.0546355	0.0405106	Type1
ACVR1	0.130805	-0.587059	Type1
ACVR2B	-0.412338	-0.00868743	Type1
ACVRL1	-0.190653	5.26269	Type2
ACY1	-1.24261	0.00216531	Type3
ACYP2	-0.0280642	0.0135808	Type1
ADA	0.144767	0.0228662	Type1
ADAL	-0.121591	0.0134756	Type1
ADAM10	0.203433	-0.00789077	Type1
ADAM17	0.0762831	-0.000754109	Type1
ADAM22	-0.26825	-0.00464842	Type1
ADAM9	-0.152872	-0.0408764	Type1
ADAMTS1	-0.116359	-0.0551728	Type1
ADAMTS12	0.109791	-5.13364	Type2
ADAMTS2	0.295213	-0.598041	Type1
ADAMTSL3	0.265601	-0.0198234	Type1
ADAMTSL4	0.10124	-0.0366041	Type1
ADAR	0.127972	0.00136714	Type1
ADARB1	-0.080295	-0.0271092	Type1
ADAT1	0.0621811	0.00177347	Type1
ADCY2	0.109276	0.586241	Type1
ADCY9	-0.0354079	0.0299353	Type1
ADD1	0.0437173	-0.0154381	Type1
ADD3	-0.121537	-0.0185818	Type1
ADGRA2	0.0934916	-0.0252293	Type1
ADGRE5	-0.161261	0.000497757	Type1
ADGRF5	0.00650147	0.0125965	Type1
ADGRL1	0.184662	0.888518	Type1
ADGRL2	-0.179785	0.0118518	Type1
ADGRL3	0.00830872	-1.54191	Type2
ADGRL4	-0.0719538	-0.0239269	Type1
ADH5	-0.0182299	0.00119834	Type1
ADHFE1	-0.0718001	0.00190688	Type1
ADI1	0.0643221	-0.0118936	Type1
ADIPOQ	-0.995299	-0.0829807	Type1
ADIRF	-1.00296	-1.00247	Type4
ADISSP	0.169444	0.00641493	Type1
ADK	-0.0413213	-0.00692057	Type1
ADNP	-0.0537433	0.000737014	Type1
ADO	0.188264	0.00319743	Type1
ADPGK	0.796929	-0.0121476	Type1
ADPRH	-0.0597234	0.010716	Type1
ADPRM	0.0656193	-1.498	Type2
ADPRS	0.0803406	-0.000543622	Type1
ADRM1	0.662582	0.000485397	Type1
ADSL	0.216712	-0.0115227	Type1
ADSS1	0.0518177	0.0253669	Type1
ADSS2	-0.189325	-0.0136031	Type1
AEBP1	0.183041	-0.04317	Type1
AFAP1	0.021531	0.0220161	Type1
AFAP1L1	0.0113533	0.0195859	Type1
AFAP1L2	0.433614	-0.00143321	Type1
AFDN	0.183824	-0.00526584	Type1
AFF4	-0.163439	-0.0094962	Type1
AFG3L2	-0.0474756	0.00453479	Type1
AFMID	-0.0374398	0.52413	Type1
AFP	0.106396	-0.0144885	Type1
AFTPH	-0.0981554	0.921552	Type5
AGAP1	0.0117463	-0.00297514	Type1
AGAP3	-0.493378	0.00944591	Type1
AGBL1	0.0216547	0.0587931	Type1
AGFG1	-0.101095	0.0142232	Type1
AGFG2	-0.105761	-0.0294438	Type1
AGK	-0.134072	0.0122043	Type1
AGL	0.137997	0.00757827	Type1
AGO2	-0.262355	0.00514864	Type1
AGO3	-0.00553188	0.0073346	Type1
AGPAT1	0.17434	-0.00937015	Type1
AGPAT2	0.0588888	0.00282147	Type1
AGPAT3	-0.0615263	0.000128437	Type1
AGPAT4	-0.013224	-0.04388	Type1
AGPAT5	-0.0732311	0.00825213	Type1
AGPS	-0.222154	0.02095	Type1
AGRN	-0.400528	-0.012648	Type1
AGT	0.615977	-0.00923285	Type1
AHCTF1	-0.17479	-0.00224489	Type1
AHCY	-0.0745897	0.00227767	Type1
AHCYL1	-0.099036	0.0030736	Type1
AHCYL2	-0.268674	0.0308937	Type1
AHR	-0.33285	-0.0446573	Type1
AHSA1	0.00634735	-0.00500424	Type1
AHSG	0.412859	-0.00664946	Type1
AHSP	-0.184105	0.0077704	Type1
AIDA	-0.0669363	-0.000297591	Type1
AIF1	0.0561817	-0.0393684	Type1
AIF1L	0.138739	-0.0215279	Type1
AIFM1	0.097333	0.011402	Type1
AIG1	-0.0571175	-0.099109	Type1
AIMP1	-0.022165	0.00684488	Type1
AIMP2	-0.00294866	0.00807383	Type1
AIP	0.077796	-0.010674	Type1
AJUBA	-0.191738	-0.00737024	Type1
AK1	0.0181297	8.84567e-05	Type1
AK3	-0.0377396	-0.00395396	Type1
AK5	0.0286486	-0.00635366	Type1
AK6	-0.0719793	-0.032482	Type1
AKAP1	-0.0104842	0.0114016	Type1
AKAP10	-0.101809	-0.0658435	Type1
AKAP11	-0.119485	-0.0193943	Type1
AKAP12	0.188075	0.00192917	Type1
AKAP17A	0.00538537	0.00305432	Type1
AKAP6	-0.0682749	0.0192088	Type1
AKAP7	0.17104	0.00408384	Type1
AKAP8	-0.0559453	-0.0216445	Type1
AKAP8L	0.0547362	-0.00856015	Type1
AKAP9	-0.102578	0.00367359	Type1
AKR1A1	-0.0282005	-0.00881084	Type1
AKR1B1	-0.0904315	0.00160102	Type1
AKR7A2	0.0319834	-0.00760596	Type1
AKT1	0.0583499	0.00520219	Type1
AKT1S1	0.171358	0.0045713	Type1
AKT3	-0.164026	0.00875787	Type1
AKTIP	-0.0579688	-0.0131852	Type1
ALAD	0.0143895	0.00263137	Type1
ALB	0.0291551	-0.0106951	Type1
ALCAM	-0.0574101	0.0205219	Type1
ALDH16A1	0.0923936	-0.0154991	Type1
ALDH18A1	-0.0386832	-0.0202461	Type1
ALDH1A1	-0.270516	0.00460109	Type1
ALDH1A2	-0.121232	0.00211432	Type1
ALDH1A3	0.522542	0.0011807	Type1
ALDH1B1	0.0705773	0.011608	Type1
ALDH1L2	0.010124	-0.0144227	Type1
ALDH2	0.2942	0.0163916	Type1
ALDH3A2	-0.0908918	-0.0118637	Type1
ALDH4A1	-0.0171944	0.0115612	Type1
ALDH5A1	-0.296251	0.0185969	Type1
ALDH6A1	0.126319	0.00273245	Type1
ALDH7A1	0.355546	0.00594304	Type1
ALDOA	-0.0104065	0.000173288	Type1
ALDOB	0.130638	0.200723	Type1
ALDOC	-0.365343	0.00896724	Type1
ALG12	0.149079	-0.0133768	Type1
ALG14	0.0208979	-1.37333	Type2
ALG2	-0.0181983	0.028261	Type1
ALG3	0.132798	0.020966	Type1
ALG5	0.0580756	-0.000562547	Type1
ALG6	-0.392833	-0.000894081	Type1
ALG9	-0.0125117	0.00594197	Type1
ALKBH3	0.0230806	0.618696	Type1
ALKBH5	0.0589079	0.0227562	Type1
ALKBH6	0.23848	-0.0295512	Type1
ALMS1	0.315184	0.0188872	Type1
ALPK2	-0.176173	-0.00262189	Type1
ALPK3	0.0187109	0.0128852	Type1
ALPL	-0.112361	-0.00487309	Type1
ALS2	-0.335949	-0.0171082	Type1
ALYREF	0.0470206	0.00149693	Type1
AMBP	-0.00183622	0.00940343	Type1
AMDHD2	-0.66225	-0.00149265	Type1
AMER1	0.0195272	-0.543796	Type1
AMFR	-0.0209579	-0.611373	Type1
AMOTL2	0.709765	1.4689	Type4
AMPD1	-0.111314	0.0191543	Type1
AMPD2	0.292137	-0.00589092	Type1
AMPD3	-0.0958139	0.567025	Type1
AMPH	0.173403	-0.0318836	Type1
ANAPC1	-0.432073	-0.0115403	Type1
ANAPC10	-0.0471558	-1.09984	Type2
ANAPC13	-0.0194427	0.566008	Type1
ANAPC16	-0.0132098	-0.58393	Type1
ANAPC2	0.120217	0.0162771	Type1
ANAPC4	-0.128011	-0.00444648	Type1
ANAPC5	0.0108817	-0.0187383	Type1
ANAPC7	0.204735	-0.0380887	Type1
ANGEL2	0.0127149	0.00876754	Type1
ANGPTL1	0.206249	-0.0289527	Type1
ANGPTL2	0.0908133	-0.0534772	Type1
ANGPTL6	0.0998032	-0.0574994	Type1
ANK1	-0.0879874	-0.0115097	Type1
ANKFY1	-0.127064	-0.00340001	Type1
ANKH	0.0710724	0.982517	Type1
ANKHD1	-0.132311	0.013695	Type1
ANKLE2	-0.0278351	0.00959544	Type1
ANKMY2	-0.109675	0.00114998	Type1
ANKRD1	0.247618	0.56643	Type1
ANKRD12	-0.235412	-0.00245335	Type1
ANKRD13A	-0.424234	-0.00758197	Type1
ANKRD17	-1.27263	0.0167638	Type3
ANKRD2	-0.596773	-0.0318095	Type1
ANKRD28	-0.0361917	0.00308605	Type1
ANKRD29	0.0914288	-0.997185	Type5
ANKRD39	0.17464	0.0186434	Type1
ANKRD44	-0.0439389	0.000559127	Type1
ANKRD49	-0.149735	0.52739	Type1
ANKRD50	-0.0203826	-0.00268211	Type1
ANKS1A	-0.0181516	-0.000373308	Type1
ANKS3	0.307167	0.955365	Type1
ANKZF1	0.00427893	0.658024	Type1
ANLN	-0.673256	0.0603111	Type1
ANO10	-0.0458714	-0.00337218	Type1
ANO6	-0.198688	0.00684712	Type1
ANP32B	-0.0177625	-0.00534202	Type1
ANP32E	-0.285473	0.0023214	Type1
ANPEP	-0.270109	-0.00231695	Type1
ANTXR1	0.373613	-0.0135439	Type1
ANTXR2	-0.18192	-0.00654156	Type1
ANXA1	-0.0736061	-0.0259466	Type1
ANXA11	0.0718284	-0.0176482	Type1
ANXA2	0.0328078	-0.0118167	Type1
ANXA4	-0.0485628	-0.035159	Type1
ANXA5	0.057998	-0.0333809	Type1
ANXA6	0.0187544	-0.0060362	Type1
ANXA7	-0.100285	-0.0116381	Type1
AP1B1	0.191352	0.00466537	Type1
AP1G1	-0.0714292	0.000482457	Type1
AP1M1	0.107067	0.00478085	Type1
AP1S1	0.0435993	-0.00634379	Type1
AP1S2	0.0744748	0.0026427	Type1
AP2A1	0.0529524	1.75168e-06	Type1
AP2A2	0.147507	-0.000676285	Type1
AP2B1	0.573339	-0.00397235	Type1
AP2M1	-0.00795382	-0.00656717	Type1
AP2S1	0.0734551	-0.00115603	Type1
AP3B1	-0.125148	-0.00924605	Type1
AP3D1	-0.0278596	0.00304026	Type1
AP3M1	-2.49197	-0.0102628	Type3
AP3S1	-0.0032405	-0.021944	Type1
AP4B1	0.16294	0.00430222	Type1
AP4E1	-0.190108	-0.012563	Type1
AP4M1	0.0621492	0.00469869	Type1
AP4S1	1.13374	0.0333741	Type3
AP5B1	0.207915	0.011338	Type1
AP5Z1	0.243515	-0.0123274	Type1
APAF1	-0.163009	-0.00248173	Type1
APBB1	-0.570937	0.0030214	Type1
APBB2	-0.346203	-0.0137099	Type1
APC	-0.090811	0.0156542	Type1
APEH	0.511064	-0.00060825	Type1
APEX1	0.00139012	0.00764575	Type1
API5	0.00732538	-0.00751229	Type1
APIP	0.0660259	-0.021298	Type1
APLF	-0.114774	-0.564014	Type1
APLP2	-0.152317	0.00930437	Type1
APMAP	-0.0921451	-0.00348688	Type1
APOA1	-0.0367856	-0.00518859	Type1
APOA2	-0.0600707	-0.010647	Type1
APOBEC2	0.0991576	0.0383602	Type1
APOC3	0.0588651	0.0109756	Type1
APOD	-0.158972	-0.0506256	Type1
APOE	0.0381267	-0.0122245	Type1
APOH	0.0575474	-0.00570073	Type1
APOM	0.399704	-0.0036435	Type1
APOO	-0.0451525	0.000545554	Type1
APOOL	-0.0351948	0.0198826	Type1
APP	-0.059546	0.0133655	Type1
APPBP2	-0.421194	1.53566	Type2
APPL1	0.0585846	-0.00277887	Type1
APPL2	-0.261734	-0.0110796	Type1
APRT	0.0533115	-0.0173976	Type1
APTX	-0.0364141	0.00637494	Type1
AQP1	0.0333643	-5.18784	Type2
AQP3	-0.262694	0.614816	Type1
AQP4	0.165469	1.55455	Type2
AQR	0.786256	0.0110295	Type1
ARAF	0.112874	0.00492352	Type1
ARAP1	0.0257865	-0.0174501	Type1
ARAP3	-0.316589	-0.0305743	Type1
ARCN1	-0.175696	-0.00518413	Type1
ARF4	-0.00763003	-0.007659	Type1
ARF5	0.027649	-0.0046701	Type1
ARF6	0.00536124	0.00326758	Type1
ARFGAP1	0.127638	0.00515604	Type1
ARFGAP2	0.0112913	0.0108964	Type1
ARFGAP3	0.342941	-0.0330645	Type1
ARFGEF1	-0.045472	-0.00845472	Type1
ARFGEF2	-0.358563	-0.0036544	Type1
ARFIP1	0.00175273	-0.0021872	Type1
ARFRP1	0.0210181	-0.0119938	Type1
ARG2	-0.0484673	5.06289	Type2
ARGLU1	-0.0893117	0.0244285	Type1
ARHGAP1	0.108196	-0.0130811	Type1
ARHGAP10	0.043758	0.0107591	Type1
ARHGAP12	0.364597	0.0118555	Type1
ARHGAP17	-0.16498	-0.0246457	Type1
ARHGAP18	-0.211916	-0.0104796	Type1
ARHGAP21	-0.0603258	-0.0418706	Type1
ARHGAP23	-0.109095	0.0299294	Type1
ARHGAP24	0.0904445	0.000997128	Type1
ARHGAP25	-0.0745521	-0.000253361	Type1
ARHGAP26	0.000402776	0.546806	Type1
ARHGAP28	-0.156859	-0.614435	Type1
ARHGAP29	-0.0832868	0.00346763	Type1
ARHGAP31	-0.188911	0.0109979	Type1
ARHGAP32	-0.255762	-0.0106916	Type1
ARHGAP35	-0.0599034	0.0118667	Type1
ARHGAP42	-0.0551526	0.016605	Type1
ARHGAP5	-0.0447033	-0.000376717	Type1
ARHGDIA	0.0501876	-0.00806792	Type1
ARHGDIB	-0.202871	-0.0158562	Type1
ARHGEF1	-0.360021	0.00325356	Type1
ARHGEF10	0.0152801	-0.0220815	Type1
ARHGEF10L	0.141438	-0.00461412	Type1
ARHGEF11	-0.437179	-0.0180588	Type1
ARHGEF12	-0.207804	0.0037994	Type1
ARHGEF18	0.0424336	-0.0683536	Type1
ARHGEF2	-0.165273	0.000767548	Type1
ARHGEF25	-0.0883003	-0.00672293	Type1
ARHGEF26	-0.0984041	-0.0782609	Type1
ARHGEF28	0.024079	1.0124	Type4
ARHGEF37	0.0822777	0.00269489	Type1
ARHGEF40	0.118324	-0.00289454	Type1
ARHGEF6	-0.120564	0.000382092	Type1
ARHGEF7	-0.720001	-0.00188158	Type1
ARID1A	-0.0685603	0.00240548	Type1
ARID1B	-0.335917	0.00780845	Type1
ARID2	-0.238609	0.0122191	Type1
ARID3A	-0.139439	-4.21246	Type2
ARID4A	-0.0540209	0.0194702	Type1
ARID4B	-0.0618493	-0.0405958	Type1
ARIH1	-0.0527252	-0.000338287	Type1
ARIH2	0.844712	0.0014721	Type1
ARL1	-0.837488	-0.000291196	Type1
ARL10	0.0544992	-0.028005	Type1
ARL14EP	-0.0601251	0.0607379	Type1
ARL15	0.0014461	0.957699	Type1
ARL2	0.147637	0.00765335	Type1
ARL3	-0.0683712	-0.0107889	Type1
ARL5A	0.0436255	-0.548023	Type1
ARL6	-0.0584118	-0.0144378	Type1
ARL6IP4	0.0362089	0.0120278	Type1
ARL6IP5	-0.00464852	-0.00357534	Type1
ARL8A	0.0700201	-0.000484167	Type1
ARL8B	-0.255642	0.00308241	Type1
ARMC1	0.0244278	0.00819677	Type1
ARMC10	0.455518	0.0188746	Type1
ARMC6	-0.0131733	-0.00630509	Type1
ARMC8	-0.0270982	0.00520139	Type1
ARMCX1	-0.204894	0.63341	Type1
ARMCX2	-0.166276	0.0151185	Type1
ARMCX3	-0.0625127	-0.014618	Type1
ARMCX4	-0.0789238	-0.00548762	Type1
ARMCX5	-0.0326952	3.92663	Type2
ARMH3	-0.0894545	0.0135903	Type1
ARMT1	-0.594899	-0.0147436	Type1
ARNT	-0.286242	-0.0153726	Type1
ARPC1A	-0.335568	-0.00310955	Type1
ARPC1B	0.198901	-0.0252086	Type1
ARPC2	-0.0561734	-0.00774587	Type1
ARPC3	-0.0208136	-0.0133561	Type1
ARPC5	0.00898522	-0.0141527	Type1
ARPC5L	0.0208681	0.00853486	Type1
ARPIN	0.0471161	0.00398909	Type1
ARPP19	-0.047676	-0.00262507	Type1
ARPP21	-0.183163	-1.0271	Type4
ARRB1	0.00473416	-0.00243676	Type1
ARRB2	0.352117	0.0296965	Type1
ARRDC1	-0.173169	-0.58388	Type1
ARSA	0.0745279	-0.022994	Type1
ARSB	0.0153287	-0.00429995	Type1
ARSD	0.085725	-0.00630046	Type1
ART3	-0.362518	0.00342332	Type1
ART5	-0.0767283	0.58521	Type1
ARVCF	0.034664	0.0284881	Type1
AS3MT	0.0332062	-3.80038	Type2
ASAH1	-0.306469	-0.0162372	Type1
ASAP1	-0.0594726	-0.0073362	Type1
ASAP2	0.333564	-0.00165277	Type1
ASAP3	0.0849309	-0.0196806	Type1
ASB1	0.112317	0.0189379	Type1
ASB2	0.155991	-8.66665e-05	Type1
ASB3	-0.04299	-0.00756455	Type1
ASB4	0.139784	5.22678	Type2
ASB6	0.308038	0.00480354	Type1
ASB9	-0.13246	-4.11587	Type2
ASCC1	-0.230984	0.0100858	Type1
ASCC2	0.0284316	0.000601502	Type1
ASCC3	-0.0752666	0.00827893	Type1
ASF1A	-0.14279	0.000624606	Type1
ASF1B	-0.0629835	-0.0118633	Type1
ASH2L	-0.048238	0.00258341	Type1
ASL	0.0924891	0.00597644	Type1
ASMTL	-0.436375	0.0171177	Type1
ASNS	-0.122163	-0.0267205	Type1
ASPA	0.394128	0.0224225	Type1
ASPH	-0.0680175	-0.00767086	Type1
ASPN	0.0447546	-0.064197	Type1
ASPSCR1	0.119998	0.0104441	Type1
ASRGL1	0.325918	0.0149326	Type1
ASS1	-0.172166	-4.20118	Type2
ASXL2	-0.0499815	-0.506548	Type1
ATAD1	-0.0740231	0.00238256	Type1
ATAD2	-0.146205	0.00501517	Type1
ATAD2B	-0.131417	0.00388054	Type1
ATAD3A	-0.104076	0.00354588	Type1
ATAT1	0.242751	0.00711185	Type1
ATE1	-0.105302	0.010725	Type1
ATF2	-0.465585	0.0603346	Type1
ATF7	0.317913	-0.00448431	Type1
ATF7IP	-0.113203	0.0276577	Type1
ATG101	0.0437416	1.51896	Type2
ATG12	0.0081498	-0.0338822	Type1
ATG13	-0.162848	-0.591023	Type1
ATG16L1	-0.110582	0.0100219	Type1
ATG2A	0.0837948	0.0172128	Type1
ATG2B	-0.180886	0.000587313	Type1
ATG3	-0.316117	-0.0123034	Type1
ATG4A	0.153553	1.07119	Type4
ATG4B	0.15551	-0.0203635	Type1
ATG5	0.0569154	0.011467	Type1
ATG7	0.0178755	0.00343056	Type1
ATG9A	0.127867	0.00848125	Type1
ATIC	-0.111192	-0.0016486	Type1
ATL1	0.0215127	1.06221	Type2
ATL2	-0.0323068	0.0142934	Type1
ATL3	0.10219	0.00031193	Type1
ATM	-0.0823364	-0.00287172	Type1
ATOH8	-0.0565294	0.00324973	Type1
ATOX1	0.214525	-0.00207485	Type1
ATP11A	-0.103354	-0.531973	Type1
ATP11B	-0.690931	-0.00498069	Type1
ATP13A1	1.02261	-0.002841	Type3
ATP1A1	-1.71621	0.0121081	Type3
ATP1A2	-0.187696	0.0114109	Type1
ATP1B1	-0.128844	0.0307691	Type1
ATP1B4	-0.0200469	0.0146571	Type1
ATP2A1	-0.428188	0.0138777	Type1
ATP2A2	0.0554035	0.0221317	Type1
ATP2A3	-0.599598	0.0154669	Type1
ATP2B1	0.0250485	-0.000987182	Type1
ATP2B3	0.570323	-0.0108959	Type1
ATP2B4	-0.197239	0.00216718	Type1
ATP2C1	0.0379682	-0.00638663	Type1
ATP5F1A	-0.0316014	0.00496799	Type1
ATP5F1C	-0.0727665	0.00812429	Type1
ATP5F1D	0.0449228	0.0067969	Type1
ATP5IF1	-0.00669018	0.0116932	Type1
ATP5MC1	0.0475791	-0.0168119	Type1
ATP5ME	0.00160279	0.00288114	Type1
ATP5MG	0.0718806	0.00396946	Type1
ATP5MK	-0.0068333	-0.0168838	Type1
ATP5PB	0.0508939	0.0033599	Type1
ATP5PF	-0.00331393	-0.001849	Type1
ATP5PO	-0.0726826	0.00719035	Type1
ATP6AP1	0.0387316	-0.00899475	Type1
ATP6AP2	-0.0815369	-0.00341454	Type1
ATP6V0A1	0.0962728	0.00834747	Type1
ATP6V0A2	-0.163357	0.0131028	Type1
ATP6V0D1	0.230264	0.00965103	Type1
ATP6V1A	0.376368	-0.00474396	Type1
ATP6V1B2	-0.20923	-0.00693435	Type1
ATP6V1C1	-0.00680964	-0.0139153	Type1
ATP6V1D	-0.0451107	0.00503257	Type1
ATP6V1F	0.101917	0.00445925	Type1
ATP6V1H	7.40754e-05	-0.00512187	Type1
ATP7A	-0.0825342	-0.0160692	Type1
ATP8A1	-0.251311	0.067144	Type1
ATP8B2	-0.156995	-0.0181774	Type1
ATP9A	0.0344228	0.0266713	Type1
ATPAF1	-0.0792613	-0.0110486	Type1
ATPAF2	0.0343337	0.00832059	Type1
ATRX	-0.468375	0.000833743	Type1
ATXN1	-0.111186	-0.0777234	Type1
ATXN10	-0.174014	0.00148725	Type1
ATXN1L	0.0133606	0.592733	Type1
ATXN2	0.0833725	0.0109044	Type1
ATXN2L	-0.282485	0.0022471	Type1
ATXN3	-0.111329	0.0067367	Type1
AUH	-0.0372829	0.00070582	Type1
AUP1	0.0257292	0.01499	Type1
AVEN	-0.00853954	-0.0147406	Type1
AVIL	-0.290284	-0.0226725	Type1
AXL	0.124416	0.00299942	Type1
AZI2	0.0294665	0.605713	Type1
AZU1	-0.0243703	-5.12005	Type2
B2M	0.0688921	-0.0164524	Type1
B3GALNT1	-0.242424	-0.62872	Type1
B3GALT6	-0.0190851	-0.00374601	Type1
B3GAT3	0.599859	-0.0115591	Type1
B3GLCT	-0.114996	-0.0148272	Type1
B3GNT2	-0.0732896	0.0554108	Type1
B4GALT1	-0.378923	-0.0153138	Type1
B4GALT4	0.0815825	-0.0304426	Type1
B4GALT5	0.0354956	-4.4255	Type2
B4GAT1	0.0345829	-0.00578518	Type1
B9D1	0.36438	4.91728	Type2
BABAM1	0.0151338	0.0129194	Type1
BABAM2	-0.00622542	-0.00141571	Type1
BACH1	0.00549922	0.0186327	Type1
BAD	0.0659392	0.0197029	Type1
BAG1	0.0804952	0.0169479	Type1
BAG2	0.369196	0.0190011	Type1
BAG3	-0.0639857	0.0149292	Type1
BAG4	-0.0741813	0.0224482	Type1
BAG5	-0.011508	0.0190124	Type1
BAG6	-0.0364728	0.00936198	Type1
BAIAP2	0.0193982	-0.00902608	Type1
BANF1	0.0519611	-0.00967879	Type1
BANP	-0.0541106	-0.0184495	Type1
BAX	0.239898	0.00299852	Type1
BAZ1B	0.00999022	-0.00306597	Type1
BBS1	0.124978	-0.470742	Type1
BBS7	0.105321	-0.577437	Type1
BCAM	0.0521577	0.0159637	Type1
BCAP29	0.0964726	-0.000158705	Type1
BCAP31	0.101258	0.0117803	Type1
BCAR1	-0.0163957	0.0089087	Type1
BCAS1	-0.18925	0.604054	Type1
BCAS2	-0.0712761	-0.00624274	Type1
BCAS3	0.00142996	0.0105617	Type1
BCAT1	0.108258	0.0111091	Type1
BCAT2	0.153902	9.55941e-05	Type1
BCCIP	-0.0206119	-0.00513676	Type1
BCKDHA	0.214127	0.0228311	Type1
BCKDK	-0.0224227	-0.00453517	Type1
BCL10	-0.0528547	-0.00492225	Type1
BCL2	-0.0674916	0.00135724	Type1
BCL2L1	-0.0127565	-5.12234	Type2
BCL2L13	-0.262289	-0.00769898	Type1
BCL7C	0.135282	0.0104563	Type1
BCL9L	0.0932823	-0.00945064	Type1
BCLAF1	-0.0779234	0.00644694	Type1
BCOR	0.050972	1.53654	Type2
BCORL1	-0.0642662	-0.569022	Type1
BCR	0.0066325	-0.00554276	Type1
BCS1L	-0.037369	-0.0153656	Type1
BDH1	0.0165794	-0.0154762	Type1
BDH2	-0.174798	-0.0085371	Type1
BECN1	0.0180065	0.642375	Type1
BET1	-0.0411163	0.0676664	Type1
BET1L	0.0331788	-0.0140212	Type1
BGN	0.181139	-0.0459917	Type1
BICC1	0.105681	0.0394124	Type1
BICD2	-0.107883	0.0165628	Type1
BICRA	-0.00202612	0.00311306	Type1
BICRAL	0.679779	-0.959248	Type5
BID	-0.0933202	-0.0130741	Type1
BIN1	-0.207634	0.0111006	Type1
BIN2	-0.0592064	-0.0389351	Type1
BIN3	-0.00554163	0.056833	Type1
BIRC6	-0.115415	-0.0184609	Type1
BLMH	0.0864242	0.0168375	Type1
BLNK	-0.0397996	0.0311274	Type1
BLOC1S1	0.0041325	-0.0015025	Type1
BLOC1S2	0.00547746	0.025591	Type1
BLOC1S3	1.20685	-0.00912094	Type3
BLOC1S4	0.100914	0.0078361	Type1
BLOC1S5	-0.116244	-0.015005	Type1
BLTP1	-0.108767	0.00163251	Type1
BLVRA	0.255099	-0.00601812	Type1
BLVRB	0.0910487	-0.00860269	Type1
BMI1	-0.118621	0.538757	Type1
BMP1	0.0692149	-0.576208	Type1
BMP2K	-0.0902117	-0.0473339	Type1
BMPR1A	-0.141375	0.0127626	Type1
BMPR2	-0.0311257	0.037989	Type1
BMS1	-0.0220676	0.0167362	Type1
BNIP1	0.00151564	0.000215732	Type1
BNIP3	-0.00373879	0.000851412	Type1
BNIP3L	-0.0623651	-0.0744016	Type1
BOD1L1	-0.0773165	0.00282708	Type1
BOLA1	0.09642	0.00711571	Type1
BOP1	-0.451227	0.00144612	Type1
BORCS5	-0.0164409	0.000559285	Type1
BORCS6	-0.0166829	0.00752153	Type1
BORCS7	-0.0250557	0.0036335	Type1
BPGM	0.0336828	-0.0445279	Type1
BPHL	-0.0500808	0.00591056	Type1
BPNT1	0.0966755	-0.00222563	Type1
BPNT2	-0.0515034	0.00911767	Type1
BPTF	-0.0165993	0.00739801	Type1
BRAF	-0.110509	0.041414	Type1
BRAP	-0.139054	-0.0124676	Type1
BRAT1	0.4774	-0.0515841	Type1
BRCC3	-0.0122526	0.00660597	Type1
BRD1	-0.0463105	0.0344171	Type1
BRD2	0.011434	-0.00608669	Type1
BRD3	0.0115731	0.00832205	Type1
BRD4	-0.022155	0.00739297	Type1
BRD7	-0.0379879	0.00899013	Type1
BRD8	0.00283623	0.0376487	Type1
BRD9	0.0168453	0.549314	Type1
BRF1	0.306325	0.0665545	Type1
BRI3BP	0.0406163	-0.0278001	Type1
BRIX1	-0.0695155	0.0125011	Type1
BRK1	0.00682163	-0.00236069	Type1
BROX	0.224201	0.0067225	Type1
BRWD1	-0.153203	0.0243088	Type1
BSCL2	0.151714	0.584189	Type1
BSDC1	0.246935	-0.0176519	Type1
BST2	0.135343	0.109881	Type1
BTAF1	-0.291168	0.00196781	Type1
BTBD2	0.105623	-0.00242853	Type1
BTD	-0.0572201	1.0527	Type5
BTF3L4	-0.0250209	0.00639939	Type1
BTN1A1	0.0508904	-4.08511	Type2
BTNL9	-0.161259	-3.86934	Type2
BUB3	-0.0620459	-0.00193974	Type1
BUD13	-0.163345	0.0102203	Type1
BUD23	-0.112017	-0.0360779	Type1
BUD31	0.0223705	-0.00493925	Type1
BVES	0.0163175	0.0312185	Type1
BYSL	-0.110626	-0.0144147	Type1
BZW1	-0.0460738	-0.00741647	Type1
BZW2	0.0365646	0.00983069	Type1
C10orf71	0.127768	0.0181153	Type1
C11orf98	0.00593884	0.0144021	Type1
C1QA	-0.00438297	0.0107937	Type1
C1QB	-0.325586	-0.0356265	Type1
C1QBP	0.0114707	0.0138284	Type1
C1QC	-0.0905989	5.16058	Type2
C1QL4	0.334879	-1.00733	Type5
C1QTNF2	0.145307	-5.78828	Type2
C1QTNF3	0.177011	0.00845948	Type1
C1QTNF5	0.0865109	0.968677	Type1
C1QTNF6	0.0721733	-0.000422569	Type1
C1R	0.0105887	-0.00575754	Type1
C1S	-0.0235388	-0.00150562	Type1
C2CD5	-0.282344	0.0121386	Type1
C2orf69	-0.140104	-5.81258	Type2
C3	-0.185598	0.000784837	Type1
C4A	-0.249457	-0.0300124	Type1
C4orf33	-0.0684703	-0.00300094	Type1
C4orf54	0.0991821	0.0255708	Type1
C5	-0.101445	-0.000214676	Type1
C7	0.00997474	0.0133055	Type1
C8G	0.384871	0.00406705	Type1
C9	-0.0261976	-0.0112169	Type1
CA2	-0.0620116	0.00475999	Type1
CA3	-0.0125426	0.00397708	Type1
CA4	-0.373277	-1.62655	Type2
CAB39	1.43052	-0.00594994	Type3
CAB39L	0.0193589	-0.00617078	Type1
CACHD1	0.00143019	0.00259481	Type1
CACNA1S	0.0534335	0.0252619	Type1
CACNA2D1	-0.265168	0.00189601	Type1
CACNB1	0.0196135	0.0256519	Type1
CACNB3	-0.0450274	0.529568	Type1
CACNG1	0.128898	0.0166203	Type1
CACTIN	0.0328268	0.00495507	Type1
CACUL1	-0.0290825	-0.0246736	Type1
CACYBP	-0.0750874	0.0036487	Type1
CAD	0.0805857	-0.0097689	Type1
CADM1	-0.554899	-0.492404	Type1
CADM2	0.0461785	0.0406972	Type1
CADM3	-0.132838	-0.0198968	Type1
CADM4	0.155146	-0.00501767	Type1
CALCOCO1	-0.590545	0.0636005	Type1
CALCOCO2	-0.143757	-0.0238225	Type1
CALCRL	-0.0689328	0.0423374	Type1
CALD1	-0.0835565	0.00262214	Type1
CALHM5	0.17331	-0.58551	Type1
CALR	-0.246079	-0.0130568	Type1
CALR3	0.0839503	-0.0393541	Type1
CALU	0.122521	-0.00748507	Type1
CAMK1	-0.387611	-0.00174695	Type1
CAMK1D	-0.00161165	-0.0123938	Type1
CAMK2A	0.0971872	0.0117982	Type1
CAMK2B	-0.0928867	0.0221674	Type1
CAMK2D	-0.144148	0.00772669	Type1
CAMK2G	-0.501145	0.0102607	Type1
CAMKK1	-0.0947258	-0.579108	Type1
CAMKK2	-0.192992	-0.000501815	Type1
CAMLG	-0.176172	0.0153957	Type1
CAMSAP1	-0.0062161	-0.0103248	Type1
CAMSAP2	-0.128352	-0.0173227	Type1
CAND1	-0.10506	-0.00346641	Type1
CAND2	0.0388906	0.0038696	Type1
CANT1	0.0269244	-0.0194147	Type1
CANX	0.0487876	0.000742703	Type1
CAP1	-0.031346	-0.00774295	Type1
CAP2	-0.118275	0.00572433	Type1
CAPG	0.119581	-0.0113634	Type1
CAPN1	0.0915394	0.00328366	Type1
CAPN2	0.0571515	-0.00303656	Type1
CAPN3	-0.191304	0.00811412	Type1
CAPN5	0.261757	0.022817	Type1
CAPN6	0.0455029	0.00419784	Type1
CAPN7	-0.0286242	0.0115059	Type1
CAPNS1	-0.0401315	0.00329095	Type1
CAPRIN1	-0.0714755	0.000125847	Type1
CAPZA1	-0.0470113	-0.00950032	Type1
CAPZA2	0.0529883	0.00533296	Type1
CAPZB	-0.0124805	0.00334845	Type1
CARD19	0.197873	0.0242922	Type1
CARHSP1	0.137826	-0.00375986	Type1
CARM1	-0.0233937	0.00330377	Type1
CARMIL1	0.0353415	-0.0301828	Type1
CARNMT1	-0.117118	0.0187447	Type1
CARNS1	-0.0246226	0.0236862	Type1
CARS1	0.351315	0.0038099	Type1
CARS2	0.0791602	-0.00355984	Type1
CASC3	-0.00162452	-0.0148047	Type1
CASK	-0.158961	-0.00579164	Type1
CASKIN2	0.0524361	0.00179267	Type1
CASP10	-0.153733	-0.0720561	Type1
CASP2	-0.020686	-0.0125629	Type1
CASP3	-0.149629	-0.00917097	Type1
CASP6	0.00336231	-0.00962789	Type1
CASP7	-0.460158	-0.0013658	Type1
CASP8	-0.0390274	-0.0236849	Type1
CASP9	0.0637569	-0.0297305	Type1
CASQ1	0.0712419	0.00106982	Type1
CASQ2	-0.0761535	0.00238683	Type1
CAST	-0.535425	0.013775	Type1
CASTOR1	-0.044177	0.00109882	Type1
CASTOR2	0.223564	-0.0201315	Type1
CASZ1	-0.401607	0.0131324	Type1
CAT	-0.161783	-0.00160732	Type1
CAV1	-0.177589	-0.00145601	Type1
CAV2	-0.0649836	0.0143782	Type1
CAV3	0.0676866	0.0184455	Type1
CAVIN1	-0.0119806	0.0043869	Type1
CAVIN2	-0.183484	0.00488264	Type1
CAVIN3	0.0496026	-0.0146941	Type1
CAVIN4	-0.0488893	0.0111209	Type1
CBARP	0.169245	0.00380454	Type1
CBFB	0.355083	0.0054598	Type1
CBL	-0.174623	-0.0109674	Type1
CBLB	-0.181372	0.0118689	Type1
CBLL1	-0.164367	-0.0256272	Type1
CBR2	-0.253634	0.956143	Type5
CBR3	-0.354858	-0.0214093	Type1
CBR4	-0.187342	0.000425922	Type1
CBX1	0.025737	0.0185011	Type1
CBX2	0.034993	0.0214512	Type1
CBX4	0.0191229	-0.0435652	Type1
CBX5	-0.112006	-0.00364572	Type1
CBX6	0.234234	-0.554848	Type1
CBX8	0.217594	0.0427664	Type1
CC2D1A	-0.0707309	0.0011845	Type1
CC2D1B	0.00531119	0.0184963	Type1
CCAR1	-0.138155	0.00305096	Type1
CCAR2	0.0238424	0.00354632	Type1
CCDC102A	0.104194	0.00698826	Type1
CCDC115	0.133329	-0.0182947	Type1
CCDC117	-0.0884342	-0.035014	Type1
CCDC12	0.000452196	0.0107555	Type1
CCDC124	0.0846554	0.0135309	Type1
CCDC134	-0.0754543	-0.00042508	Type1
CCDC137	0.073053	0.016518	Type1
CCDC141	-0.0420533	0.0115102	Type1
CCDC170	0.0718821	0.0113227	Type1
CCDC186	-0.0696979	0.0105444	Type1
CCDC22	0.0299546	-0.00728103	Type1
CCDC25	-0.202098	-0.0110737	Type1
CCDC28A	-0.0546953	-1.51762	Type2
CCDC43	-0.0986013	-0.00458316	Type1
CCDC47	-0.0595283	0.0101019	Type1
CCDC50	-0.0477338	-0.0018968	Type1
CCDC51	-0.0579769	0.61717	Type1
CCDC6	-0.0259448	0.00398441	Type1
CCDC61	-0.0354212	0.598114	Type1
CCDC69	-0.000645621	0.0274881	Type1
CCDC8	0.0349689	0.00838684	Type1
CCDC80	0.182088	-0.0217689	Type1
CCDC86	-0.0496363	0.0256682	Type1
CCDC88A	-0.951831	0.0305363	Type1
CCDC88C	-0.00449829	0.028519	Type1
CCDC9	0.224153	0.0173468	Type1
CCDC90B	0.0304375	-0.0310674	Type1
CCDC91	-0.229169	-0.00981701	Type1
CCDC93	-0.0667677	0.00716627	Type1
CCDC97	0.143958	0.0095615	Type1
CCDC9B	0.0379949	0.00631619	Type1
CCER2	0.072879	-1.14348	Type2
CCM2	0.089614	-0.0133271	Type1
CCNH	-0.0299269	-0.0161097	Type1
CCNK	-0.0403642	-0.0165778	Type1
CCNL1	-0.057625	-0.00486409	Type1
CCNL2	-0.0497504	-4.10924	Type2
CCNT2	-0.168227	0.865344	Type5
CCNY	0.242224	-0.00143755	Type1
CCPG1	0.0183833	0.0164137	Type1
CCS	0.0456878	-0.000563863	Type1
CCT2	-0.0325333	0.00551764	Type1
CCT3	0.0979325	0.00804444	Type1
CCT4	0.0755701	0.00188151	Type1
CCT5	-0.437916	0.00770834	Type1
CCT6A	-0.0282407	0.00478832	Type1
CCT7	-0.0150974	0.00452071	Type1
CCT8	-0.0527258	0.00326767	Type1
CD109	0.0736664	-0.00539306	Type1
CD14	-0.21739	-0.00897745	Type1
CD151	-0.0620021	0.00472263	Type1
CD163	-0.184169	-0.0180356	Type1
CD248	0.18705	-0.017192	Type1
CD2AP	-0.149688	-0.00791634	Type1
CD2BP2	0.0737217	0.00303993	Type1
CD34	0.082182	-0.0229484	Type1
CD44	0.246044	0.00231517	Type1
CD47	-0.434516	-0.0157153	Type1
CD58	-0.0751487	-0.00946233	Type1
CD63	0.00756369	-0.0346416	Type1
CD68	0.0489428	0.118241	Type1
CD74	0.0365158	0.00458853	Type1
CD81	-0.0545839	-0.0139218	Type1
CD82	0.0546951	0.0179034	Type1
CD9	0.746455	0.00404445	Type1
CD93	-0.0663251	-0.00688215	Type1
CD99L2	0.27387	0.0238599	Type1
CDAN1	-0.0141768	-0.604781	Type1
CDC123	-0.104888	-0.00541465	Type1
CDC16	-0.190953	0.022252	Type1
CDC23	-0.142916	0.0243475	Type1
CDC26	0.100443	0.0120335	Type1
CDC34	0.022105	-0.00750357	Type1
CDC37	0.0522517	0.00144986	Type1
CDC37L1	-0.0910785	0.0114509	Type1
CDC40	-0.0810863	-0.000503351	Type1
CDC42	-0.0132077	0.00203082	Type1
CDC42BPA	-0.0158211	0.0108621	Type1
CDC42BPB	0.0839892	-0.000370847	Type1
CDC42EP1	0.155164	0.00497189	Type1
CDC42EP2	0.0693629	0.0334007	Type1
CDC42EP3	-0.0221746	-1.3843	Type2
CDC42EP4	0.268104	-0.0170392	Type1
CDC42EP5	0.0872573	-0.0134832	Type1
CDC5L	-0.0360997	0.00100839	Type1
CDC73	-0.164185	0.00368403	Type1
CDCA3	-0.0471478	-0.0525424	Type1
CDH1	0.200125	-0.0110077	Type1
CDH11	0.0391444	-0.00922557	Type1
CDH13	0.00405851	-0.00756554	Type1
CDH15	0.0478865	0.00676511	Type1
CDH16	-0.119468	0.522205	Type1
CDH2	0.0385781	0.00720566	Type1
CDH24	-0.0549616	0.92911	Type1
CDH5	-0.31749	-0.00641546	Type1
CDH6	-0.0263783	-0.623956	Type1
CDIPT	0.00888638	-0.012317	Type1
CDK1	-0.186769	-0.0201421	Type1
CDK12	-0.0760491	0.0257799	Type1
CDK13	-0.0513847	-0.0165168	Type1
CDK14	0.00927807	0.0381346	Type1
CDK16	0.311448	0.016689	Type1
CDK17	-0.0895445	0.0201295	Type1
CDK2	0.151576	-0.0145606	Type1
CDK4	0.00582852	-0.0154707	Type1
CDK5RAP2	-0.00965428	0.00316298	Type1
CDK5RAP3	-0.140674	0.00140448	Type1
CDK6	-0.0553986	-0.00713439	Type1
CDK7	-0.174859	0.00776271	Type1
CDK9	0.0288184	0.0177043	Type1
CDKAL1	-0.0450583	-0.0115033	Type1
CDKN1B	-0.00407156	0.0329126	Type1
CDKN1C	0.0504392	-0.00445884	Type1
CDKN2AIP	-0.0410109	0.00178341	Type1
CDKN2C	-0.0118874	0.53782	Type1
CDON	-0.129476	0.0045062	Type1
CDR2L	-0.0208519	-0.000642217	Type1
CDS2	-0.183694	0.00917192	Type1
CDV3	-0.0527287	0.00363733	Type1
CDYL	0.00657054	-0.0209145	Type1
CEBPD	0.0608534	-3.97611	Type2
CEBPZ	0.0934219	-0.0106406	Type1
CELF1	0.222202	0.00050658	Type1
CELF2	-0.0552824	0.0086528	Type1
CELSR2	-0.0462936	1.52555	Type2
CEMIP2	-0.190701	-1.46695	Type2
CEND1	-0.533434	0.0317554	Type1
CENPB	0.0848467	0.0145425	Type1
CENPC	-0.106773	0.00486677	Type1
CENPK	0.00773244	1.47423	Type2
CENPU	-0.0782722	0.0105161	Type1
CEP120	-0.0629793	0.0209707	Type1
CEP131	0.198099	0.526153	Type1
CEP170	-0.136883	0.00723504	Type1
CEP192	-0.133009	0.0117621	Type1
CEP250	0.0036843	-0.075265	Type1
CEP290	0.651781	-0.0372472	Type1
CEP41	-0.774744	-0.0207156	Type1
CEP43	-0.184665	-0.023658	Type1
CEP68	-0.0754286	0.0301035	Type1
CEP76	0.00707504	0.106424	Type1
CEPT1	-0.0428258	-0.00996437	Type1
CERCAM	0.113329	-0.0457413	Type1
CERS2	0.0125707	-0.0120362	Type1
CERT1	-0.0777229	-0.00232839	Type1
CETN2	-0.0634567	0.0223298	Type1
CETN3	-0.00537261	-0.0168873	Type1
CFAP20	-0.0546028	-0.019733	Type1
CFAP298	-0.0477908	0.0107786	Type1
CFAP36	-0.086353	0.00541108	Type1
CFAP410	-0.0422292	-0.0511084	Type1
CFAP418	-0.00108925	0.0192835	Type1
CFB	-0.375828	-0.00627232	Type1
CFD	0.170737	-0.0148328	Type1
CFDP1	0.140617	-0.0211413	Type1
CFI	-0.0360674	-0.0105509	Type1
CFL1	0.00154466	-0.0108955	Type1
CFL2	-0.133278	0.00621955	Type1
CGAS	-0.158328	0.0211837	Type1
CGGBP1	-0.0355144	-0.00356436	Type1
CGNL1	-0.124025	3.86788	Type2
CHAF1A	-0.0567096	0.670082	Type1
CHAF1B	-0.0642316	0.909476	Type1
CHCHD10	0.0740394	-5.25255	Type2
CHCHD2	0.0461269	-0.00249939	Type1
CHCHD3	-0.254537	0.00221073	Type1
CHCHD6	0.0577404	-0.00933604	Type1
CHD1	-0.157782	-0.0294972	Type1
CHD1L	-0.195374	-0.0101443	Type1
CHD2	0.0228584	-0.00686744	Type1
CHD3	0.0442502	0.00982716	Type1
CHD4	0.0049584	0.0081423	Type1
CHD7	-0.1591	0.0407992	Type1
CHD8	-0.00383995	-0.00289302	Type1
CHEK1	-0.0722941	0.0233701	Type1
CHERP	0.0108214	-0.0142786	Type1
CHGA	0.120243	-0.680381	Type1
CHID1	-0.112968	-0.0192807	Type1
CHKB	-0.00443336	-0.00602047	Type1
CHM	-0.0245438	0.00688915	Type1
CHMP1A	0.0339482	-0.0177832	Type1
CHMP2A	-0.00307103	-0.000440791	Type1
CHMP2B	0.0554161	-0.00575828	Type1
CHMP3	-0.0564901	0.0117884	Type1
CHMP4A	-0.0217617	-0.00121586	Type1
CHMP4B	0.0713216	0.0124423	Type1
CHMP5	-0.0207799	0.00450476	Type1
CHMP6	0.0996659	0.0107532	Type1
CHMP7	-0.0348207	0.00618418	Type1
CHODL	-0.0151966	-0.0105619	Type1
CHORDC1	-0.151241	-0.00453751	Type1
CHP1	1.17845	0.00853896	Type3
CHP2	0.104022	0.465809	Type1
CHPF	0.403997	-0.00577852	Type1
CHPT1	-0.0424253	-1.53014	Type2
CHRAC1	0.00714388	0.00898951	Type1
CHRD	0.208723	5.17957	Type2
CHRNA1	-0.105864	-0.967123	Type1
CHRND	0.0178963	0.0262249	Type1
CHRNE	0.0201279	-0.00337973	Type1
CHRNG	0.00464058	0.0184246	Type1
CHST12	0.16306	-0.0175183	Type1
CHST14	0.113172	-0.01019	Type1
CHST3	-0.0768667	-0.0130194	Type1
CHSY1	-0.00760003	-0.0457149	Type1
CHTF18	0.193447	-0.00800656	Type1
CHTOP	-0.150206	0.0182163	Type1
CHUK	-0.0169461	0.0216371	Type1
CIAO1	-0.0222275	-0.00152681	Type1
CIAO2A	-0.0706906	-0.573532	Type1
CIAO2B	0.0244735	0.000780559	Type1
CIAO3	-0.0387879	0.00394041	Type1
CIAPIN1	-0.0811307	-0.00580979	Type1
CIC	0.0982647	0.00692506	Type1
CILP	0.627369	0.032215	Type1
CILP2	2.26993	0.0335368	Type3
CIRBP	0.0430051	0.00412965	Type1
CISD2	-0.0629639	0.00115758	Type1
CISD3	0.0835928	-0.0294844	Type1
CIZ1	0.0559568	0.00454909	Type1
CKAP4	0.034761	-0.0135504	Type1
CKAP5	-0.104787	-0.00328767	Type1
CKB	0.20442	0.00655942	Type1
CKM	0.0155987	0.00822503	Type1
CKMT2	-0.183321	-0.0195691	Type1
CKS1B	0.0247296	0.0249263	Type1
CLASP1	-0.474376	0.0125291	Type1
CLASP2	0.173456	0.0127561	Type1
CLCC1	-0.147881	0.00411521	Type1
CLCN5	-0.0137969	-0.00130591	Type1
CLCN7	-0.891592	-0.574778	Type1
CLDN1	-0.100637	0.0222015	Type1
CLDN5	-0.051772	-4.29949	Type2
CLDND1	-0.346151	-0.0173692	Type1
CLEC11A	0.499736	0.0243699	Type1
CLEC16A	-0.027725	-0.011861	Type1
CLEC3B	0.191174	-0.0226368	Type1
CLIC2	-0.218795	-0.00759251	Type1
CLIC4	-0.0604717	-0.00646649	Type1
CLIC5	-0.12268	0.539905	Type1
CLINT1	-0.480829	0.00403217	Type1
CLIP1	-0.0978399	0.0129184	Type1
CLK2	0.0024322	0.0157691	Type1
CLMN	-0.000862425	-0.0087269	Type1
CLMP	-0.191747	-1.56875	Type2
CLN5	-0.0226962	0.0217592	Type1
CLN6	-0.585678	-0.00854704	Type1
CLNS1A	-0.00660366	-0.00862818	Type1
CLP1	0.130901	0.918428	Type1
CLPB	0.10285	-0.0230322	Type1
CLPP	0.10922	-0.00102993	Type1
CLPTM1	0.0404495	0.00471289	Type1
CLPTM1L	0.108203	0.0109249	Type1
CLPX	-0.0803672	-0.000871628	Type1
CLSTN1	0.17898	-0.0292382	Type1
CLTA	-0.00899454	0.00710476	Type1
CLTB	0.0434122	0.00432153	Type1
CLTC	-0.071862	-0.00355741	Type1
CLU	-0.242288	0.00014319	Type1
CLUH	-0.12305	-0.00618091	Type1
CLYBL	-0.0445133	0.0123532	Type1
CMAS	-0.0379572	-0.00340606	Type1
CMBL	-0.0599358	-0.000870038	Type1
CMC1	-0.170488	0.0278211	Type1
CMPK1	0.049393	-0.00577166	Type1
CMPK2	0.338071	-0.00938437	Type1
CMSS1	0.0589575	0.0105805	Type1
CMTM5	0.055142	0.0981296	Type1
CMTR1	-0.0258251	-0.0020375	Type1
CMYA5	-0.423253	0.0154638	Type1
CNBP	0.0173477	0.0108423	Type1
CNDP2	0.0568729	-0.00807141	Type1
CNEP1R1	-0.504438	0.030778	Type1
CNIH4	-0.0326817	0.026027	Type1
CNKSR1	-0.192076	-3.81081	Type2
CNKSR3	-0.00356907	0.583296	Type1
CNN1	-0.175807	-0.0466716	Type1
CNN2	0.055244	0.0244291	Type1
CNN3	-0.0348635	8.54164e-05	Type1
CNNM3	0.0162481	0.00985315	Type1
CNNM4	-0.0406498	-0.00950994	Type1
CNOT1	-0.0924339	-1.79665e-05	Type1
CNOT10	0.0259115	-0.0044538	Type1
CNOT11	-0.103503	-0.00631234	Type1
CNOT2	-0.215296	-0.00466469	Type1
CNOT3	-0.141275	0.00748268	Type1
CNOT6L	1.02596	-0.0123184	Type3
CNOT7	0.100766	0.000791028	Type1
CNOT9	1.18956	0.00496834	Type3
CNP	0.101405	0.00463525	Type1
CNPY2	0.0851507	-0.012623	Type1
CNPY3	0.235316	-0.0269842	Type1
CNPY4	0.0547919	-0.0147671	Type1
CNRIP1	0.240985	-0.0210307	Type1
CNST	-0.279791	-0.651787	Type1
CNTFR	-0.00104437	-0.0214752	Type1
CNTN1	0.0918079	0.0233599	Type1
CNTN2	-0.0629344	4.06349	Type2
CNTN3	-0.0154784	-0.0400003	Type1
CNTN4	-0.0334783	-0.0263196	Type1
CNTROB	0.149504	0.025648	Type1
COA3	0.0555726	-0.57245	Type1
COA4	0.0304072	-0.0256841	Type1
COA7	0.23879	0.537365	Type1
COASY	0.0391097	-0.0162791	Type1
COBLL1	0.355187	0.00545981	Type1
COG1	-0.132015	0.00466139	Type1
COG2	-0.0660471	-0.00694772	Type1
COG3	0.401277	0.00414051	Type1
COG4	-0.30279	0.00227112	Type1
COG5	-0.209911	0.00345368	Type1
COG6	0.209394	0.00948055	Type1
COG7	0.155799	-0.00626628	Type1
COG8	0.0578675	-0.0076468	Type1
COIL	0.0741988	-0.00115624	Type1
COL11A1	2.25758	-0.00235488	Type3
COL11A2	2.9638	-0.0149833	Type3
COL12A1	0.168312	-0.0494545	Type1
COL13A1	0.0387932	-0.0394216	Type1
COL14A1	0.339115	-0.0300026	Type1
COL15A1	-0.561622	0.0202633	Type1
COL16A1	0.449415	0.00686423	Type1
COL18A1	0.0699375	0.00563477	Type1
COL1A1	0.133222	-0.0895364	Type1
COL1A2	0.0897202	-0.0611342	Type1
COL21A1	-0.141894	-0.0503805	Type1
COL22A1	0.240081	-4.21693	Type2
COL28A1	0.247226	0.110268	Type1
COL2A1	2.12949	0.0183221	Type3
COL3A1	-0.032421	-0.038977	Type1
COL4A1	-0.0459176	0.00990216	Type1
COL4A2	-0.0220694	0.00919269	Type1
COL4A3	-0.000159873	0.0402923	Type1
COL5A1	0.0849701	-0.0286038	Type1
COL5A2	0.0638272	-0.0541995	Type1
COL5A3	0.0907815	-0.00842642	Type1
COL6A1	0.191351	-0.0261487	Type1
COL6A2	0.209319	-0.0285734	Type1
COL6A3	0.297305	-0.0134546	Type1
COL6A5	-0.0528187	-0.0694441	Type1
COL6A6	-0.0275441	-0.0523238	Type1
COL8A2	1.04038	-0.159376	Type5
COLEC12	-0.117712	-0.0163708	Type1
COLGALT1	0.0155732	-0.0355876	Type1
COLGALT2	-0.0547731	-0.0462473	Type1
COMMD1	0.025995	0.0109564	Type1
COMMD10	0.104005	-0.00586024	Type1
COMMD2	-0.112119	-0.00770479	Type1
COMMD3	-0.0233942	0.0107042	Type1
COMMD4	0.157795	0.0232917	Type1
COMMD5	0.107776	-0.0028012	Type1
COMMD7	0.0278014	0.0167172	Type1
COMMD8	-0.0576055	-0.00291067	Type1
COMMD9	0.116381	0.00529042	Type1
COMP	2.44611	0.0176891	Type3
COMT	0.0675485	0.0176799	Type1
COPA	-0.240726	-0.00870355	Type1
COPB1	-0.000652475	-0.00667277	Type1
COPB2	0.00435138	-0.00977584	Type1
COPE	-0.137779	-0.0103802	Type1
COPG1	0.0421708	-0.0141178	Type1
COPG2	0.100057	0.00246134	Type1
COPS2	-0.0419834	0.00355599	Type1
COPS3	-0.0982045	0.0022942	Type1
COPS4	-0.0671104	0.00490641	Type1
COPS5	-0.00367468	0.00434091	Type1
COPS6	0.015386	0.00476324	Type1
COPS7A	-0.0654958	0.00611724	Type1
COPS7B	0.246698	-0.0139584	Type1
COPS8	0.0353952	0.00341003	Type1
COPZ1	-0.186395	-0.0117625	Type1
COPZ2	0.167973	-0.00823962	Type1
COQ10A	-0.0131688	0.275772	Type1
COQ10B	-0.0439781	-0.549945	Type1
COQ3	0.171914	0.00927633	Type1
COQ4	0.0435392	0.0177253	Type1
COQ5	-0.0938924	0.017349	Type1
COQ6	0.0122166	0.012391	Type1
COQ7	-0.152933	0.0137317	Type1
COQ8A	1.18662	0.00602066	Type3
COQ8B	0.0713075	0.606567	Type1
COQ9	0.383205	0.0219707	Type1
CORO1A	-0.233679	0.00665878	Type1
CORO1B	-0.127537	-0.0092029	Type1
CORO1C	0.370834	-0.00201592	Type1
CORO2A	0.0987608	0.565543	Type1
CORO2B	0.217442	0.0284872	Type1
CORO6	0.0994424	0.0217047	Type1
CORO7	0.000136012	0.0119694	Type1
COTL1	0.0423076	-0.0251622	Type1
COX10	-0.124361	3.99916	Type2
COX15	-0.135856	0.0214566	Type1
COX17	0.0868228	-0.00560612	Type1
COX20	-0.0523676	-0.00290219	Type1
COX4I1	0.0423553	0.00301371	Type1
COX4I2	-0.0374551	-0.0200825	Type1
COX5A	-0.0549054	0.00793708	Type1
COX5B	-0.0356984	0.00518822	Type1
COX6A1	-0.00271821	-0.0232598	Type1
COX6A2	0.0441893	-0.00291257	Type1
COX6C	0.0667178	-0.00582723	Type1
COX7A1	-0.180601	0.00680661	Type1
COX7A2L	0.00181793	0.00126803	Type1
COX7B	-0.0627612	-0.058175	Type1
COX7C	0.0178984	-0.00885344	Type1
CP	-0.0545733	-0.0984186	Type1
CPB2	0.0154535	-0.00790323	Type1
CPD	0.41817	-0.00572909	Type1
CPE	0.246368	-1.00575	Type5
CPEB4	-0.157663	-0.577647	Type1
CPLX1	-0.549903	-0.074885	Type1
CPM	0.0616471	0.0292259	Type1
CPN1	-0.00445562	0.000860197	Type1
CPNE1	0.0222293	-0.0107223	Type1
CPNE2	-0.0336621	-0.0157711	Type1
CPNE3	-0.398923	-0.00715263	Type1
CPOX	-0.097321	-0.0133796	Type1
CPPED1	-0.0482811	-0.00341075	Type1
CPQ	0.00178215	-0.0223083	Type1
CPS1	-0.0138063	0.0202514	Type1
CPSF2	-0.183256	0.00401024	Type1
CPSF3	-0.828225	0.00456414	Type1
CPSF4	-0.0232425	-0.0145864	Type1
CPSF6	-0.0816494	-0.00252485	Type1
CPSF7	-0.0259565	0.0057075	Type1
CPT1A	0.515415	-0.0025403	Type1
CPT1B	-0.0646075	-0.00899514	Type1
CPT2	0.321016	-0.00011398	Type1
CPXM1	-0.0250009	-0.045547	Type1
CRABP1	0.517401	-0.0540974	Type1
CRABP2	0.171429	-0.0395011	Type1
CRADD	0.00914303	-0.603252	Type1
CRAT	0.0399742	0.00750232	Type1
CRBN	-0.0486105	0.0144738	Type1
CRCP	-0.0264292	0.027325	Type1
CREB1	-0.419899	0.00539225	Type1
CREBBP	0.00971379	0.00451559	Type1
CREG1	-0.0457857	-0.010607	Type1
CRELD1	0.133241	-0.000163828	Type1
CRELD2	-0.073461	-0.0165786	Type1
CRIP2	0.0725734	0.0159566	Type1
CRK	-0.0554683	-0.00767927	Type1
CRKL	-0.0515736	0.00271961	Type1
CRLF3	-0.047408	-0.00524379	Type1
CRLS1	-0.135381	-0.527179	Type1
CRMP1	0.0188045	0.00436124	Type1
CRNKL1	0.189873	-0.0101139	Type1
CROCC	0.0780994	0.0214644	Type1
CRPPA	0.00800664	0.00461259	Type1
CRTAP	0.0898097	-0.026651	Type1
CRTC1	0.10362	-0.0219419	Type1
CRTC2	0.0838396	0.0135127	Type1
CRTC3	-0.253293	0.0106402	Type1
CRYAB	-1.19353	0.0128585	Type3
CRYBG1	0.106025	-1.43848	Type2
CRYBG3	-0.187759	0.00309614	Type1
CRYL1	-0.385965	-0.0140576	Type1
CRYM	0.349689	0.00757567	Type1
CRYZ	0.0755837	0.0118882	Type1
CRYZL1	-0.0383228	-0.0150651	Type1
CS	-0.08112	-0.00132723	Type1
CSAD	0.0788318	-0.0206826	Type1
CSDC2	0.24919	-0.0128938	Type1
CSDE1	-0.0472989	-0.00470439	Type1
CSE1L	-0.783759	0.00208218	Type1
CSF1R	-0.00675557	0.0201068	Type1
CSGALNACT2	-0.00540177	1.55115	Type2
CSK	0.67626	-0.0120459	Type1
CSNK1A1	-0.0853522	-0.00105504	Type1
CSNK1D	0.0516293	-0.0335188	Type1
CSNK1E	0.00412055	0.00342548	Type1
CSNK1G1	-0.0931631	0.000815055	Type1
CSNK1G3	0.00990715	1.51908	Type2
CSNK2A2	-0.0672182	0.00969925	Type1
CSNK2B	0.0128272	0.00825875	Type1
CSPG4	-0.00707487	0.00184181	Type1
CSRP1	-0.757848	0.00539016	Type1
CSRP2	0.00634989	-0.00849763	Type1
CSRP3	-0.131752	-0.00848618	Type1
CSTB	0.120707	-0.0118478	Type1
CSTF1	-0.0935008	0.00772979	Type1
CSTF2	-0.78105	0.0114019	Type1
CSTF2T	-0.0297597	0.00360661	Type1
CSTF3	-0.0724022	-0.00410371	Type1
CTBP1	-0.0119148	0.000246269	Type1
CTBP2	-0.0888031	-0.0156017	Type1
CTCF	-0.274373	0.0112247	Type1
CTCFL	-0.0217653	4.07455	Type2
CTDNEP1	0.0218685	0.00905701	Type1
CTDP1	-0.456053	0.00162643	Type1
CTDSP1	0.0685083	-0.0540364	Type1
CTDSP2	0.016253	-5.53617	Type2
CTDSPL2	-0.095339	-0.000495689	Type1
CTF1	-0.0244716	-0.0446093	Type1
CTH	0.119737	0.0253765	Type1
CTHRC1	0.454067	-0.000940058	Type1
CTIF	-0.0248212	0.00415899	Type1
CTNNA1	-0.0684778	0.00516587	Type1
CTNNA3	-0.0218431	0.0137449	Type1
CTNNB1	-0.0760667	0.00631428	Type1
CTNNBIP1	0.0972273	-0.00316341	Type1
CTNNBL1	-0.141986	-0.00300293	Type1
CTNND1	0.486999	-0.000793805	Type1
CTNND2	-0.0720042	0.605224	Type1
CTPS1	0.0581762	-0.00184201	Type1
CTPS2	0.113735	-0.000699078	Type1
CTR9	-0.156412	0.00803287	Type1
CTSA	0.14226	-0.0403841	Type1
CTSB	-0.00577773	0.00672293	Type1
CTSC	-0.24257	-0.00439006	Type1
CTSD	0.143328	-0.00390101	Type1
CTSF	0.0702549	0.0104776	Type1
CTSH	0.0288745	-0.963576	Type1
CTSK	0.0255422	0.0407055	Type1
CTSL	-0.305368	-0.00457796	Type1
CTSO	0.1897	-0.965239	Type5
CTSZ	-0.0428036	0.0030705	Type1
CTTN	0.66824	-0.00757582	Type1
CTTNBP2NL	-0.19273	-0.0503545	Type1
CTU2	0.107576	-0.00275194	Type1
CUEDC1	0.0374946	-0.603586	Type1
CUEDC2	0.0286175	0.0243589	Type1
CUL1	-0.217218	0.0132831	Type1
CUL2	-0.0154537	0.00711358	Type1
CUL3	-0.238311	0.00813736	Type1
CUL4A	0.120281	0.0142447	Type1
CUL4B	0.129025	-0.00660168	Type1
CUL5	-0.026521	0.00686596	Type1
CUL7	0.146682	0.0198754	Type1
CUL9	0.0474096	-0.024516	Type1
CUTA	0.288606	-0.00565789	Type1
CUTC	0.0163646	0.583207	Type1
CUX1	0.205528	-0.00660913	Type1
CWC15	-0.0928142	0.0290742	Type1
CWC22	-0.152724	0.00299034	Type1
CWC25	-0.0973449	0.0416067	Type1
CWC27	0.00789796	-0.0124881	Type1
CWF19L1	-0.0875818	0.0117908	Type1
CWF19L2	-0.232322	0.0513319	Type1
CXXC1	-0.0318481	-0.0210253	Type1
CXXC5	-0.0506829	0.0168379	Type1
CYB5A	-0.0356764	-0.00287909	Type1
CYB5B	-0.00907017	0.00181949	Type1
CYB5D2	-0.0785608	-0.0191485	Type1
CYB5R1	-0.396909	0.016995	Type1
CYB5R3	0.0776968	0.00626898	Type1
CYB5R4	-0.338576	0.0346213	Type1
CYBC1	0.273865	0.00311709	Type1
CYBRD1	-0.00730626	0.0176575	Type1
CYC1	-0.00496181	0.00685754	Type1
CYCS	-0.0629934	0.0188586	Type1
CYFIP1	0.00184135	-0.0102476	Type1
CYFIP2	0.0570713	-0.00450818	Type1
CYLD	0.00939515	0.00154536	Type1
CYP20A1	-0.0167014	0.0009352	Type1
CYP2U1	-0.0503686	-4.80217	Type2
CYP39A1	-0.0880898	0.000712233	Type1
CYP51A1	-0.423695	-0.0176549	Type1
CYP7B1	0.00304724	0.00183196	Type1
CYRIA	-0.0241704	0.0249758	Type1
CYS1	0.156573	3.93704	Type2
CYSTM1	0.0147091	-4.25005	Type2
CYTH1	-0.00664804	-0.0165111	Type1
CYTH3	-0.0377793	0.00925201	Type1
CZIB	0.0255732	-0.000382309	Type1
D2HGDH	0.0159881	0.00434325	Type1
DAAM1	-0.0845108	0.020577	Type1
DAAM2	0.0610618	0.00367302	Type1
DAB2	-0.0628661	-0.0107791	Type1
DAB2IP	0.138349	0.00481382	Type1
DACT3	0.180426	-0.511657	Type1
DAD1	0.0271646	-0.00920369	Type1
DAG1	0.0736576	0.0109317	Type1
DAGLA	0.179492	0.0464265	Type1
DAGLB	0.0567647	0.00880463	Type1
DALRD3	0.0505684	-0.0405277	Type1
DAP	0.0126536	0.0128243	Type1
DAP3	-0.628882	0.0127786	Type1
DAPK2	-0.240937	0.0172435	Type1
DAPK3	0.0150046	0.00255287	Type1
DARS1	-0.0945214	-0.00245101	Type1
DARS2	0.0829835	-0.00695243	Type1
DAZAP1	-0.114677	0.00570905	Type1
DBI	0.00514137	-0.0031287	Type1
DBN1	0.128536	-0.0113634	Type1
DBNL	0.00801248	-0.00323937	Type1
DBR1	0.0415072	0.000692751	Type1
DBT	-0.0443311	0.000556017	Type1
DCAF1	-0.0276891	0.0137063	Type1
DCAF11	0.234487	0.0156004	Type1
DCAF5	-0.243563	0.0307645	Type1
DCAF6	0.106012	-0.00462804	Type1
DCAF7	0.00429383	0.0254991	Type1
DCAF8	-0.0760125	0.000983878	Type1
DCAKD	0.00283912	0.000506751	Type1
DCBLD2	-0.19248	-0.0572709	Type1
DCHS1	0.0633276	-0.000139433	Type1
DCLK1	0.375934	-0.00674188	Type1
DCLK2	0.140766	-1.50332	Type2
DCN	0.0692024	-0.0380832	Type1
DCP1A	-0.0643207	0.0200401	Type1
DCP1B	0.0138406	0.63306	Type1
DCP2	0.903995	-0.0388542	Type1
DCPS	-0.010107	0.00237132	Type1
DCTD	0.0509249	-0.673897	Type1
DCTN1	0.00846772	0.00332656	Type1
DCTN2	0.0228821	0.00548002	Type1
DCTN3	0.0607873	0.0172744	Type1
DCTN4	0.296531	0.0106998	Type1
DCTN5	-0.0884622	0.00886298	Type1
DCTN6	0.051568	0.00603729	Type1
DCTPP1	-0.008746	0.00401446	Type1
DCUN1D2	0.0267547	-0.0231273	Type1
DCUN1D3	-0.0776201	-0.0375516	Type1
DCX	-0.0802955	-0.0225771	Type1
DCXR	0.0918721	-0.000745717	Type1
DDA1	-0.0969149	-0.00346761	Type1
DDAH1	-0.0974371	0.0024497	Type1
DDAH2	0.110365	-0.00607937	Type1
DDB1	0.0649128	0.00774893	Type1
DDC	0.00810024	4.13863	Type2
DDHD2	-0.0317773	0.0131776	Type1
DDIAS	0.0115062	0.00458026	Type1
DDO	0.46451	0.090289	Type1
DDOST	0.0420126	-0.000513802	Type1
DDR1	-0.117783	-0.0189961	Type1
DDR2	-0.0280053	-0.0215361	Type1
DDRGK1	0.117242	0.0304013	Type1
DDT	0.105447	-0.0156396	Type1
DDX1	-0.0717228	0.00491821	Type1
DDX11	0.116821	-0.00425645	Type1
DDX18	-0.016847	-0.00867901	Type1
DDX19A	-0.0730893	0.058022	Type1
DDX19B	-0.054367	0.00389576	Type1
DDX20	-0.0805023	-0.011711	Type1
DDX21	-0.0389501	0.00152756	Type1
DDX23	-0.0706976	0.00333579	Type1
DDX24	-0.0439718	0.00211701	Type1
DDX27	0.0509455	0.000167838	Type1
DDX31	-0.0747466	0.0407506	Type1
DDX39A	-0.0590629	0.0134192	Type1
DDX39B	-0.414141	-0.00338938	Type1
DDX3X	0.00886092	-0.00366508	Type1
DDX41	-0.27675	0.0074699	Type1
DDX42	-0.268552	-0.00153903	Type1
DDX46	-0.0163773	-0.00246106	Type1
DDX47	-0.0148247	0.0092028	Type1
DDX49	0.0245545	0.00192942	Type1
DDX5	-0.0442898	-0.00326662	Type1
DDX50	-0.0114381	0.00262679	Type1
DDX51	-0.0454986	0.00494655	Type1
DDX52	-0.110444	0.0122277	Type1
DDX54	0.0407768	0.0196644	Type1
DDX55	-0.0992531	-0.0161214	Type1
DDX56	-0.0655425	-0.00318649	Type1
DDX59	-0.108417	-0.00133028	Type1
DDX6	0.547637	0.0128835	Type1
DECR1	-0.0768716	0.00986945	Type1
DECR2	0.209592	-0.00827648	Type1
DEGS1	-0.0723015	-0.602848	Type1
DENND10	-0.0486762	-0.00598128	Type1
DENND1A	-0.075691	-0.00293826	Type1
DENND2A	-0.00642626	-0.503195	Type1
DENND2B	-0.0227442	-0.00164851	Type1
DENND2C	-0.166717	1.50629	Type2
DENND4B	0.0333441	-0.0005062	Type1
DENND4C	-0.0954889	-0.00963173	Type1
DENND5A	0.0315144	-0.0219967	Type1
DENND5B	-0.0485493	0.611728	Type1
DENND6A	-0.15781	0.0275896	Type1
DENR	0.0453616	0.0018684	Type1
DEPDC5	0.227055	0.0276195	Type1
DEPTOR	0.301968	0.00747926	Type1
DERA	0.0467352	-0.00654086	Type1
DERL1	0.122176	-0.0140839	Type1
DERL2	0.0280195	0.00693854	Type1
DERPC	-0.0898849	0.00318987	Type1
DES	0.0278944	0.00819087	Type1
DFFA	-0.0999082	0.0280648	Type1
DGAT1	0.0295657	-0.038022	Type1
DGCR8	0.0112333	-0.543588	Type1
DGKA	-0.080702	-0.00920084	Type1
DGKE	-0.453163	-0.0840308	Type1
DGKZ	-0.0162582	0.003806	Type1
DGUOK	0.0846731	-0.000388057	Type1
DHCR24	-0.0863075	-0.0067777	Type1
DHCR7	-0.0199343	-0.0384936	Type1
DHDH	0.183259	0.000967916	Type1
DHODH	-0.15845	0.00524119	Type1
DHPS	-0.0143962	-0.000655769	Type1
DHRS1	0.240853	-0.00417088	Type1
DHRS11	-0.0265748	-0.0121016	Type1
DHRS4	0.179597	0.0173325	Type1
DHRS7	-0.101976	-0.00360146	Type1
DHRS7B	0.024295	0.0158292	Type1
DHRS7C	0.123097	0.0214489	Type1
DHTKD1	0.259059	0.00655798	Type1
DHX15	-0.0512172	0.00146012	Type1
DHX16	-0.0984418	-0.00372497	Type1
DHX29	0.0603114	0.00678953	Type1
DHX30	0.0422799	-0.0228951	Type1
DHX32	-0.0236428	0.00938462	Type1
DHX34	0.0663853	-0.543873	Type1
DHX35	-0.300116	0.0178901	Type1
DHX36	-0.108395	0.0149697	Type1
DHX37	-0.695516	0.00309505	Type1
DHX38	0.0108016	-0.00129382	Type1
DHX40	0.0155369	0.00917722	Type1
DHX57	-0.077283	-0.000191963	Type1
DHX8	-0.0217087	-0.0094288	Type1
DHX9	-0.0227614	0.00128445	Type1
DIABLO	7.7912e-05	-0.00447544	Type1
DIAPH1	-0.0905206	-0.00952863	Type1
DIAPH2	-0.064263	0.00739495	Type1
DIAPH3	0.0926638	-5.02315	Type2
DICER1	-0.101042	-0.00267552	Type1
DIMT1	-0.29968	-0.00167182	Type1
DIO2	0.00605146	-0.0001299	Type1
DIP2A	0.130167	0.011878	Type1
DIP2B	0.196982	-0.0204988	Type1
DIP2C	0.441986	0.00688134	Type1
DIPK1B	0.0802237	-0.0387781	Type1
DIPK2A	-0.055458	0.029722	Type1
DIS3	0.467006	-0.00141578	Type1
DIS3L	0.012485	-0.438935	Type1
DIS3L2	-0.042332	0.00510198	Type1
DKC1	0.031577	0.000657116	Type1
DKK3	0.7655	-0.0515076	Type1
DLAT	0.518613	0.00509635	Type1
DLC1	-0.10972	0.000463211	Type1
DLD	0.168126	0.00611457	Type1
DLG1	-0.0947091	-0.00341737	Type1
DLG2	0.0207755	-0.582709	Type1
DLG3	-0.0318945	0.0285962	Type1
DLGAP4	0.214378	-0.0139872	Type1
DLK1	0.0174105	-0.00198315	Type1
DLST	-0.150071	0.00573489	Type1
DMAC1	0.120136	-0.567995	Type1
DMAC2L	-0.35997	0.00660952	Type1
DMAP1	0.0609085	-0.00353724	Type1
DMD	-0.0258781	0.0220013	Type1
DMPK	0.209913	0.0254821	Type1
DMTN	0.0833686	-0.00123411	Type1
DMWD	-0.00417069	-0.0438775	Type1
DMXL1	0.166451	-0.0292184	Type1
DNAAF10	0.0574182	0.020272	Type1
DNAAF5	-0.124633	0.0101232	Type1
DNAH17	-0.00469347	0.0178748	Type1
DNAJA1	-0.0471177	0.00284248	Type1
DNAJA2	-0.0791737	0.012546	Type1
DNAJA3	0.00606667	0.0134093	Type1
DNAJA4	-0.0105339	0.0206324	Type1
DNAJB1	0.0639134	-0.00613769	Type1
DNAJB11	-0.0347915	0.00175265	Type1
DNAJB12	-0.0831186	0.0108856	Type1
DNAJB2	0.0509491	0.000619261	Type1
DNAJB4	-0.073994	0.000366832	Type1
DNAJB5	0.0596627	0.0116455	Type1
DNAJB6	0.0384586	-0.00367237	Type1
DNAJC1	-0.00957869	-0.0196823	Type1
DNAJC10	0.0148238	-0.00758815	Type1
DNAJC11	-0.103955	0.00198105	Type1
DNAJC13	-0.367494	-0.00566663	Type1
DNAJC14	0.00954852	-0.00919383	Type1
DNAJC17	-0.243687	0.0250853	Type1
DNAJC19	0.0116244	0.0139331	Type1
DNAJC2	-0.0917181	0.00470657	Type1
DNAJC25	-0.082952	-4.23987	Type2
DNAJC28	-0.152022	0.960338	Type5
DNAJC3	0.0030829	-0.00210323	Type1
DNAJC30	-0.0256876	0.0584237	Type1
DNAJC5	0.00722866	0.00304125	Type1
DNAJC7	0.00327406	0.00793002	Type1
DNAJC8	-0.06802	-0.000303262	Type1
DNAJC9	-0.309686	0.0152107	Type1
DNASE1L1	0.145258	0.00683364	Type1
DNASE2	0.0948306	-0.00337919	Type1
DNLZ	0.0796696	-0.594656	Type1
DNM1	0.245391	-0.0231566	Type1
DNM1L	-0.339932	-0.00568698	Type1
DNM2	-0.0554228	-0.00084586	Type1
DNM3	0.000629786	0.00573342	Type1
DNMBP	0.127726	0.869913	Type1
DNMT1	-0.122077	-0.00205796	Type1
DNMT3A	0.979116	0.00234793	Type1
DNPEP	0.18356	-0.00257208	Type1
DNPH1	0.192534	0.00576203	Type1
DNTTIP1	0.0626908	-0.0031714	Type1
DNTTIP2	-0.0317272	0.0539847	Type1
DOCK1	-0.059665	-0.0127404	Type1
DOCK10	0.0679388	0.0176361	Type1
DOCK11	0.038814	-0.0134917	Type1
DOCK2	0.0305712	0.570631	Type1
DOCK6	-0.217691	-0.00947173	Type1
DOCK7	0.0224039	0.00250262	Type1
DOCK9	-0.75884	-0.00421974	Type1
DOHH	-0.69769	-0.00236629	Type1
DOLK	0.0266449	-1.4893	Type2
DOP1B	-0.112412	0.00858493	Type1
DPCD	0.0181872	0.00920861	Type1
DPF2	0.116035	-0.00350657	Type1
DPF3	-0.0470247	0.628427	Type1
DPH1	0.00896164	0.0037652	Type1
DPH2	0.0878315	-0.00823594	Type1
DPH5	-0.0571182	0.00552262	Type1
DPH6	-0.0777693	-0.0116713	Type1
DPM1	-0.00292044	-0.00758068	Type1
DPM3	-0.021783	0.0109902	Type1
DPP3	0.0703727	0.00389465	Type1
DPP4	-0.529435	-0.0274302	Type1
DPP7	0.223927	-0.00402477	Type1
DPP8	-0.0655966	-0.0386338	Type1
DPP9	-0.136596	0.00835311	Type1
DPT	-0.104558	-0.115172	Type1
DPY19L1	-0.255619	-0.00188802	Type1
DPY19L3	-0.0224254	-0.000274076	Type1
DPY30	-0.0204732	-0.0115681	Type1
DPYD	0.0306641	0.0154139	Type1
DPYSL2	-0.532976	-0.0092838	Type1
DPYSL3	0.219703	-0.0138615	Type1
DPYSL4	-0.236518	0.925781	Type5
DPYSL5	-0.148187	-0.00784098	Type1
DR1	0.0284478	-0.0110686	Type1
DRAP1	-0.00131855	0.00670827	Type1
DRG1	0.0509387	-0.00498037	Type1
DRG2	0.090893	0.00437625	Type1
DSC1	0.00505301	-5.06018	Type2
DSCC1	-0.162347	1.05647	Type5
DSG2	-0.115673	-0.0154373	Type1
DSN1	0.310619	0.0475338	Type1
DSP	0.101473	0.0334879	Type1
DST	-0.47257	-0.00290116	Type1
DSTN	-0.0645345	0.00669309	Type1
DTD1	-0.124556	0.0185829	Type1
DTD2	0.0925414	-0.552839	Type1
DTNA	-0.651487	0.00406854	Type1
DTNBP1	0.0818187	0.0731897	Type1
DTWD1	0.00267257	-0.0287035	Type1
DTX3	0.255742	0.570896	Type1
DTYMK	0.288526	0.000365957	Type1
DUOX1	0.263143	0.568061	Type1
DUS2	0.0764283	-0.018681	Type1
DUS3L	0.200726	-0.00224004	Type1
DUSP12	-0.113003	-0.000555193	Type1
DUSP23	0.0165551	0.00482801	Type1
DUSP28	0.102893	0.00597086	Type1
DUSP29	0.341985	0.0571649	Type1
DUSP3	-0.0130551	0.00280892	Type1
DUT	-0.0194632	-0.000350082	Type1
DVL1	0.0272456	0.010641	Type1
DVL2	-0.0170753	-0.00336275	Type1
DVL3	-0.045711	-0.0113092	Type1
DXO	-0.00937323	0.581228	Type1
DYM	-0.0328831	-0.0232815	Type1
DYNC1H1	-0.00149554	-0.0037593	Type1
DYNC1I2	-0.044734	-0.000454943	Type1
DYNC1LI1	0.00841988	-0.00625319	Type1
DYNC1LI2	-0.0468142	0.00539071	Type1
DYNC2H1	-0.0703928	-0.0360149	Type1
DYNLL1	0.00547637	-0.00370941	Type1
DYNLL2	0.0698286	-0.000933973	Type1
DYNLRB2	0.135721	0.000123951	Type1
DYNLT1	0.029448	0.0043866	Type1
DYRK1A	-0.114755	0.0104802	Type1
DYRK1B	-0.129459	0.0335822	Type1
DYSF	-0.12315	0.0148296	Type1
DZIP3	-0.0545164	5.25285	Type2
E2F4	-0.0112477	0.0104322	Type1
EARS2	0.107909	0.00789324	Type1
EBF2	-0.0265014	-0.0103693	Type1
EBF3	-0.00554563	-0.0170701	Type1
EBNA1BP2	-0.000387393	-0.00567573	Type1
EBP	-0.0342502	0.00510324	Type1
ECE1	-0.090621	-0.0138516	Type1
ECH1	0.0156276	0.0315336	Type1
ECHDC1	-0.0765582	0.0135685	Type1
ECHDC2	0.289907	-0.014208	Type1
ECHDC3	-0.144997	-0.0202624	Type1
ECHS1	0.00526352	0.00862639	Type1
ECI1	0.107306	-0.00767801	Type1
ECI2	-0.0178534	-0.00253762	Type1
ECM1	0.0252769	0.00105582	Type1
ECM2	0.100345	-0.0231624	Type1
ECPAS	-0.0934522	0.0133754	Type1
ECSIT	-0.00963302	-0.0106843	Type1
EDC3	-0.110178	-0.004827	Type1
EDC4	-0.0179476	0.00848906	Type1
EDEM3	0.158041	-0.0315412	Type1
EDF1	0.0568421	0.00850089	Type1
EDNRA	-0.0885259	-0.0210645	Type1
EEA1	-0.100953	-0.00396492	Type1
EED	0.253443	0.00423413	Type1
EEF1A2	-1.11406	0.00232516	Type3
EEF1AKMT1	0.154965	0.0153114	Type1
EEF1AKMT2	0.0303739	0.00968726	Type1
EEF1B2	0.00497541	-0.00498247	Type1
EEF1D	0.0228467	-0.000598123	Type1
EEF1E1	-0.00341873	0.00651659	Type1
EEF2	0.0137733	-0.00134894	Type1
EEF2K	0.035148	0.00257983	Type1
EEFSEC	-0.0136016	-0.00381928	Type1
EEPD1	0.139212	0.0128427	Type1
EFCAB14	-0.0232693	0.000231924	Type1
EFEMP1	0.582877	-0.0102522	Type1
EFEMP2	-0.0483084	-0.0196912	Type1
EFHD1	0.444034	0.0598149	Type1
EFHD2	-0.0482449	-0.0118917	Type1
EFL1	-0.0215663	6.39394e-05	Type1
EFNB1	-0.0682796	0.000774661	Type1
EFNB2	-0.17953	-0.663912	Type1
EFR3A	-1.5411	-0.00725724	Type3
EFS	0.248164	-0.0130478	Type1
EFTUD2	-0.0407696	0.0038245	Type1
EGF	-0.099775	-0.572857	Type1
EGFL6	0.355212	0.0137558	Type1
EGFLAM	-0.107253	0.0266074	Type1
EGFR	0.0932905	-0.00331174	Type1
EGLN1	-0.0870923	0.0122585	Type1
EHBP1	0.425682	0.00998431	Type1
EHBP1L1	0.0633855	0.00251338	Type1
EHD1	1.61982	-0.000694043	Type3
EHD2	-0.025661	-0.000938668	Type1
EHD3	0.0722325	0.0038746	Type1
EHD4	-0.0148651	0.00180336	Type1
EHHADH	-0.118989	-0.00430962	Type1
EHMT1	-0.201297	0.00347375	Type1
EHMT2	0.0302936	0.0210497	Type1
EI24	0.431632	-0.00432298	Type1
EIF1	0.0048728	-0.0192343	Type1
EIF1AD	0.127772	0.0193093	Type1
EIF1B	-0.0208662	0.000752813	Type1
EIF2A	-0.0809309	0.0032534	Type1
EIF2AK2	-0.12013	-0.0150628	Type1
EIF2AK4	-0.0814415	0.0164585	Type1
EIF2B2	0.0400071	0.0183248	Type1
EIF2B3	-0.0414098	0.015228	Type1
EIF2B4	0.0401411	0.0106659	Type1
EIF2B5	-0.0911557	0.00731031	Type1
EIF2D	0.0340469	-0.0158419	Type1
EIF2S1	0.00635607	0.00178158	Type1
EIF2S2	-0.0353485	0.00520049	Type1
EIF3A	-0.0594907	0.00278485	Type1
EIF3B	-0.0165529	0.00594475	Type1
EIF3D	-0.00801543	0.00546157	Type1
EIF3E	0.0516541	0.00110938	Type1
EIF3F	0.0399593	-0.00546702	Type1
EIF3G	0.0291856	-0.000298141	Type1
EIF3H	-0.322689	-0.000813166	Type1
EIF3I	-0.837269	0.00496459	Type1
EIF3J	-0.0823269	-0.00589489	Type1
EIF3L	0.0125685	0.00211299	Type1
EIF3M	-0.135337	0.00843919	Type1
EIF4A1	-0.0486487	0.00145491	Type1
EIF4A2	-0.0197777	-0.00275005	Type1
EIF4A3	0.130786	0.00344795	Type1
EIF4B	-0.0452001	0.000890683	Type1
EIF4E	-0.251463	-0.0179788	Type1
EIF4E2	0.0665737	-0.0126829	Type1
EIF4EBP2	0.0185766	-0.00123062	Type1
EIF4ENIF1	-0.105536	0.00416831	Type1
EIF4G1	0.0264051	-0.00101788	Type1
EIF4G2	0.015876	0.00287935	Type1
EIF4G3	-0.0251152	0.0115681	Type1
EIF4H	0.142301	-0.00928084	Type1
EIF5	-0.0185672	0.00446138	Type1
EIF5B	-0.112875	0.0112635	Type1
EIF6	0.0017587	0.00626836	Type1
EIPR1	0.14969	0.00227302	Type1
ELAC2	0.139151	0.00797238	Type1
ELAPOR1	-0.0109746	0.0875646	Type1
ELAVL1	-0.00556641	0.00314372	Type1
ELF1	-0.0413142	-0.0476445	Type1
ELF2	-0.0804235	-0.0272591	Type1
ELMO1	-0.0826455	-6.91864e-05	Type1
ELMO2	-0.0741599	-0.00860172	Type1
ELMOD2	-0.0977647	0.023835	Type1
ELN	0.887731	0.00534488	Type1
ELOA	-0.0921973	0.00718748	Type1
ELP1	-0.0237761	-0.000167507	Type1
ELP2	-0.138496	0.00482888	Type1
ELP3	0.0511222	-0.00732277	Type1
ELP4	-0.00178753	-0.624399	Type1
ELP5	-0.00107697	0.0018021	Type1
ELP6	-0.00345771	-0.0232155	Type1
EMC1	-0.0999709	-0.00127458	Type1
EMC10	0.0435693	-0.0119375	Type1
EMC2	0.00934475	0.0169597	Type1
EMC3	-0.00677153	0.00990817	Type1
EMC4	-0.0148155	0.0260535	Type1
EMC6	0.0896302	-1.5064	Type2
EMC7	-0.00777655	-0.00133468	Type1
EMC9	0.119459	0.0412206	Type1
EMCN	-0.173889	-3.85821	Type2
EMD	0.105097	0.00154372	Type1
EMG1	0.0229482	0.0256649	Type1
EMILIN1	0.192443	-0.00278283	Type1
EMILIN2	-0.0160092	0.00437069	Type1
EMILIN3	0.2436	-0.00473984	Type1
EML1	0.0127139	0.00441854	Type1
EML2	0.262182	0.0174405	Type1
EML3	0.317954	0.0207963	Type1
EML4	0.150615	-0.00585071	Type1
EMP3	0.140396	0.00500079	Type1
EMSY	0.569421	0.0165731	Type1
ENAH	-0.168983	-0.00352395	Type1
ENDOD1	0.161098	0.0417101	Type1
ENDOG	0.00696097	0.00814148	Type1
ENG	-0.102231	-0.00440057	Type1
ENGASE	0.333975	0.0290192	Type1
ENO1	-0.0169225	-0.00269162	Type1
ENO2	0.846863	-0.00194004	Type1
ENO3	0.0556025	0.00269967	Type1
ENOPH1	-0.526991	-0.00406856	Type1
ENOSF1	0.457419	0.00639941	Type1
ENPEP	-0.38198	0.00196378	Type1
ENPP1	0.261149	-0.0292317	Type1
ENPP2	-0.128644	-0.0233793	Type1
ENPP3	-0.0184403	1.00373	Type5
ENPP6	-0.129241	-0.0616674	Type1
ENSA	0.0427822	-0.0064724	Type1
ENTPD1	-0.225476	0.051162	Type1
ENTPD5	-0.127786	-0.0309431	Type1
ENY2	-0.0868662	0.00167276	Type1
EOGT	-0.148038	0.000532173	Type1
EP300	-0.0161959	-0.0386138	Type1
EP400	-0.0987431	0.00859498	Type1
EPB41	-0.210507	0.0121923	Type1
EPB41L2	0.07601	-0.00800581	Type1
EPB41L3	-0.243231	0.0128845	Type1
EPB41L5	-0.0928581	-0.565384	Type1
EPB42	-0.15949	-0.0602893	Type1
EPG5	-0.096773	0.0422573	Type1
EPHA2	0.223248	0.00297997	Type1
EPHA3	0.307638	0.0221251	Type1
EPHA7	-0.178993	-1.49179	Type2
EPHB2	0.01309	-0.00768331	Type1
EPHB3	0.163047	-0.00712179	Type1
EPHB4	0.0138416	-0.0151162	Type1
EPHX1	0.0163964	0.0165308	Type1
EPHX2	0.0898315	0.00726142	Type1
EPM2A	-0.0396762	-0.0255589	Type1
EPM2AIP1	-0.102228	0.00852656	Type1
EPN1	0.140958	-0.00479929	Type1
EPN2	0.0285882	0.00370293	Type1
EPRS1	-0.0970492	0.000783881	Type1
EPS15	0.046718	-0.00349874	Type1
EPS15L1	0.0617637	-0.00114602	Type1
EPS8	-0.249525	-0.0125767	Type1
EPS8L2	0.137553	-0.0280407	Type1
ERAL1	0.0672076	0.0872192	Type1
ERAP1	-0.163501	-0.0166598	Type1
ERAP2	-0.100577	-4.20564	Type2
ERBB2	0.0317866	0.00586599	Type1
ERBB3	-0.605734	0.01124	Type1
ERBB4	-0.00251958	4.03795	Type2
ERBIN	-0.312358	-0.00651641	Type1
ERC1	-0.0182551	-0.00143538	Type1
ERCC1	0.130577	-0.00129791	Type1
ERCC2	-0.0183575	0.00359918	Type1
ERCC3	-0.0338689	-0.00166123	Type1
ERCC5	-0.0880153	0.00129451	Type1
ERF	0.0662452	-0.0137558	Type1
ERG	0.018186	0.0213831	Type1
ERG28	-0.658695	0.011244	Type1
ERGIC1	-0.0500606	0.00188223	Type1
ERGIC2	0.172225	-0.0218262	Type1
ERGIC3	0.0623322	-0.0141303	Type1
ERH	-0.0137824	-0.00468118	Type1
ERI1	-0.0945887	0.0235071	Type1
ERLEC1	0.619566	0.001479	Type1
ERLIN2	-0.05262	-0.00414825	Type1
ERMARD	-0.214619	0.571686	Type1
ERMP1	1.06503	0.00618528	Type3
ERO1A	0.152109	-0.00773817	Type1
ERP29	-0.023048	-0.0127573	Type1
ERP44	0.0318041	-0.00445232	Type1
ESAM	-0.0420626	0.00952342	Type1
ESD	-0.0127351	0.00263751	Type1
ESF1	-0.0413041	-0.000185484	Type1
ESPL1	-0.150018	0.0117285	Type1
ESYT1	0.354947	-0.00348736	Type1
ESYT2	-0.228105	0.000269469	Type1
ETF1	-0.0723973	0.00546753	Type1
ETFA	-0.368297	0.0097331	Type1
ETFB	0.303625	0.0115455	Type1
ETFDH	0.215582	0.00883092	Type1
ETFRF1	0.0461171	-0.00894367	Type1
ETHE1	0.064265	-0.00753096	Type1
ETS1	-0.856959	-0.0478208	Type1
EVI5	-0.0396702	0.103321	Type1
EVI5L	0.356817	-0.0123735	Type1
EVL	-0.0876959	0.00685627	Type1
EWSR1	-0.289066	-0.00184583	Type1
EXD2	-0.081917	-0.015894	Type1
EXD3	0.128045	0.00853388	Type1
EXOC1	-0.126787	0.00989902	Type1
EXOC2	-0.0590325	0.00216	Type1
EXOC3	0.0788009	0.00240869	Type1
EXOC5	-0.0620013	0.00165783	Type1
EXOC6	-0.196881	0.00908018	Type1
EXOC6B	-0.0298806	-0.00960369	Type1
EXOC7	-0.0691744	0.00960725	Type1
EXOC8	-0.0707044	0.00123698	Type1
EXOG	-0.0903063	-0.022685	Type1
EXOSC1	0.0820261	0.00641224	Type1
EXOSC10	0.197627	0.0119818	Type1
EXOSC2	0.0835414	0.0221491	Type1
EXOSC3	0.274767	0.0487943	Type1
EXOSC4	0.0443515	0.0176072	Type1
EXOSC5	0.384388	0.0543056	Type1
EXOSC6	0.00104193	0.035736	Type1
EXOSC7	0.00932378	0.00701015	Type1
EXOSC8	-0.0304737	-0.0160955	Type1
EXOSC9	-0.0957655	0.00872911	Type1
EXT1	0.0848986	0.0332124	Type1
EXTL2	0.005532	0.0210575	Type1
EYA2	0.0605027	-0.000951097	Type1
EYA3	-0.00802611	-0.00634256	Type1
EYA4	0.187176	0.0295616	Type1
EZH2	-0.0572337	0.658687	Type1
EZR	0.0747812	0.00121006	Type1
F10	0.147811	-0.00552903	Type1
F11R	0.905967	0.558991	Type1
F12	-0.00895748	-0.00530889	Type1
F13A1	-0.240657	-0.00428799	Type1
F2	0.000733023	-0.000490825	Type1
F5	-0.176279	-0.0359442	Type1
F8	0.10509	0.0455532	Type1
FAAH	-0.115556	-0.0314197	Type1
FAAP100	0.281101	0.0300425	Type1
FABP3	-0.0965193	0.00186716	Type1
FABP4	0.00657398	-0.0493339	Type1
FABP5	-0.045812	-0.00816121	Type1
FABP7	-0.257683	-6.73773e-05	Type1
FADD	0.00857475	0.00195056	Type1
FADS1	-0.0409728	-0.00429148	Type1
FADS2	0.833329	-0.0118365	Type1
FAF1	0.0269101	0.00355342	Type1
FAF2	-0.10374	0.0116117	Type1
FAH	0.0361423	0.012962	Type1
FAHD1	-0.351641	0.0199412	Type1
FAIM	-1.03915	-0.0160075	Type3
FAM111A	-0.0433175	-0.0333904	Type1
FAM114A1	0.070377	-0.024149	Type1
FAM114A2	-0.0273654	0.00669319	Type1
FAM117B	-0.130686	3.92601	Type2
FAM118B	0.0335605	0.560173	Type1
FAM120A	-0.114045	-0.00741436	Type1
FAM120B	-0.111966	0.00630916	Type1
FAM120C	0.150659	-0.00899496	Type1
FAM13A	-0.119849	-4.13565	Type2
FAM151B	-0.0202694	-0.0173586	Type1
FAM162A	-0.0198665	0.00885778	Type1
FAM169A	0.270847	0.00977138	Type1
FAM171A1	0.425755	-0.00802484	Type1
FAM171A2	0.0316368	0.00582701	Type1
FAM180B	0.487194	-0.00226958	Type1
FAM184B	0.125274	-4.07878	Type2
FAM185A	0.0241866	-0.0131183	Type1
FAM193A	-0.308671	-0.555737	Type1
[truncated: 4,959 more rows]

## Sheet: E90
Gene	RNA	Proteomics	Label
A2M	-0.00561795	0.0486738	Type1
A2ML1	0.0293615	-0.0472673	Type1
AAAS	0.00697164	-0.000327469	Type1
AACS	-0.192803	0.0100213	Type1
AAK1	0.0160228	0.00275374	Type1
AAMP	-0.0556385	0.0345615	Type1
AAR2	-0.147324	0.0244873	Type1
AARS1	2.12414	0.0108948	Type3
AARS2	-0.284803	0.00364024	Type1
AARSD1	-0.0518081	0.0206019	Type1
AASDHPPT	0.237774	0.0159891	Type1
AASS	0.501903	-0.0185553	Type1
AATF	-0.13661	-0.0784078	Type1
ABCA6	0.572554	0.00331177	Type1
ABCA9	0.144987	-0.0037143	Type1
ABCB10	0.158516	-0.00496351	Type1
ABCB6	-0.234002	-0.0078516	Type1
ABCB7	-0.0636973	-0.00497591	Type1
ABCB8	0.295	-0.0028852	Type1
ABCC1	0.394376	0.031749	Type1
ABCC2	-0.0244341	-1.50639	Type2
ABCC3	-0.131101	0.0150849	Type1
ABCC9	-0.0303267	0.00148938	Type1
ABCD1	-0.218375	-0.594809	Type1
ABCD3	1.17647	-0.0185344	Type3
ABCD4	0.0467116	0.0352386	Type1
ABCE1	0.175703	-0.00180078	Type1
ABCF1	-0.0192979	-0.0035942	Type1
ABCF2	-0.0268874	-0.00941117	Type1
ABCF3	-0.021925	0.018947	Type1
ABCG2	-0.0470933	-0.00204619	Type1
ABHD10	0.0437336	0.00134764	Type1
ABHD11	-0.126383	-0.0079172	Type1
ABHD12	-0.152707	-0.0228389	Type1
ABHD14B	0.0424436	0.0203664	Type1
ABHD16A	-0.0865726	-0.00336222	Type1
ABHD4	0.360652	-0.659339	Type5
ABHD5	-0.131808	-0.0264386	Type1
ABI1	-0.154008	-0.0149729	Type1
ABI2	0.0551368	0.965939	Type1
ABI3BP	0.382206	-0.0267207	Type1
ABL1	-0.0490857	-0.00290398	Type1
ABL2	0.229358	0.09633	Type1
ABLIM1	-0.192031	0.00174683	Type1
ABLIM2	-0.643102	-0.0158101	Type1
ABLIM3	-0.0354899	0.0148929	Type1
ABR	-1.0456	0.00361041	Type3
ABRA	0.078219	-0.00760334	Type1
ABRAXAS2	0.0410366	0.0268549	Type1
ABT1	-0.0723879	-5.76727	Type2
ACAA1	-0.19169	0.00367692	Type1
ACAA2	-0.136289	-0.0128724	Type1
ACACA	-0.0470979	0.00581979	Type1
ACACB	0.0188596	-0.00508495	Type1
ACAD10	0.123658	0.000664339	Type1
ACAD11	0.0228046	-0.010027	Type1
ACAD8	-0.0766313	0.000293147	Type1
ACAD9	-0.184349	-0.0180479	Type1
ACADL	0.181859	0.023602	Type1
ACADM	0.0361873	0.00201261	Type1
ACADS	0.0542268	0.0029038	Type1
ACADSB	-0.0997943	0.00344908	Type1
ACADVL	-0.0463232	-0.00434619	Type1
ACAP2	0.246053	-0.0181057	Type1
ACAP3	-0.0970116	0.0351415	Type1
ACAT1	0.0278941	0.00249765	Type1
ACAT2	0.0406584	0.000166096	Type1
ACBD3	0.0908241	-0.0248901	Type1
ACBD5	-0.119142	0.00516232	Type1
ACBD6	-0.0515748	0.0413952	Type1
ACCS	0.0891229	0.0140002	Type1
ACD	0.0334854	0.00918791	Type1
ACE	-0.090922	-0.0179229	Type1
ACHE	-0.188843	0.00233055	Type1
ACLY	0.0241925	-0.0068713	Type1
ACO1	-0.186781	-0.00664345	Type1
ACO2	-0.207866	0.00839814	Type1
ACOT11	0.113666	0.0259998	Type1
ACOT13	-0.0152794	0.0129577	Type1
ACOT6	-0.116952	-0.000502529	Type1
ACOT7	-0.126995	0.0081147	Type1
ACOT8	-0.106218	-0.0239785	Type1
ACOT9	0.526999	-0.00354285	Type1
ACOX1	0.0980695	-0.00707569	Type1
ACOX3	-0.250708	-0.025532	Type1
ACP1	-0.0489563	0.0309893	Type1
ACP2	-0.624176	-0.00979774	Type1
ACP5	-0.787308	-4.42169	Type2
ACP6	-0.132606	-0.00902563	Type1
ACSF2	-0.110777	-0.0341613	Type1
ACSF3	0.0207471	0.00307793	Type1
ACSL1	0.103633	-0.00132658	Type1
ACSL3	0.212145	0.00835399	Type1
ACSL4	0.0864034	-0.595768	Type1
ACSL5	-0.420026	-0.61932	Type1
ACSL6	0.00306622	0.00437545	Type1
ACSM3	0.0162263	-0.0633592	Type1
ACSM5	-0.227668	3.97879	Type2
ACSS1	-0.266046	-0.0168982	Type1
ACSS2	-0.205184	0.0188907	Type1
ACSS3	-0.142792	-0.0153128	Type1
ACTA1	-0.0389039	0.0019528	Type1
ACTB	-0.0847556	-0.00136911	Type1
ACTG2	0.622519	-0.000896757	Type1
ACTL6A	0.0290705	-0.00679246	Type1
ACTMAP	0.103647	-0.023118	Type1
ACTN1	-0.240481	-0.0211962	Type1
ACTN2	0.0550425	0.00684561	Type1
ACTN3	-0.504814	-0.00946176	Type1
ACTN4	-0.307687	-0.0114059	Type1
ACTR10	0.142751	-0.00263301	Type1
ACTR1A	-0.0946673	-0.00157069	Type1
ACTR1B	-0.0177836	0.00570112	Type1
ACTR2	0.0970707	-0.00644529	Type1
ACTR3	0.0993711	2.9431e-05	Type1
ACTR5	-0.0305676	-0.956506	Type1
ACTR6	-0.1554	-0.0251415	Type1
ACTR8	-0.0176861	0.0166952	Type1
ACVR1	0.0440979	-0.0174728	Type1
ACVR2B	-0.360678	0.0285373	Type1
ACVRL1	-0.0718604	-5.22224	Type2
ACY1	-0.124826	0.00835055	Type1
ACYP2	0.120226	0.0347233	Type1
ADA	-0.0312209	0.0378261	Type1
ADAL	0.255293	0.992425	Type1
ADAM10	0.347718	-0.00589288	Type1
ADAM17	-0.0152837	-0.00974152	Type1
ADAM22	0.0495198	0.0384437	Type1
ADAM9	0.0961049	-0.010732	Type1
ADAMTS1	-0.123005	0.00424075	Type1
ADAMTS12	-0.0295281	0.971846	Type5
ADAMTS2	0.0851923	-1.45649	Type2
ADAMTS5	0.0522469	-4.48721	Type2
ADAMTSL3	0.127207	0.0256536	Type1
ADAMTSL4	-0.146131	-0.00104106	Type1
ADAR	-0.0659806	-0.00489178	Type1
ADARB1	-0.10585	-0.6088	Type1
ADAT1	-0.0951113	-0.00771792	Type1
ADCY2	0.0707506	-0.0292927	Type1
ADCY9	0.0629034	0.988216	Type1
ADD1	-0.126516	-0.0212591	Type1
ADD3	0.077422	-0.0200927	Type1
ADGRA2	-0.124843	-0.0267775	Type1
ADGRE5	0.290434	0.00267164	Type1
ADGRF5	0.197008	-0.55507	Type1
ADGRL1	0.043534	-0.873918	Type1
ADGRL2	0.0887789	-0.00452172	Type1
ADGRL3	-0.00209902	-1.49307	Type2
ADGRL4	0.214376	0.0110791	Type1
ADH5	-0.0640789	0.0178693	Type1
ADHFE1	0.0679281	0.019177	Type1
ADI1	-0.12199	0.0237571	Type1
ADIPOQ	-1.71752	-0.028817	Type3
ADIRF	-0.711634	-0.624329	Type1
ADISSP	-0.192561	0.00708031	Type1
ADK	-0.0032965	0.0073147	Type1
ADNP	0.0397315	-0.00934223	Type1
ADO	-0.138238	0.0111163	Type1
ADPGK	0.568634	-0.0110301	Type1
ADPRH	-0.00505695	0.0251696	Type1
ADPRM	0.121808	0.0135929	Type1
ADPRS	-0.11568	0.0164399	Type1
ADRM1	-0.392921	0.0105201	Type1
ADSL	-0.244838	0.0329007	Type1
ADSS1	-0.0353248	0.0357934	Type1
ADSS2	0.0449042	0.00114511	Type1
AEBP1	-0.0551148	-0.0445228	Type1
AFAP1	0.0100516	-0.0309747	Type1
AFAP1L1	0.11549	0.00917461	Type1
AFAP1L2	-0.0823558	-0.000959997	Type1
AFDN	-0.417707	-0.00116262	Type1
AFF4	0.095338	-0.572886	Type1
AFG3L2	-0.0127292	-0.000945524	Type1
AFP	0.0370512	0.0203167	Type1
AFTPH	0.107568	-0.0524204	Type1
AGAP1	0.109368	-0.0194713	Type1
AGAP3	-0.0792836	0.00552357	Type1
AGBL1	0.0199208	0.0861656	Type1
AGFG1	0.185821	0.00216573	Type1
AGFG2	-0.0105732	0.0159772	Type1
AGK	-0.473517	-0.00986177	Type1
AGL	0.199437	0.0142344	Type1
AGO2	0.190448	-0.00293239	Type1
AGO3	-0.0513863	-0.0068335	Type1
AGPAT1	-0.0292428	-0.0102699	Type1
AGPAT2	-0.0246818	0.0265512	Type1
AGPAT3	-0.151969	-0.0220433	Type1
AGPAT4	-0.0158707	-0.0116904	Type1
AGPAT5	0.249782	-0.0052997	Type1
AGPS	-0.0228287	-0.0204911	Type1
AGRN	-0.642816	-0.0117709	Type1
AGT	0.0434617	0.0244845	Type1
AHCTF1	0.0982146	-2.63526e-05	Type1
AHCY	-0.0579601	0.00582185	Type1
AHCYL1	0.0177009	0.00501306	Type1
AHCYL2	0.240312	0.0544122	Type1
AHR	0.268394	0.0218825	Type1
AHSA1	-0.0327433	0.0157237	Type1
AHSG	0.0542583	0.0315493	Type1
AHSP	-0.0810026	0.00529045	Type1
AIDA	0.150157	-0.0011713	Type1
AIF1	-0.435321	-0.0110374	Type1
AIF1L	0.0659598	-0.0184119	Type1
AIFM1	-0.249516	0.00223461	Type1
AIG1	0.129041	-0.0586088	Type1
AIMP1	0.0900314	0.00592815	Type1
AIMP2	-0.226568	0.00123558	Type1
AIP	-0.141945	-0.000783715	Type1
AJUBA	-0.246557	0.00601428	Type1
AK1	-0.147724	0.0413832	Type1
AK3	0.27652	-0.00410895	Type1
AK5	0.0153082	0.00198276	Type1
AK6	0.109804	0.979617	Type1
AKAP1	0.11848	-0.00268666	Type1
AKAP10	0.00499369	-0.000368713	Type1
AKAP11	0.0213736	-0.555929	Type1
AKAP12	-0.022382	-0.00680665	Type1
AKAP17A	-0.0491424	-0.0062029	Type1
AKAP6	0.0894052	-0.00381111	Type1
AKAP7	0.383656	-0.00996775	Type1
AKAP8	0.100076	0.0156451	Type1
AKAP8L	-0.0116825	-0.0050844	Type1
AKAP9	0.291214	0.00117965	Type1
AKR1A1	-0.0719271	0.0166312	Type1
AKR1B1	-0.0728909	0.0233879	Type1
AKR7A2	-0.216693	0.0116479	Type1
AKT1	0.195348	0.0118551	Type1
AKT1S1	-0.0192277	0.0182702	Type1
AKT3	0.193421	-0.0196093	Type1
AKTIP	0.159428	0.0408187	Type1
ALAD	-0.0946918	0.00855388	Type1
ALB	0.0638375	0.000837912	Type1
ALCAM	-0.0153343	-0.00815157	Type1
ALDH16A1	-0.129691	0.0110823	Type1
ALDH18A1	-0.118454	-0.0473936	Type1
ALDH1A1	-0.177401	0.00625391	Type1
ALDH1A2	-0.463221	0.0188662	Type1
ALDH1A3	-0.287694	0.0066923	Type1
ALDH1B1	-0.20254	0.0200358	Type1
ALDH1L2	0.0736299	-0.0315413	Type1
ALDH2	0.111405	0.0197647	Type1
ALDH3A2	-0.0670986	-0.0235131	Type1
ALDH4A1	-0.363183	-0.000873289	Type1
ALDH5A1	0.223494	0.0114443	Type1
ALDH6A1	-0.0830106	-0.0006038	Type1
ALDH7A1	-0.0740622	0.00291907	Type1
ALDOA	-0.0794695	0.0173404	Type1
ALDOB	0.18522	0.0560406	Type1
ALDOC	-0.93997	0.00423035	Type1
ALG12	-0.132827	-0.039336	Type1
ALG14	-0.0961005	0.939287	Type5
ALG2	0.120375	-0.0468466	Type1
ALG3	0.00164027	0.0278461	Type1
ALG5	0.0457688	-0.0164829	Type1
ALG6	0.0227571	-0.0679839	Type1
ALG9	0.108232	-0.00914445	Type1
ALKBH3	-0.0468412	0.0904989	Type1
ALKBH5	-0.135765	-0.0126283	Type1
ALKBH6	-0.0869912	0.056464	Type1
ALMS1	0.325501	0.0606315	Type1
ALPK2	-0.0987156	0.0310602	Type1
ALPK3	-0.0476441	0.00225269	Type1
ALPL	-0.227535	0.0071799	Type1
ALS2	0.00298919	-0.0647721	Type1
ALYREF	-0.0241778	-0.00398473	Type1
AMDHD2	-0.163265	-0.000389819	Type1
AMER1	0.0811111	0.0348038	Type1
AMFR	-0.0418089	-0.0141457	Type1
AMMECR1L	0.10822	4.91657	Type2
AMOTL2	0.128439	-0.0759303	Type1
AMPD1	0.143838	0.0389482	Type1
AMPD2	0.342105	0.0205136	Type1
AMPD3	0.149422	0.0255274	Type1
AMPH	-0.0535604	0.0218793	Type1
ANAPC1	0.189778	0.00703079	Type1
ANAPC10	0.0242118	4.0056	Type2
ANAPC13	-0.0966194	0.895758	Type1
ANAPC16	0.0509372	0.00464535	Type1
ANAPC2	0.0798028	-0.00895405	Type1
ANAPC4	0.0660488	0.0288857	Type1
ANAPC5	0.0516188	1.62347	Type2
ANAPC7	0.483899	-0.0213912	Type1
ANGEL2	0.42034	-0.0412336	Type1
ANGPTL1	0.0660621	-0.0284598	Type1
ANGPTL2	-0.139113	-0.050591	Type1
ANGPTL6	-0.271017	-0.055332	Type1
ANK1	-0.0688139	-0.00365539	Type1
ANKFY1	-0.0881719	-0.0100611	Type1
ANKH	-0.065488	-0.015108	Type1
ANKHD1	0.0106282	-0.000659585	Type1
ANKLE2	0.0732976	-0.0041452	Type1
ANKMY2	0.0405076	0.00975744	Type1
ANKRD1	0.789326	-0.00703118	Type1
ANKRD12	0.275155	-0.0208591	Type1
ANKRD13A	-0.363572	-0.00352801	Type1
ANKRD17	-0.677967	-0.00108973	Type1
ANKRD2	0.654462	0.0528146	Type1
ANKRD28	0.0906118	0.0168983	Type1
ANKRD29	0.0118167	-0.630512	Type1
ANKRD39	-0.0437161	0.0198643	Type1
ANKRD44	0.22737	0.0186624	Type1
ANKRD49	0.166392	0.0658208	Type1
ANKRD50	0.219659	-0.00684284	Type1
ANKS1A	-0.0223123	0.00919628	Type1
ANKS3	0.131616	-1.02899	Type5
ANKZF1	-0.0072564	0.0229387	Type1
ANLN	0.278218	-0.598023	Type1
ANO10	-0.0172312	-0.00111259	Type1
ANO6	0.532776	-0.0160256	Type1
ANP32B	-0.031537	0.00459109	Type1
ANP32E	0.00914976	-0.0192666	Type1
ANPEP	-0.403447	-0.00457402	Type1
ANTXR1	0.0462052	-0.0298214	Type1
ANTXR2	0.106452	-0.0225995	Type1
ANXA1	-0.126304	-0.0322424	Type1
ANXA11	-0.0234533	-0.00788149	Type1
ANXA2	-0.0257779	-0.01306	Type1
ANXA4	0.105211	-0.0215296	Type1
ANXA5	-0.0564468	-0.0226321	Type1
ANXA6	-0.126461	0.000135622	Type1
ANXA7	0.130471	0.00665322	Type1
AP1B1	-0.171549	-0.00713317	Type1
AP1G1	0.0174734	-0.00174447	Type1
AP1M1	-0.272282	-0.00426046	Type1
AP1S1	-0.200892	0.00117704	Type1
AP1S2	0.360462	0.58527	Type1
AP2A1	-0.0959332	-0.00781843	Type1
AP2A2	-0.0324585	-0.00954149	Type1
AP2B1	-0.0683674	-0.0122677	Type1
AP2M1	-0.0620366	-0.00950592	Type1
AP2S1	-0.074159	-0.0147249	Type1
AP3B1	-0.0463416	-0.000118175	Type1
AP3D1	-0.00454738	-0.0116348	Type1
AP3M1	-0.324122	-0.00834663	Type1
AP3S1	0.040005	-0.031743	Type1
AP4B1	-0.018497	0.00542857	Type1
AP4E1	0.80473	0.0326768	Type1
AP4M1	-0.0228178	-0.568511	Type1
AP4S1	1.21018	0.555495	Type4
AP5B1	-0.277923	-0.0101961	Type1
AP5Z1	0.142197	0.00119732	Type1
APAF1	0.170678	-0.0126499	Type1
APBB1	0.0452207	-0.00681531	Type1
APBB2	0.171255	-0.0272724	Type1
APC	0.419834	-0.0214612	Type1
APEH	-0.128828	0.0106039	Type1
APEX1	-0.037229	0.00367466	Type1
API5	0.0965442	-0.00099801	Type1
APIP	-0.0260687	0.00383445	Type1
APLF	0.156157	-0.00622725	Type1
APLP2	-0.159902	-0.00261604	Type1
APMAP	-0.288795	-0.0151932	Type1
APOA1	-0.124311	0.031306	Type1
APOA2	0.218248	0.0404569	Type1
APOB	0.000702372	0.0374592	Type1
APOBEC2	0.083416	0.0330206	Type1
APOD	0.0842653	0.0250236	Type1
APOE	-0.315495	0.00196892	Type1
APOM	0.639591	0.0358536	Type1
APOO	-0.11919	-0.00816393	Type1
APOOL	0.211393	-0.00872573	Type1
APP	-0.027076	-0.0164722	Type1
APPBP2	0.492453	0.00861627	Type1
APPL1	0.325923	0.00349137	Type1
APPL2	0.13991	0.00863539	Type1
APRT	-0.28562	-0.00529461	Type1
APTX	0.11271	-0.00786133	Type1
AQP1	-0.139053	-0.0168585	Type1
AQP3	-0.637495	-0.0514587	Type1
AQP4	0.742478	-0.0134574	Type1
AQR	0.165827	-0.0216404	Type1
ARAF	-0.0224833	0.031651	Type1
ARAP1	-0.181822	-0.00760984	Type1
ARAP3	-0.0383013	-0.00923268	Type1
ARCN1	0.158296	-0.0115213	Type1
ARF4	0.0391871	-0.0171779	Type1
ARF5	-0.150068	-0.00724967	Type1
ARF6	0.0924531	-0.0155372	Type1
ARFGAP1	-0.0696293	-0.00127685	Type1
ARFGAP2	-0.00503977	-0.00581321	Type1
ARFGAP3	-0.093566	-0.0331791	Type1
ARFGEF1	0.313751	-0.00517632	Type1
ARFGEF2	-0.441728	-0.0249558	Type1
ARFIP1	0.246939	0.00175662	Type1
ARFRP1	-0.144673	-0.0155836	Type1
ARG2	0.155453	4.15624	Type2
ARGLU1	0.262492	0.608086	Type1
ARHGAP1	-0.472473	0.00338734	Type1
ARHGAP10	0.0460154	0.00427081	Type1
ARHGAP12	0.0233126	0.00803001	Type1
ARHGAP17	-0.158062	-0.00440702	Type1
ARHGAP18	-1.02313	-0.00263352	Type3
ARHGAP21	0.0118624	-0.0154841	Type1
ARHGAP23	-0.245091	-0.0189871	Type1
ARHGAP24	0.02062	-0.0307385	Type1
ARHGAP25	-0.0852203	-0.00850415	Type1
ARHGAP26	0.0949189	-0.0292963	Type1
ARHGAP28	0.19992	-0.0280441	Type1
ARHGAP29	-0.0238128	-0.00601164	Type1
ARHGAP31	-0.0560163	-0.00936443	Type1
ARHGAP32	0.128123	-0.00856864	Type1
ARHGAP35	-0.0272209	0.00097134	Type1
ARHGAP42	0.00463652	-0.0117241	Type1
ARHGAP5	0.217129	-0.00988379	Type1
ARHGDIA	-0.126825	0.00898819	Type1
ARHGDIB	-0.174035	-0.00688816	Type1
ARHGEF1	0.0801626	-0.000327761	Type1
ARHGEF10	-0.137345	0.00143088	Type1
ARHGEF10L	-0.0745763	-0.00613485	Type1
ARHGEF11	-0.134973	0.0029064	Type1
ARHGEF12	-0.214763	0.0116848	Type1
ARHGEF18	0.420932	5.57338	Type2
ARHGEF2	-0.759425	-0.00269364	Type1
ARHGEF25	0.306729	-0.0312841	Type1
ARHGEF26	0.0869008	-0.040479	Type1
ARHGEF28	0.0936722	-0.00677923	Type1
ARHGEF37	-0.0401819	0.000423823	Type1
ARHGEF40	-0.0462451	0.00644061	Type1
ARHGEF6	0.0765569	0.00598903	Type1
ARHGEF7	-0.635781	-0.000708835	Type1
ARID1A	0.0110431	-0.00234373	Type1
ARID1B	0.0208055	0.010506	Type1
ARID2	-0.0246003	-0.0115463	Type1
ARID4A	0.0652262	0.557137	Type1
ARID4B	0.204205	-0.611616	Type1
ARIH1	0.0415977	0.0243662	Type1
ARIH2	-0.767936	0.026737	Type1
ARL1	0.107528	-0.0181514	Type1
ARL10	0.0792929	0.0212653	Type1
ARL14EP	0.198228	-0.093996	Type1
ARL15	-0.00697956	0.0227058	Type1
ARL2	-0.0817362	0.00206134	Type1
ARL3	-0.166015	0.0168245	Type1
ARL5A	0.213263	-0.0281592	Type1
ARL6	0.153814	-0.0131656	Type1
ARL6IP4	0.100522	0.0209765	Type1
ARL6IP5	0.10194	0.00955913	Type1
ARL8A	0.0251434	0.00459395	Type1
ARL8B	0.0758374	-0.00503325	Type1
ARMC1	0.14987	0.00732751	Type1
ARMC10	0.352985	-0.029967	Type1
ARMC6	-0.369668	-0.00431428	Type1
ARMC8	0.0529458	0.0136462	Type1
ARMCX1	-0.311117	0.96536	Type5
ARMCX2	0.0246943	-0.022801	Type1
ARMCX3	-0.0786443	-0.0230896	Type1
ARMCX4	0.0261452	-0.617904	Type1
ARMH3	0.00983292	0.00465838	Type1
ARMT1	-0.0782897	0.0286811	Type1
ARNT	0.034759	0.00914254	Type1
ARPC1A	-0.0690523	0.00720467	Type1
ARPC1B	-0.292926	-0.0247573	Type1
ARPC2	-0.0581447	-0.00330119	Type1
ARPC3	0.00366429	0.00211368	Type1
ARPC5	0.00234351	-0.0164963	Type1
ARPC5L	-0.0657875	0.00832062	Type1
ARPIN	-0.0824974	0.014452	Type1
ARPP19	0.143813	0.0162371	Type1
ARPP21	-0.172342	-0.738803	Type1
ARRB1	-0.600517	0.00408042	Type1
ARRB2	-0.0267425	-0.000875563	Type1
ARRDC1	-0.155649	0.0112088	Type1
ARSA	-0.183994	-0.0151164	Type1
ARSB	-0.104488	-0.00600926	Type1
ARSD	0.17765	0.0286381	Type1
ART3	0.216162	0.0150019	Type1
ART5	-0.0117564	0.0112464	Type1
ARVCF	-0.0985586	0.00736745	Type1
AS3MT	0.174058	4.72394	Type2
ASAH1	0.0870068	-0.0238885	Type1
ASAP1	0.0148609	0.00217569	Type1
ASAP2	0.0720983	-0.016978	Type1
ASAP3	-0.0304759	0.0126358	Type1
ASB1	-0.0924339	0.0437812	Type1
ASB2	-0.0109617	0.0201515	Type1
ASB3	0.166672	0.0601426	Type1
ASB4	0.254967	0.0636753	Type1
ASB6	-0.0108133	0.0479834	Type1
ASB9	-0.184336	4.12659	Type2
ASCC1	-0.0513059	-0.00788214	Type1
ASCC2	0.0968606	0.0125824	Type1
ASCC3	-0.190427	-0.0313581	Type1
ASF1A	0.163405	0.00129076	Type1
ASF1B	-0.064912	0.0863155	Type1
ASH2L	0.0384619	0.0100805	Type1
ASL	-0.154947	0.00655925	Type1
ASMTL	0.768698	0.0146135	Type1
ASNS	0.00206583	0.00654411	Type1
ASPA	0.33927	0.0041724	Type1
ASPH	0.0485595	-0.0215402	Type1
ASPN	0.104372	-0.0677742	Type1
ASPSCR1	-0.0601311	0.0154875	Type1
ASRGL1	-1.30558	0.00466423	Type3
ASS1	-0.333376	-4.08632	Type2
ASXL2	0.100777	-0.00614992	Type1
ATAD1	0.121575	-0.0030317	Type1
ATAD2	0.117461	0.00245436	Type1
ATAD2B	0.210364	-0.0472807	Type1
ATAD3A	-0.177703	0.00358013	Type1
ATAT1	0.451655	-0.00177083	Type1
ATE1	-0.0768023	0.013775	Type1
ATF2	0.393264	-0.55927	Type1
ATF7	0.458717	0.00731446	Type1
ATF7IP	0.238198	-0.0261517	Type1
ATG101	0.036932	-4.32198	Type2
ATG12	0.11403	-0.550663	Type1
ATG13	-0.173435	0.0195537	Type1
ATG16L1	-0.103285	-0.0058209	Type1
ATG2A	-0.13717	-0.0181568	Type1
ATG2B	0.110119	-0.0175279	Type1
ATG3	-0.116806	0.0215704	Type1
ATG4A	0.00830199	0.877013	Type1
ATG4B	-0.0891446	0.0140032	Type1
ATG5	0.0883375	0.0162142	Type1
ATG7	0.115719	-0.000839489	Type1
ATG9A	-0.0232137	-0.000815269	Type1
ATIC	-0.000237661	0.0159124	Type1
ATL1	0.0220244	-1.52256	Type2
ATL2	0.452596	-0.00704807	Type1
ATL3	0.151422	-0.0315195	Type1
ATM	0.240205	-0.00249562	Type1
ATOH8	-0.29786	0.00324379	Type1
ATOX1	-0.154324	0.00549857	Type1
ATP11A	0.0520665	-0.0428299	Type1
ATP11B	-0.144485	-0.559013	Type1
ATP13A1	0.38435	-0.00391738	Type1
ATP1A1	-0.257205	-0.000195612	Type1
ATP1A2	-0.111063	-0.0010505	Type1
ATP1A3	0.00618573	1.46633	Type2
ATP1B1	0.0654152	0.0059568	Type1
ATP1B4	0.088241	0.00602502	Type1
ATP2A1	-0.102384	-0.00876793	Type1
ATP2A2	0.163372	0.0172198	Type1
ATP2A3	-0.166722	-0.011402	Type1
ATP2B1	0.245895	-0.00313561	Type1
ATP2B3	-0.0130759	-0.0182805	Type1
ATP2B4	0.015789	-0.00902901	Type1
ATP2C1	-0.00376771	-0.0389173	Type1
ATP5F1A	-0.0419946	-0.000757697	Type1
ATP5F1C	-0.061992	0.00107369	Type1
ATP5F1D	-0.0843071	0.00309433	Type1
ATP5IF1	-0.101007	-0.0156084	Type1
ATP5MC1	-0.131332	-0.0144837	Type1
ATP5ME	-0.186513	-0.00223647	Type1
ATP5MG	0.0387161	0.0211903	Type1
ATP5MK	-0.129103	0.00633509	Type1
ATP5PB	0.0270524	-0.00102185	Type1
ATP5PF	-0.0880837	0.00339455	Type1
ATP5PO	-0.0704998	-0.00308893	Type1
ATP6AP1	-0.191856	-0.012931	Type1
ATP6AP2	-0.00489956	-0.0188338	Type1
ATP6V0A1	-0.232952	0.00105345	Type1
ATP6V0A2	0.198373	-0.0340528	Type1
ATP6V0D1	-0.0403091	-0.0146714	Type1
ATP6V1A	0.328356	-0.00428952	Type1
ATP6V1B2	0.0584383	-0.00747838	Type1
ATP6V1C1	0.029554	0.00880715	Type1
ATP6V1D	-0.101056	0.00737698	Type1
ATP6V1F	-0.0480076	-0.00262857	Type1
ATP6V1H	-0.0559068	-0.0247166	Type1
ATP7A	0.146573	0.00227968	Type1
ATP8A1	0.0955725	-0.907173	Type5
ATP8B2	-0.119808	-5.08966	Type2
ATP9A	1.54244	-0.0591169	Type3
ATPAF1	0.0376878	-0.586372	Type1
ATPAF2	-0.336682	0.00293452	Type1
ATRX	0.0330805	-0.0039836	Type1
ATXN1	-0.0693238	-0.0191887	Type1
ATXN10	0.552226	0.0167036	Type1
ATXN1L	-0.024419	-0.0143127	Type1
ATXN2	-0.200291	0.00226787	Type1
ATXN2L	-0.302862	-0.0033699	Type1
ATXN3	0.494738	0.00215946	Type1
AUH	-0.0247166	0.00592209	Type1
AUP1	-0.0010317	-0.00412895	Type1
AVEN	0.0932636	-0.0253607	Type1
AVIL	0.260701	-0.604481	Type1
AXL	-0.0362575	-0.0120136	Type1
AZI2	0.0621043	0.963303	Type1
AZU1	0.480184	-0.246139	Type1
B2M	0.0323531	-0.00801058	Type1
B3GALNT1	-0.0217852	-0.556277	Type1
B3GALT6	-0.198823	0.0158974	Type1
B3GAT3	-0.233828	0.00165293	Type1
B3GLCT	-0.00566434	0.00850613	Type1
B3GNT2	-0.0514845	4.16675	Type2
B4GALT1	1.92088	0.00113673	Type3
B4GALT4	0.0253842	0.473591	Type1
B4GALT5	-0.196837	0.954967	Type5
B4GAT1	-0.0251176	0.00507322	Type1
B9D1	-0.138246	-0.6035	Type1
BABAM1	-0.0547423	-0.0365048	Type1
BABAM2	-0.0251944	0.00853651	Type1
BACH1	0.214714	-0.0126335	Type1
BAD	-0.0488929	0.0205643	Type1
BAG1	-0.0428695	-0.0100301	Type1
BAG2	0.343915	0.0267079	Type1
BAG3	-0.10126	0.00452422	Type1
BAG4	0.334529	-0.554983	Type1
BAG5	-0.0534575	0.000541566	Type1
BAG6	-0.103952	0.00302676	Type1
BAIAP2	-0.00891367	0.000106035	Type1
BANF1	-0.0496661	-0.00114984	Type1
BANP	-0.00348561	-0.00239524	Type1
BAX	-0.220031	0.0191574	Type1
BAZ1B	-0.0330905	-0.00882766	Type1
BBS1	0.0887268	-0.914555	Type5
BBS7	0.201148	-1.45575	Type2
BCAM	-0.0923638	0.00352771	Type1
BCAP29	0.0156933	-0.0209434	Type1
BCAP31	-0.117587	-0.00987785	Type1
BCAR1	-0.271938	0.00397993	Type1
BCAS1	0.280372	0.0633113	Type1
BCAS2	-0.00133871	0.000500651	Type1
BCAS3	0.000859861	-0.0532838	Type1
BCAT1	0.325435	0.0519581	Type1
BCAT2	-0.157752	-0.00495471	Type1
BCCIP	-0.058621	0.000947931	Type1
BCKDHA	-0.055527	-0.00158016	Type1
BCKDK	-0.0595448	-0.00424424	Type1
BCL10	0.0938487	-0.00860425	Type1
BCL2	0.044502	-0.00393596	Type1
BCL2L1	-0.134998	-0.147569	Type1
BCL2L13	-0.179418	-0.00913208	Type1
BCL7C	-0.141909	-0.0143686	Type1
BCL9L	-0.0593399	-0.0226135	Type1
BCLAF1	0.223784	-0.0128909	Type1
BCOR	0.0365156	-0.0317535	Type1
BCORL1	-0.0165662	-0.0296939	Type1
BCR	-0.087195	-0.485246	Type1
BCS1L	0.0360812	-0.00727013	Type1
BDH1	-0.0793324	0.0188544	Type1
BDH2	0.11204	0.0148212	Type1
BECN1	0.0344536	0.0596637	Type1
BET1	0.194404	-0.0847901	Type1
BET1L	-0.0306512	-0.00781876	Type1
BGN	-0.121285	-0.0665921	Type1
BICC1	0.12674	-0.0112827	Type1
BICD2	0.0996026	0.00845333	Type1
BICRA	-0.0381895	-0.00949501	Type1
BICRAL	1.00062	-0.0195506	Type5
BID	-0.00446172	-0.00257823	Type1
BIN1	0.0095256	0.0160076	Type1
BIN2	-0.167791	-0.0124297	Type1
BIN3	-0.06901	-0.0104563	Type1
BIRC6	0.136445	0.0184085	Type1
BLMH	-0.0972619	0.0266396	Type1
BLOC1S1	-0.1249	0.016437	Type1
BLOC1S2	0.115288	0.0342541	Type1
BLOC1S3	0.116044	0.0309902	Type1
BLOC1S4	0.0373144	0.0204123	Type1
BLOC1S5	-0.183717	0.120595	Type1
BLTP1	0.160948	0.00125281	Type1
BLVRA	-0.144612	0.0102885	Type1
BLVRB	-0.227005	0.00420125	Type1
BMI1	0.0790574	0.0296304	Type1
BMP1	-0.049062	-0.0734942	Type1
BMP2K	-0.0157599	-0.0766536	Type1
BMPR1A	0.249639	-0.0271249	Type1
BMPR2	0.204819	-0.0199069	Type1
BMS1	0.122473	-0.0332029	Type1
BNIP1	-0.0134811	0.0193318	Type1
BNIP3	-0.128345	0.0182336	Type1
BNIP3L	0.119301	0.53655	Type1
BOD1L1	0.0921763	-0.00452181	Type1
BOLA1	-0.148167	0.0253428	Type1
BOP1	-0.201941	-0.0093191	Type1
BORCS5	-0.114313	0.00227873	Type1
BORCS6	-0.0797627	0.00663836	Type1
BORCS7	-0.0801303	-0.00852284	Type1
BPGM	-0.114106	-0.00104483	Type1
BPHL	0.0396772	-0.00129466	Type1
BPNT1	-0.243894	0.00695124	Type1
BPNT2	0.063786	-0.0288545	Type1
BPTF	-0.16507	-0.0108396	Type1
BRAF	0.171178	0.896336	Type1
BRAP	0.0348884	0.0330843	Type1
BRAT1	-0.185722	0.0717173	Type1
BRCC3	0.289681	-0.00671115	Type1
BRD1	-0.0506555	0.567756	Type1
BRD2	-0.0306347	-0.00388546	Type1
BRD3	-0.0170722	-0.0161351	Type1
BRD4	0.0798343	-0.00780041	Type1
BRD7	0.0616296	0.57456	Type1
BRD8	-0.0281647	-0.0319995	Type1
BRD9	-0.113824	-1.50858	Type2
BRF1	-0.168364	-0.0216538	Type1
BRI3BP	-0.00519592	0.0278227	Type1
BRIX1	0.0894375	-0.0193223	Type1
BRK1	-0.0264729	-0.00570826	Type1
BROX	-0.533889	0.0179282	Type1
BRWD1	0.197123	0.5689	Type1
BSCL2	-0.125384	-0.0498199	Type1
BSDC1	-0.497984	0.0263213	Type1
BST2	-0.227431	0.876645	Type5
BTAF1	0.289956	-0.0178867	Type1
BTBD2	-0.111459	-0.0393314	Type1
BTD	-0.280698	-0.0274704	Type1
BTF3L4	0.209995	-0.000544943	Type1
BTNL9	-0.114062	-0.0616389	Type1
BUB3	0.103134	-0.00564896	Type1
BUD13	-0.0381615	-0.0862769	Type1
BUD23	-0.106598	0.0112554	Type1
BUD31	-0.0723746	-0.0133757	Type1
BVES	0.0216805	-0.00619163	Type1
BYSL	-0.0862877	-0.00218431	Type1
BZW1	0.0823867	-0.0014751	Type1
BZW2	-0.134404	0.0138357	Type1
C10orf71	0.012164	0.00353696	Type1
C11orf98	-0.0677698	-0.0361425	Type1
C1QA	-0.319824	-0.0433863	Type1
C1QB	-0.324993	-0.0109393	Type1
C1QBP	0.0229113	0.00305553	Type1
C1QC	-0.437485	-0.584108	Type1
C1QL4	0.161523	1.55036	Type2
C1QTNF2	-0.114212	-4.19601	Type2
C1QTNF3	0.218002	0.0129656	Type1
C1QTNF5	-0.218655	0.0263206	Type1
C1QTNF6	-0.175361	-1.41912	Type2
C1R	-0.173428	0.00405136	Type1
C1S	-0.208108	0.00480431	Type1
C2	-0.196447	4.10528	Type2
C2CD5	0.347077	-0.00417139	Type1
C2orf69	0.12419	0.00908575	Type1
C3	-0.299589	0.024301	Type1
C4A	-2.78512	-0.0224611	Type3
C4orf33	0.0270586	0.00365454	Type1
C4orf54	0.00868722	0.0196843	Type1
C5	0.0249431	0.0118506	Type1
C7	-0.0446511	0.0411207	Type1
C8B	-0.00776966	0.11043	Type1
C8G	0.134846	0.019827	Type1
C9	0.280582	0.0356909	Type1
CA1	0.00717716	-0.0025554	Type1
CA2	-0.044496	0.00521315	Type1
CA3	0.317996	0.0567817	Type1
CA4	-0.195588	-0.0313194	Type1
CAB39	2.77471	0.0103874	Type3
CAB39L	0.0105631	0.0318309	Type1
CACHD1	0.384513	-0.00525215	Type1
CACNA1S	-0.106226	0.00647779	Type1
CACNA2D1	0.239684	-0.0117324	Type1
CACNB1	-0.0909374	0.000277411	Type1
CACNB3	-0.460618	-0.963727	Type1
CACNG1	0.00334889	0.00828844	Type1
CACTIN	-0.13819	0.00327569	Type1
CACUL1	0.0800045	0.0103219	Type1
CACYBP	0.0604509	0.0078539	Type1
CAD	-0.124229	-0.016621	Type1
CADM1	0.542933	-0.0137043	Type1
CADM2	0.0266278	0.0291852	Type1
CADM3	-0.230077	-0.00535969	Type1
CADM4	-0.382618	-0.00588908	Type1
CALCOCO1	-0.41229	-0.568749	Type1
CALCOCO2	-0.18898	0.555156	Type1
CALCRL	0.436598	0.00272937	Type1
CALD1	0.184764	-0.0106991	Type1
CALHM5	0.166389	0.0194409	Type1
CALR	0.168235	-0.00629885	Type1
CALR3	-0.0047042	-0.0158684	Type1
CALU	-0.153748	-0.00679066	Type1
CAMK1	-0.0883269	-0.00128049	Type1
CAMK1D	0.00188184	-0.00582976	Type1
CAMK2A	-0.104983	0.00816953	Type1
CAMK2B	-0.0253251	0.0105933	Type1
CAMK2D	0.442702	0.00863762	Type1
CAMK2G	0.157535	0.00754269	Type1
CAMKK1	-0.109664	-1.47137	Type2
CAMKK2	0.115314	-0.0107985	Type1
CAMLG	0.0507129	-0.0316042	Type1
CAMSAP1	-0.0315951	-0.00790983	Type1
CAMSAP2	0.272259	0.00953998	Type1
CAND1	0.112912	0.00767082	Type1
CAND2	0.0696636	0.0300609	Type1
CANT1	-0.144124	-0.00581177	Type1
CANX	0.0196275	-0.00773098	Type1
CAP1	-0.116391	-0.00491147	Type1
CAP2	0.0863471	0.0239516	Type1
CAPG	-0.155301	-0.00939	Type1
CAPN1	-0.0404768	0.0183176	Type1
CAPN2	0.0721167	0.0036758	Type1
CAPN3	0.568339	0.00752287	Type1
CAPN5	0.0254156	-0.00721153	Type1
CAPN6	-0.0896202	-0.0162973	Type1
CAPN7	0.107796	0.00881504	Type1
CAPNS1	-0.0116557	0.00425913	Type1
CAPRIN1	0.0550186	-0.0117955	Type1
CAPZA1	0.1255	-0.00928162	Type1
CAPZA2	0.268643	0.0103095	Type1
CAPZB	-0.0876135	-0.000148894	Type1
CARD19	-0.304028	0.00130969	Type1
CARHSP1	0.0426813	0.0296494	Type1
CARM1	0.0227456	0.0023291	Type1
CARMIL1	-0.00479421	-0.622048	Type1
CARNMT1	0.226452	-0.0164942	Type1
CARNS1	0.036609	0.0255911	Type1
CARS1	-0.0122513	0.000913922	Type1
CARS2	-0.136529	-0.00256823	Type1
CASC3	0.014087	0.0132806	Type1
CASK	0.0891491	-0.0205865	Type1
CASKIN2	-0.156259	0.00662829	Type1
CASP10	0.271405	0.0148841	Type1
CASP2	-0.0224779	-0.0242809	Type1
CASP3	0.173535	0.0147585	Type1
CASP6	-0.120195	0.00394956	Type1
CASP7	-0.521684	0.011302	Type1
CASP8	-0.0650846	-0.0319715	Type1
CASP9	-0.0246305	0.00549467	Type1
CASQ1	-0.0649378	0.00762507	Type1
CASQ2	0.213998	0.0241863	Type1
CAST	0.428064	0.0155231	Type1
CASTOR1	0.244997	-0.025083	Type1
CASTOR2	0.0378003	0.0369155	Type1
CASZ1	-0.0644353	0.0172238	Type1
CAT	-0.030987	-0.00392754	Type1
CAV1	-0.231816	-0.00644776	Type1
CAV2	0.171885	-0.00970783	Type1
CAV3	-0.042364	0.00912033	Type1
CAVIN1	-0.096818	-0.00157642	Type1
CAVIN2	-0.00124928	-0.00420119	Type1
CAVIN3	-0.167035	-0.018628	Type1
CAVIN4	0.00698115	-0.00280255	Type1
CBARP	-0.156739	0.0715003	Type1
CBFB	0.206162	0.00101999	Type1
CBL	0.185313	0.00590882	Type1
CBLB	0.0640771	0.00691571	Type1
CBLL1	0.0947392	-0.0371251	Type1
CBR2	0.234536	-5.24753	Type2
CBR3	-0.344721	-0.00224581	Type1
CBR4	0.0247	-0.00503337	Type1
CBX1	-0.0237469	-0.0136434	Type1
CBX2	-0.139471	0.028728	Type1
CBX4	-0.0870611	-0.593465	Type1
CBX5	0.056884	-0.00734721	Type1
CBX6	-0.279718	0.0148156	Type1
CBX8	-0.288735	-0.577643	Type1
CC2D1A	-0.174524	0.00419486	Type1
CC2D1B	-0.229801	0.00996101	Type1
CCAR1	0.261404	-0.00504969	Type1
CCAR2	-0.0303415	-0.00933993	Type1
CCDC102A	-0.0773862	-0.00622119	Type1
CCDC115	0.0593744	0.00729598	Type1
CCDC117	0.0360569	0.0225555	Type1
CCDC12	-0.0872572	0.0141553	Type1
CCDC124	-0.165084	-0.000109479	Type1
CCDC134	-0.062576	-0.0187749	Type1
CCDC137	-0.0161716	0.0127996	Type1
CCDC141	0.23359	0.0275005	Type1
CCDC170	-0.0667247	0.00109795	Type1
CCDC186	0.183621	0.550571	Type1
CCDC22	-0.0135553	-0.00225992	Type1
CCDC25	0.0260304	-0.00399528	Type1
CCDC28A	0.0368643	1.49734	Type2
CCDC43	-0.109553	0.0446393	Type1
CCDC47	-0.0278844	-0.0134378	Type1
CCDC50	0.124944	-0.00200124	Type1
CCDC51	0.0326913	0.592624	Type1
CCDC6	0.104081	-0.00534331	Type1
CCDC61	-0.0559152	-0.134539	Type1
CCDC69	-0.207505	-0.00251241	Type1
CCDC8	-0.0607883	-0.00508012	Type1
CCDC80	-0.0107327	-0.0405111	Type1
CCDC86	-0.167186	-0.0224999	Type1
CCDC88A	0.237478	-0.00738122	Type1
CCDC88C	-0.034032	0.589242	Type1
CCDC9	-0.212548	-0.0162247	Type1
CCDC90B	0.125485	-0.0192655	Type1
CCDC91	0.0853588	-0.000998517	Type1
CCDC93	0.00709286	0.0130887	Type1
CCDC97	-0.14409	0.00438914	Type1
CCDC9B	0.0562947	-0.0218223	Type1
CCER2	-0.279367	-4.0988	Type2
CCM2	-0.0817344	0.0150641	Type1
CCNH	0.333897	0.0615092	Type1
CCNK	-0.0653891	-0.0166707	Type1
CCNL1	0.222134	-0.00812331	Type1
CCNL2	0.0932088	-0.00252035	Type1
CCNT2	0.346681	0.503628	Type1
CCNY	0.320481	-0.0211418	Type1
CCPG1	0.207824	-0.0347695	Type1
CCS	-0.210793	0.026378	Type1
CCT2	-0.0182768	0.00499063	Type1
CCT3	-0.0560532	0.00743449	Type1
CCT4	0.134472	0.00514551	Type1
CCT5	-0.224976	0.00442931	Type1
CCT6A	0.0335746	0.00931693	Type1
CCT7	-0.012282	0.00999222	Type1
CCT8	-0.0146326	0.00675555	Type1
CD109	-0.442761	0.0046341	Type1
CD14	-0.453157	0.00157663	Type1
CD151	-0.0693063	-0.0154275	Type1
CD163	-0.519098	-0.0414123	Type1
CD209	-0.539697	-0.546465	Type1
CD248	-0.197372	-0.00985161	Type1
CD2AP	0.205474	-0.00574965	Type1
CD2BP2	-0.0537676	-0.00341757	Type1
CD34	-0.00723161	-0.0227728	Type1
CD44	0.188199	-0.00993337	Type1
CD47	0.0905184	-0.0195649	Type1
CD58	-0.0966602	-0.0165768	Type1
CD63	-0.0581845	-0.0264936	Type1
CD68	-0.0764985	-0.600303	Type1
CD74	-0.215392	-0.0211597	Type1
CD81	-0.0697619	-0.0260795	Type1
CD82	-0.254569	0.00475281	Type1
CD9	-0.3809	0.00732412	Type1
CD93	-0.145152	-0.00457703	Type1
CD99L2	0.207244	-0.000296613	Type1
CDAN1	0.0545717	0.563362	Type1
CDC123	-0.0757782	0.0307826	Type1
CDC16	-0.184511	0.0133471	Type1
CDC23	-0.0672852	-0.00387718	Type1
CDC26	0.0241658	-0.0217233	Type1
CDC34	-0.0524577	0.00577868	Type1
CDC37	-0.0323551	0.0130383	Type1
CDC37L1	0.209162	0.555888	Type1
CDC40	-0.0492772	-0.00602665	Type1
CDC42	0.046335	-0.000571769	Type1
CDC42BPA	-0.198887	-0.00117266	Type1
CDC42BPB	0.1855	-0.00352934	Type1
CDC42EP1	-0.261043	-0.00600805	Type1
CDC42EP2	-0.096838	-0.0196896	Type1
CDC42EP3	0.165161	-0.61501	Type1
CDC42EP4	-0.237002	-0.0172212	Type1
CDC42EP5	-0.235732	-0.0177637	Type1
CDC5L	0.0230338	-0.0147096	Type1
CDC73	0.172837	-0.0105235	Type1
CDCA3	-0.150607	0.979035	Type5
CDH1	0.263298	-0.00141598	Type1
CDH11	0.00612419	-0.00144309	Type1
CDH13	-0.0484135	-0.0172054	Type1
CDH15	-0.0386176	0.00241714	Type1
CDH16	0.151038	-0.530841	Type1
CDH2	-0.0197928	-0.00949388	Type1
CDH24	-0.1587	0.971508	Type5
CDH5	0.0183545	0.00743462	Type1
CDH6	0.0311669	-0.0113849	Type1
CDIPT	-0.197084	-0.00784422	Type1
CDK1	0.0602062	-0.00763334	Type1
CDK12	0.184991	-0.00674426	Type1
CDK13	0.0177337	-0.00959042	Type1
CDK14	-0.0364936	-0.0306984	Type1
CDK16	0.442251	0.0239267	Type1
CDK17	0.170415	0.00758325	Type1
CDK2	0.17659	-0.0066592	Type1
CDK4	-0.0807635	-0.0139999	Type1
CDK5RAP2	0.576806	0.0129368	Type1
CDK5RAP3	0.0617856	-0.00314915	Type1
CDK6	0.104458	-0.000592128	Type1
CDK7	0.227911	0.550434	Type1
CDK9	-0.0150241	-0.0196223	Type1
CDKAL1	0.0112632	-0.0212674	Type1
CDKN1B	0.00896571	-0.0132316	Type1
CDKN1C	-0.0484263	-0.015222	Type1
CDKN2AIP	0.09168	-0.0136024	Type1
CDKN2C	-0.14286	-0.00529289	Type1
CDON	0.0158929	0.0126336	Type1
CDR2L	-0.127545	0.0029237	Type1
CDS2	-0.00697275	-0.00784228	Type1
CDV3	0.0111749	0.0111119	Type1
CDYL	-0.0149434	0.0103852	Type1
CEBPD	0.000841966	4.1505	Type2
CEBPZ	0.00591471	-0.0046614	Type1
CELF1	-0.32856	-0.0154172	Type1
CELF2	0.0573904	-0.00103756	Type1
CELSR2	-0.00663482	1.56368	Type2
CEMIP2	-0.0753115	-1.43076	Type2
CEND1	-0.357536	0.0149353	Type1
CENPB	-0.106922	0.0274798	Type1
CENPC	0.257952	-0.0137009	Type1
CENPK	0.0710059	-0.0489818	Type1
CENPU	0.0816941	-0.0398414	Type1
CEP120	0.23325	-0.0229459	Type1
CEP131	-0.0975057	0.666892	Type1
CEP170	0.287929	-0.00365616	Type1
CEP192	0.0833645	0.00388264	Type1
CEP250	0.0264281	-5.25217	Type2
CEP290	-0.796514	0.0156975	Type1
CEP41	0.490405	-0.00249658	Type1
CEP43	0.0354279	-0.0349025	Type1
CEP68	0.206192	0.0125985	Type1
CEP76	0.118234	0.014591	Type1
CEPT1	0.0800459	-0.0056265	Type1
CERCAM	-0.184482	-0.0118596	Type1
CERS2	-0.745705	-0.00526738	Type1
CERT1	0.0278643	0.00452314	Type1
CES1	-0.0261297	3.85213	Type2
CETN2	0.00243528	0.0185242	Type1
CETN3	0.184453	-0.0229074	Type1
CFAP20	-0.016616	-0.00316739	Type1
CFAP298	0.00497677	0.0127039	Type1
CFAP36	0.129513	0.0331383	Type1
CFAP410	-0.480122	-0.00639899	Type1
CFAP418	0.263833	-0.00112667	Type1
CFB	0.00477429	0.0264145	Type1
CFD	-0.177509	0.00317075	Type1
CFDP1	0.310764	-0.00351374	Type1
CFI	-0.0547384	0.0256179	Type1
CFL1	-0.0916078	0.000926736	Type1
CFL2	0.0703059	0.0169377	Type1
CGAS	0.124652	0.0379929	Type1
CGGBP1	0.137105	-0.0134847	Type1
CGNL1	-0.0742209	-3.86838	Type2
CHAF1A	-0.0445923	-1.02432	Type4
CHAF1B	-0.0799097	0.0436086	Type1
CHCHD10	-0.0911584	0.601035	Type1
CHCHD2	-0.0714708	0.0138291	Type1
CHCHD3	-0.288329	0.00363576	Type1
CHCHD6	-0.140005	0.0171774	Type1
CHD1	0.243729	-0.570299	Type1
CHD1L	0.030946	-0.00802659	Type1
CHD2	0.661332	-0.0132984	Type1
CHD3	-0.0693562	-0.0108727	Type1
CHD4	-0.0648305	-0.0118764	Type1
CHD7	-0.0685171	-0.0265895	Type1
CHD8	-0.0999522	-0.012849	Type1
CHEK1	0.206126	0.97821	Type1
CHERP	-0.0267681	-0.00667687	Type1
CHGA	-0.110402	-0.0750075	Type1
CHID1	-0.337825	-0.010382	Type1
CHKB	0.0739685	0.0121991	Type1
CHM	0.095614	0.00205107	Type1
CHMP1A	-0.115951	-0.0434085	Type1
CHMP2A	-0.0519802	0.00405159	Type1
CHMP2B	0.150025	0.0113592	Type1
CHMP3	-0.100049	0.0145398	Type1
CHMP4A	0.0273312	0.0236543	Type1
CHMP4B	-0.125259	0.0177189	Type1
CHMP5	0.0798381	0.0245086	Type1
CHMP6	-0.122373	-0.00795573	Type1
CHMP7	-0.00865061	0.0157254	Type1
CHODL	0.0723549	0.575652	Type1
CHORDC1	0.135802	0.00772481	Type1
CHP1	0.160543	-0.00324471	Type1
CHP2	-0.285126	4.29177	Type2
CHPF	-0.093317	-0.105226	Type1
CHPT1	0.236393	0.562266	Type1
CHRAC1	0.0230543	-0.0213102	Type1
CHRD	0.0373668	0.936491	Type1
CHRNA1	0.087328	-5.10938	Type2
CHRNB1	0.0800419	-3.88671	Type2
CHRND	-0.15969	-0.53009	Type1
CHRNE	-0.499539	0.0263597	Type1
CHRNG	-0.199148	-5.70051	Type2
CHST12	-0.205942	-0.991241	Type1
CHST14	-0.0614229	-0.021689	Type1
CHST3	0.0758544	-0.0366086	Type1
CHSY1	0.170314	1.55855	Type2
CHTF18	-0.138712	-0.644723	Type1
CHTOP	-0.0201369	-0.00713953	Type1
CHUK	0.0427285	0.00316859	Type1
CIAO1	0.0274923	0.00546214	Type1
CIAO2A	0.033001	0.00531761	Type1
CIAO2B	-0.0312964	0.025849	Type1
CIAO3	0.0205182	0.021018	Type1
CIAPIN1	-0.0250446	0.0149829	Type1
CIC	0.0068929	-0.018881	Type1
CILP	0.028637	0.00668264	Type1
CILP2	0.64275	0.56347	Type1
CIRBP	0.00180973	-0.0132152	Type1
CISD2	0.287468	0.000714983	Type1
CISD3	-0.159078	-0.527385	Type1
CIZ1	-0.0508263	-0.00524784	Type1
CKAP4	-0.160229	-0.0318904	Type1
CKAP5	0.0763755	-0.000829286	Type1
CKB	-0.341524	0.0459999	Type1
CKM	-0.0525329	0.0205858	Type1
CKMT2	-0.0663405	0.0269599	Type1
CKS1B	-0.0652076	0.0121508	Type1
CLASP1	0.429971	0.00704287	Type1
CLASP2	0.00338148	0.00984698	Type1
CLCC1	-0.0155928	-0.018224	Type1
CLCN1	-0.0610476	0.052058	Type1
CLCN5	0.0341205	-0.0086448	Type1
CLCN7	-1.97397	0.00111428	Type3
CLDN1	-0.146584	0.000630541	Type1
CLDN5	-0.140174	-1.55062	Type2
CLDND1	0.00391354	0.0185768	Type1
CLEC11A	-0.356924	0.0251826	Type1
CLEC16A	-0.0356653	0.0213877	Type1
CLEC3B	-0.168746	-0.000224531	Type1
CLIC2	-0.0777095	-0.0178849	Type1
CLIC4	0.0895935	-0.0121985	Type1
CLIC5	-0.108242	-0.00417887	Type1
CLINT1	-0.267606	-0.0153291	Type1
CLIP1	0.111728	-0.00281875	Type1
CLK2	0.034007	-0.00260873	Type1
CLMN	0.0640334	-0.0523836	Type1
CLMP	0.0680393	-0.0708168	Type1
CLN5	0.178994	-0.0047718	Type1
CLN6	0.507441	4.04583	Type2
CLNS1A	0.0482101	0.00601603	Type1
CLP1	-0.0355637	0.532719	Type1
CLPB	0.0125268	-0.0308582	Type1
CLPP	-0.169717	-0.00806395	Type1
CLPTM1	-0.111136	-0.00754543	Type1
CLPTM1L	-0.0725389	-0.000689315	Type1
CLPX	0.11188	-0.0146579	Type1
CLSTN1	-0.150504	-0.0259468	Type1
CLTA	-0.186587	-0.0127209	Type1
CLTB	-0.0139799	-0.00955484	Type1
CLTC	-0.0941237	-0.0172743	Type1
CLU	-0.457306	0.0290249	Type1
CLUH	0.133639	0.0249624	Type1
CLYBL	0.00964734	-0.00453228	Type1
CMAS	0.0605045	-0.0155845	Type1
CMBL	-0.204477	0.000520319	Type1
CMC1	0.0878875	-0.00731073	Type1
CMPK1	-0.0221251	0.00587233	Type1
CMPK2	-0.439366	0.0157086	Type1
CMSS1	0.00137832	-0.00599889	Type1
CMTM5	0.437141	0.00266364	Type1
CMTR1	-0.132111	-0.00277194	Type1
CMYA5	0.0300806	0.0143199	Type1
CNBP	-0.00629075	0.042702	Type1
CNDP2	-0.252437	-0.00101626	Type1
CNEP1R1	0.278986	-0.55532	Type1
CNIH4	-0.0550713	0.00589147	Type1
CNKSR3	-0.0658067	-0.030058	Type1
CNN1	-0.255646	-0.0178597	Type1
CNN2	-0.17219	-0.00957836	Type1
CNN3	-0.016234	-0.0125789	Type1
CNNM3	-0.000674989	-0.00145689	Type1
CNNM4	0.0311372	0.0307607	Type1
CNOT1	0.0565934	-0.00220371	Type1
CNOT10	-0.162283	-0.0140537	Type1
CNOT11	0.0693032	-0.00454277	Type1
CNOT2	0.0691787	0.00883921	Type1
CNOT3	-0.0974685	-0.00375125	Type1
CNOT6L	0.964138	0.0263411	Type1
CNOT7	0.270652	-0.00149325	Type1
CNOT9	0.324639	-0.000128224	Type1
CNP	-0.162055	0.0128085	Type1
CNPY2	-0.064137	-0.00980837	Type1
CNPY3	-0.354453	-0.0108132	Type1
CNPY4	-0.204612	-0.00483862	Type1
CNRIP1	-0.232302	-0.002042	Type1
CNST	0.364788	0.0248002	Type1
CNTFR	-0.263553	-0.0171341	Type1
CNTN1	0.0503964	0.0136303	Type1
CNTN3	0.00330266	3.07373e-05	Type1
CNTN4	0.0816013	-1.40513	Type2
CNTROB	0.0430445	-0.00921782	Type1
COA3	-0.0571904	-0.00573431	Type1
COA4	-0.0138185	-1.56973	Type2
COA7	0.122465	-0.937377	Type5
COASY	-0.0217553	0.00986865	Type1
COBLL1	0.199789	-5.13322e-05	Type1
COG1	-0.169437	0.00168063	Type1
COG2	-0.0882944	0.00733352	Type1
COG3	-0.460322	-0.000854992	Type1
COG4	-0.248117	-0.0110573	Type1
COG5	-0.125263	-0.00548264	Type1
COG6	0.100976	0.00519307	Type1
COG7	0.0679269	-0.0235766	Type1
COG8	-0.0722998	-0.0118643	Type1
COIL	0.127877	0.00356157	Type1
COL11A1	0.953206	0.00233218	Type1
COL11A2	1.33605	0.0500885	Type3
COL12A1	-0.242873	-0.0517384	Type1
COL13A1	-0.00250037	0.061422	Type1
COL14A1	0.0594595	-0.0373321	Type1
COL15A1	0.179777	0.0100127	Type1
COL16A1	0.0859968	0.00730725	Type1
COL18A1	-0.131684	-0.00412403	Type1
COL1A1	-0.0384664	-0.0579458	Type1
COL1A2	0.0234275	-0.0455821	Type1
COL21A1	-0.0725831	-0.035605	Type1
COL22A1	-0.0398019	-5.2614	Type2
COL28A1	0.23227	0.504898	Type1
COL2A1	1.26154	0.0218177	Type3
COL3A1	-0.047555	-0.0289357	Type1
COL4A1	-0.118751	-0.0249938	Type1
COL4A2	-0.191454	-0.0156195	Type1
COL4A3	-0.0648064	0.574031	Type1
COL5A1	-0.0956533	-0.0177482	Type1
COL5A2	0.075751	-0.00347881	Type1
COL5A3	-0.183715	-0.0212941	Type1
COL6A1	-0.100093	-0.0349036	Type1
COL6A2	-0.156792	-0.0326508	Type1
COL6A3	0.126731	-0.0261929	Type1
COL6A5	-0.0240737	-0.0567447	Type1
COL6A6	0.0521993	-0.0516759	Type1
COL8A1	0.1351	-3.94392	Type2
COL8A2	0.0868673	0.0801402	Type1
COLEC12	-0.158245	-0.0186891	Type1
COLGALT1	-0.144613	-0.0307625	Type1
COLGALT2	-0.133344	-0.0259291	Type1
COMMD1	-0.108158	0.0393193	Type1
COMMD10	0.27262	-0.0114165	Type1
COMMD2	0.0362992	-0.0169045	Type1
COMMD3	0.120976	-0.00180615	Type1
COMMD4	-0.0718417	-0.0164513	Type1
COMMD5	-0.242174	0.00191796	Type1
COMMD7	0.010733	0.0221655	Type1
COMMD8	0.16381	-0.0412648	Type1
COMMD9	-0.0992589	0.000593408	Type1
COMP	0.741052	0.0299744	Type1
COMT	-0.201879	0.0136773	Type1
COPA	0.064125	-0.0116334	Type1
COPB1	0.0257986	-0.0148794	Type1
COPB2	0.0502213	-0.0132058	Type1
COPE	0.0251446	-0.00946597	Type1
COPG1	-0.0593175	-0.0232796	Type1
COPG2	-0.0105957	-0.00682368	Type1
COPS2	0.957164	0.0180905	Type1
COPS3	0.00355842	0.0148998	Type1
COPS4	0.13132	0.0153078	Type1
COPS5	0.0522352	0.00700166	Type1
COPS6	-0.0567024	0.0135482	Type1
COPS7A	-0.134162	0.0177934	Type1
COPS7B	0.0353158	0.0136874	Type1
COPS8	-0.0172978	0.0202366	Type1
COPZ1	-0.234677	-0.0229789	Type1
COPZ2	0.0127754	-0.0177959	Type1
COQ10A	-0.045273	-0.888378	Type1
COQ10B	0.122516	0.00617641	Type1
COQ3	0.939302	0.0123761	Type1
COQ4	-0.105994	0.00440469	Type1
COQ5	-0.0443762	0.00356811	Type1
COQ6	0.0798275	0.00602574	Type1
COQ7	0.0104951	0.00204145	Type1
COQ8A	0.0490556	0.0026637	Type1
COQ8B	-0.309818	-0.0577419	Type1
COQ9	0.3572	0.00131665	Type1
CORO1A	-0.291321	0.0154494	Type1
CORO1B	-0.18192	-0.00658211	Type1
CORO1C	-0.25379	-0.0116054	Type1
CORO2A	0.0311674	0.580459	Type1
CORO2B	-0.00778115	-0.00481287	Type1
CORO6	0.136488	0.0359713	Type1
CORO7	0.135489	0.0154956	Type1
COTL1	-0.273189	-0.0189533	Type1
COX15	0.189341	-0.0219231	Type1
COX17	-0.079556	0.015159	Type1
COX20	0.048935	-0.0137653	Type1
COX4I1	-0.0747635	0.00649468	Type1
COX4I2	-0.203888	-0.0164488	Type1
COX5A	-0.0990449	0.0068821	Type1
COX5B	-0.0588793	0.00382102	Type1
COX6A1	-0.0488287	-0.0653641	Type1
COX6A2	-0.0799498	-0.00748625	Type1
COX6C	-0.133712	0.00175275	Type1
COX7A1	-0.199066	-0.00956359	Type1
COX7A2L	0.0942933	-0.00102201	Type1
COX7B	-0.119499	-0.0116008	Type1
COX7C	-0.0462164	0.00435379	Type1
CP	0.0278424	-0.0632949	Type1
CPB2	-0.0493355	0.00674057	Type1
CPD	-0.0381065	-0.0088938	Type1
CPEB4	0.314269	0.562282	Type1
CPLX1	-0.46034	0.0403195	Type1
CPM	-0.0304557	-1.46533	Type2
CPN1	-0.0100921	0.0602828	Type1
CPNE1	-0.0356363	-0.00328316	Type1
CPNE2	-0.0435194	-0.0151915	Type1
CPNE3	0.157664	-0.00145333	Type1
CPOX	0.0808341	-0.000418094	Type1
CPPED1	-0.0709962	0.0104476	Type1
CPQ	-0.0370876	-0.00866302	Type1
CPS1	0.0314778	-0.0519041	Type1
CPSF2	0.397931	0.00524782	Type1
CPSF3	0.80697	-0.0205123	Type1
CPSF4	-0.308681	0.0079195	Type1
CPSF6	0.509787	-0.016678	Type1
CPSF7	-0.025246	-0.0138319	Type1
CPT1A	-0.108621	0.00162808	Type1
CPT1B	-0.00251514	0.0127558	Type1
CPT2	0.218714	0.00148921	Type1
CPXM1	-0.157704	-0.0172093	Type1
CRABP1	0.625624	-0.0171482	Type1
CRABP2	0.162512	-0.00529928	Type1
CRADD	-0.010327	-0.920852	Type1
CRAT	-0.0637177	0.00379855	Type1
CRBN	0.0944517	0.0158804	Type1
CRCP	0.110788	0.0154809	Type1
CREB1	0.441526	-0.00287514	Type1
CREBBP	0.0961017	-0.0189158	Type1
CREG1	0.0640725	-0.0073747	Type1
CRELD1	-0.207669	-0.015109	Type1
CRELD2	-0.149329	0.00334379	Type1
CRIP2	-0.092628	0.00587118	Type1
CRK	0.0812849	-0.00264876	Type1
CRKL	0.0199699	0.0173036	Type1
CRLF3	-0.0156477	0.00607497	Type1
CRLS1	0.312301	-0.010253	Type1
CRMP1	-0.104505	-0.00681235	Type1
CRNKL1	-0.0852465	0.00149279	Type1
CROCC	-0.109499	-0.0232277	Type1
CRPPA	0.0425023	0.0342927	Type1
CRTAP	-0.0991932	-0.0285804	Type1
CRTC1	0.297225	0.0354486	Type1
CRTC2	-0.0814153	0.0101212	Type1
CRTC3	-0.250479	-0.0326827	Type1
CRYAB	0.958381	0.0181838	Type1
CRYBG1	-0.0981035	-0.0220717	Type1
CRYBG3	0.055911	-0.000402123	Type1
CRYL1	-0.361935	0.0294502	Type1
CRYM	0.0225002	0.0339683	Type1
CRYZ	0.193477	0.0263695	Type1
CRYZL1	0.0606057	0.00211242	Type1
CS	-0.00214606	0.00390076	Type1
CSAD	0.0302903	0.00243346	Type1
CSDC2	-0.166321	0.023611	Type1
CSDE1	0.48567	-0.00633442	Type1
CSE1L	0.105843	0.00769803	Type1
CSF1R	-0.414054	-0.0234896	Type1
CSGALNACT2	0.157783	0.970135	Type1
CSK	0.0777488	-0.00426218	Type1
CSNK1A1	0.0466515	0.0126424	Type1
CSNK1D	-0.0445756	-0.0278253	Type1
CSNK1E	-0.0606221	0.00335119	Type1
CSNK1G1	-0.0211741	-0.0191576	Type1
CSNK1G3	0.239077	0.0137759	Type1
CSNK2A2	0.0037165	0.00331986	Type1
CSNK2B	-0.11795	0.00322621	Type1
CSPG4	-0.17594	-0.000799247	Type1
CSRP1	1.2405	-0.010051	Type3
CSRP2	0.0830577	-0.0168021	Type1
CSRP3	0.174619	0.0378356	Type1
CSTB	-0.0244197	0.0117279	Type1
CSTF1	0.00386599	-0.00354972	Type1
CSTF2	-0.237698	-0.00395551	Type1
CSTF2T	0.0448152	-0.00022046	Type1
CSTF3	0.0607638	-0.00788946	Type1
CTBP1	-0.152372	-0.000659142	Type1
CTBP2	-0.0427264	-0.00459936	Type1
CTCF	-0.0317312	-0.00274411	Type1
CTCFL	-0.0203417	-4.12317	Type2
CTDNEP1	-0.0308787	-0.560128	Type1
CTDP1	-0.0440944	-0.00735585	Type1
CTDSP1	-0.0584419	-0.0205787	Type1
CTDSP2	-0.20577	0.917977	Type5
CTDSPL2	0.178217	-0.0188564	Type1
CTF1	-0.0940319	0.593633	Type1
CTH	0.0817652	0.020632	Type1
CTHRC1	0.180405	-0.0268569	Type1
CTIF	-0.238855	0.0434959	Type1
CTNNA1	-0.0217399	-0.0026887	Type1
CTNNA3	0.0289418	-0.00662855	Type1
CTNNB1	-0.105642	0.00612918	Type1
CTNNBIP1	-0.0749144	0.0152687	Type1
CTNNBL1	-0.134195	-0.00334906	Type1
CTNND1	-0.406061	-0.00689564	Type1
CTNND2	0.0489612	-0.0567795	Type1
CTPS1	-0.212898	0.00625342	Type1
CTPS2	-0.226005	0.00764425	Type1
CTR9	0.0462346	-0.00170901	Type1
CTSA	-0.105068	-0.0106339	Type1
CTSB	0.0190585	-0.0103849	Type1
CTSC	-0.45663	0.0168043	Type1
CTSD	-0.16886	-0.00566987	Type1
CTSF	-0.0691338	-0.0410097	Type1
CTSH	-0.1246	0.972394	Type5
CTSK	-0.0533597	-0.0122176	Type1
CTSL	-0.356048	0.014932	Type1
CTSO	0.269764	0.883419	Type1
CTSZ	-0.189458	-0.0186723	Type1
CTTN	-0.107948	-0.00664829	Type1
CTTNBP2NL	0.0215757	-0.00626479	Type1
CTU2	0.0729482	0.022676	Type1
CUEDC1	-0.132535	0.0139756	Type1
CUEDC2	-0.150316	0.00778215	Type1
CUL1	0.457364	-0.0103091	Type1
CUL2	0.0898209	0.00985789	Type1
CUL3	0.316276	0.0050153	Type1
CUL4A	0.137353	0.00396642	Type1
CUL4B	-1.0059	0.0105764	Type5
CUL5	0.294592	0.0174978	Type1
CUL7	-0.584175	0.00548775	Type1
CUL9	0.0692696	0.0160606	Type1
CUTA	-0.0458644	0.0120784	Type1
CUTC	0.26498	-0.00749757	Type1
CUX1	0.146535	-0.0152505	Type1
CWC15	0.199185	0.0294359	Type1
CWC22	0.289309	-0.0359651	Type1
CWC25	-0.0155029	-0.0147636	Type1
CWC27	0.00607802	0.00263459	Type1
CWF19L1	0.0017064	0.00400299	Type1
CWF19L2	0.0469299	-0.532535	Type1
CXXC1	-0.13205	-0.023129	Type1
CXXC5	-0.0654225	-0.0165733	Type1
CYB5A	0.0221236	-0.00922564	Type1
CYB5B	0.00713723	-0.0151172	Type1
CYB5D2	-0.174519	-0.0117676	Type1
CYB5R1	-0.15663	0.0166287	Type1
CYB5R3	-0.108122	-0.00504556	Type1
CYB5R4	0.146275	-0.0384329	Type1
CYBC1	-0.169881	-0.0165033	Type1
CYBRD1	0.259699	-0.00826254	Type1
CYC1	-0.0765204	0.00260881	Type1
CYCS	-0.00582841	0.0182284	Type1
CYFIP1	0.00473243	-0.0075751	Type1
CYFIP2	0.0288836	-0.022121	Type1
CYLD	0.185358	0.00871031	Type1
CYP20A1	0.198055	-0.0294342	Type1
CYP2U1	0.0530962	0.967423	Type1
CYP39A1	-0.126221	-0.01347	Type1
CYP51A1	-0.0285529	0.00571395	Type1
CYP7B1	-0.0128969	-0.00371498	Type1
CYRIA	0.0496391	-0.01683	Type1
CYS1	0.0115422	0.00639447	Type1
CYSTM1	-0.207335	-4.30045	Type2
CYTH1	0.188634	-0.00182416	Type1
CYTH3	-0.142538	-0.00861071	Type1
CZIB	0.00703107	0.0222455	Type1
D2HGDH	-0.193013	0.0068351	Type1
DAAM1	0.205796	-0.0161948	Type1
DAAM2	-0.0367442	0.0412339	Type1
DAB2	0.168101	-0.0180668	Type1
DAB2IP	-0.181765	0.00470879	Type1
DACT3	0.0546922	1.52847	Type2
DAD1	-0.0755964	-0.019028	Type1
DAG1	-0.107261	0.00601668	Type1
DAGLA	-0.0326825	0.0255875	Type1
DAGLB	-0.0911876	0.00565686	Type1
DALRD3	-0.0446569	0.616785	Type1
DAP	-0.085827	-0.00247239	Type1
DAP3	-0.176066	-0.00160499	Type1
DAPK2	-0.194449	-0.0148457	Type1
DAPK3	-0.117798	-0.0138568	Type1
DARS1	0.110236	0.00727617	Type1
DARS2	0.0594008	-0.00659432	Type1
DAZAP1	0.0113586	-0.00802384	Type1
DBI	-0.131804	0.0153584	Type1
DBN1	-0.0636493	-0.0144891	Type1
DBNL	-0.0461699	0.00597595	Type1
DBR1	0.146149	-0.00886367	Type1
DBT	-0.30717	0.00686623	Type1
DCAF1	0.139475	0.011734	Type1
DCAF11	-0.13022	0.0342167	Type1
DCAF5	-0.115142	0.580258	Type1
DCAF6	0.198683	0.00104156	Type1
DCAF7	-0.0663841	0.0109869	Type1
DCAF8	0.0798341	0.01121	Type1
DCAKD	-0.136667	0.00400523	Type1
DCBLD2	0.164086	0.0342625	Type1
DCHS1	-0.221127	-0.00482698	Type1
DCLK1	0.248251	-0.00796228	Type1
DCLK2	-0.0724059	0.540542	Type1
DCN	0.0228617	-0.038999	Type1
DCP1A	0.140128	-0.0172433	Type1
DCP1B	0.20884	-0.578796	Type1
DCP2	0.879618	0.00322504	Type1
DCPS	0.0507963	0.014417	Type1
DCTD	-0.128404	-0.0024391	Type1
DCTN1	-0.0925036	0.00432832	Type1
DCTN2	-0.0851784	0.00671017	Type1
DCTN3	-0.000996797	0.00352983	Type1
DCTN4	0.534796	0.00306614	Type1
DCTN5	0.0907526	0.0218383	Type1
DCTN6	0.111956	-0.000342927	Type1
DCTPP1	-0.0793002	7.39375e-05	Type1
DCUN1D2	0.0944653	0.0203158	Type1
DCUN1D3	0.0986583	-0.0145868	Type1
DCX	0.0111397	-0.0231597	Type1
DCXR	-0.148324	0.0130888	Type1
DDA1	0.0148888	-0.0167201	Type1
DDAH1	0.104608	0.0376756	Type1
DDAH2	-0.0838383	0.00256018	Type1
DDB1	-0.108723	0.00931699	Type1
DDC	0.0784156	4.16282	Type2
DDHD2	-0.000166544	0.0119284	Type1
DDIAS	-0.00599437	0.00519559	Type1
DDO	-0.0640834	0.0416401	Type1
DDOST	-0.109424	-0.0274673	Type1
DDR1	0.0498108	0.0532396	Type1
DDR2	-0.146052	-0.0280598	Type1
DDRGK1	-0.111899	-0.0230443	Type1
DDT	-0.149173	0.0151384	Type1
DDX1	0.032828	-0.00591518	Type1
DDX11	-0.0333235	0.0106432	Type1
DDX18	0.0538331	-0.021372	Type1
DDX19A	-0.0320321	0.019736	Type1
DDX19B	0.7933	0.0122488	Type1
DDX20	0.0531777	0.00590576	Type1
DDX21	-0.0225657	-0.00625495	Type1
DDX23	-0.107316	-0.013349	Type1
DDX24	-0.123618	-0.0197609	Type1
DDX27	-0.0845721	-0.0120739	Type1
DDX28	-0.282639	0.55306	Type1
DDX31	0.0290749	0.0193767	Type1
DDX39A	-0.0466428	-0.0111795	Type1
DDX39B	0.221438	-0.00412184	Type1
DDX3X	-0.0493055	-0.00881899	Type1
DDX41	-0.175207	-0.00979041	Type1
DDX42	0.00723623	-0.00751647	Type1
DDX46	-0.39607	-0.011929	Type1
DDX47	-0.066417	0.00446001	Type1
DDX49	0.00709836	0.00658105	Type1
DDX5	0.0247595	-0.0106998	Type1
DDX50	0.0823067	-0.00703691	Type1
DDX51	-0.0463664	0.0298562	Type1
DDX52	0.0693254	-0.600585	Type1
DDX54	0.00293006	-0.01061	Type1
DDX55	0.0154814	-0.0411802	Type1
DDX56	-0.0081043	-0.0171816	Type1
DDX59	-0.141391	-0.00612635	Type1
DDX6	-0.522218	0.00180878	Type1
DECR1	0.377803	0.00130757	Type1
DECR2	-0.0294753	0.0167259	Type1
DEGS1	-0.0161452	-0.566529	Type1
DENND10	0.054997	0.00558728	Type1
DENND1A	-0.0193416	0.00684225	Type1
DENND2A	-0.108955	-0.0207624	Type1
DENND2B	-0.253914	-9.74953e-05	Type1
DENND2C	0.0272553	-0.989381	Type5
DENND4B	-0.027613	0.00722892	Type1
DENND4C	0.0285009	-0.0166774	Type1
DENND5A	-0.00955166	0.0388657	Type1
DENND5B	-0.138924	0.562139	Type1
DENND6A	0.12495	0.0205187	Type1
DENR	0.0544567	0.0136499	Type1
DEPDC5	-0.0301273	-0.0269364	Type1
DEPTOR	0.205409	0.0197849	Type1
DERA	0.0187997	0.00757291	Type1
DERL1	0.120425	0.0185907	Type1
DERL2	0.207608	-0.0219981	Type1
DERPC	0.54709	0.00382945	Type1
DES	-0.00664058	0.00305445	Type1
DFFA	-0.127076	-0.0265505	Type1
DGAT1	-0.175906	0.0260551	Type1
DGCR8	0.248887	-0.0863086	Type1
DGKA	-0.463468	-0.0181133	Type1
DGKE	-0.248431	-0.568024	Type1
DGKZ	-0.0136931	0.00583935	Type1
DGUOK	0.0495417	0.024326	Type1
DHCR24	-0.0614208	-0.0326988	Type1
DHCR7	-0.312457	-0.580175	Type1
DHDH	-0.00473343	0.0212456	Type1
DHODH	0.155464	-0.000602849	Type1
DHPS	-0.0115334	0.0400672	Type1
DHRS1	-0.208806	0.0268465	Type1
DHRS11	-0.101744	0.0205262	Type1
DHRS4	-0.205691	-0.00515494	Type1
DHRS7	0.0406512	-0.0121305	Type1
DHRS7B	-0.0532726	0.00652157	Type1
DHRS7C	-0.0217544	0.000459411	Type1
DHTKD1	0.0014585	-0.0112564	Type1
DHX15	0.0905928	0.00201502	Type1
DHX16	0.0518132	-0.00151771	Type1
DHX29	0.0494124	-0.00701854	Type1
DHX30	-0.0482632	-0.0129213	Type1
DHX32	0.0389282	0.0388513	Type1
DHX34	-0.121004	0.0174827	Type1
DHX35	0.0674687	0.590229	Type1
DHX36	0.173712	-0.00449298	Type1
DHX37	-0.515107	-0.00472177	Type1
DHX38	-0.0184672	0.0263146	Type1
DHX40	0.0939068	-0.636943	Type1
DHX57	-0.00826667	-0.00319491	Type1
DHX8	-0.0945164	-0.0153133	Type1
DHX9	0.000155436	-0.00778466	Type1
DIABLO	-0.10968	-0.0101904	Type1
DIAPH1	-0.0264238	0.00175999	Type1
DIAPH2	-0.0603426	0.00492696	Type1
DIAPH3	-0.12844	3.97801	Type2
DICER1	0.0275751	0.00432634	Type1
DIMT1	0.882383	-0.0142088	Type1
DIO2	0.0339275	0.00457133	Type1
DIP2A	0.0815184	0.017082	Type1
DIP2B	0.102873	-0.00893233	Type1
DIP2C	0.17281	0.0106567	Type1
DIPK1B	-0.218909	-0.0220346	Type1
DIPK2A	0.217073	-0.0165992	Type1
DIS3	0.076368	0.00357661	Type1
DIS3L	0.0896825	-0.0595428	Type1
DIS3L2	0.0789615	0.00439609	Type1
DKC1	-0.0533047	-0.00945148	Type1
DKK3	-0.884652	-0.0139364	Type1
DLAT	-0.407357	0.00258274	Type1
DLC1	0.0512488	-0.0116856	Type1
DLD	-0.125625	-0.00734272	Type1
DLG1	0.530029	-0.0090637	Type1
DLG2	0.049113	0.00862621	Type1
DLG3	-0.0402269	0.0642023	Type1
DLGAP4	0.508863	0.000714295	Type1
DLK1	-0.00256612	-0.00330858	Type1
DLST	-0.656107	-0.00142976	Type1
DMAC1	-0.206529	0.107005	Type1
DMAC2L	0.441812	0.00933056	Type1
DMAP1	-0.0673986	-0.0150808	Type1
DMD	0.115171	0.00715909	Type1
DMPK	-0.0625377	0.0438336	Type1
DMTN	-0.284022	-0.0500748	Type1
DMWD	0.11865	0.567494	Type1
DMXL1	-0.248005	-0.00627822	Type1
DNAAF10	0.0239774	-0.00485107	Type1
DNAAF5	-0.30546	0.0226915	Type1
DNAH17	0.107082	-0.562693	Type1
DNAJA1	0.0324642	-0.00595571	Type1
DNAJA2	0.0188783	0.00742847	Type1
DNAJA3	0.00768289	-0.017204	Type1
DNAJA4	0.224648	0.0393115	Type1
DNAJB1	0.0292646	-0.0110109	Type1
DNAJB11	-0.0717549	-0.00206187	Type1
DNAJB12	-0.0126394	0.00794158	Type1
DNAJB2	-0.0356981	0.0131824	Type1
DNAJB4	0.133388	0.00677987	Type1
DNAJB5	0.0469631	0.0279275	Type1
DNAJB6	-0.133401	0.0104491	Type1
DNAJC1	0.00102742	-0.0300104	Type1
DNAJC10	0.281567	-0.00852695	Type1
DNAJC11	-0.144419	-0.000578824	Type1
DNAJC13	0.55025	-0.0147981	Type1
DNAJC14	-0.0611555	0.0292665	Type1
DNAJC17	-0.400312	0.0311635	Type1
DNAJC19	0.0355438	-4.29852	Type2
DNAJC2	0.185073	0.00396947	Type1
DNAJC25	0.365147	-1.61911	Type2
DNAJC3	-0.0346777	-0.0127041	Type1
DNAJC30	-0.00174824	0.0394599	Type1
DNAJC5	-0.240128	-0.0157066	Type1
DNAJC7	-0.144391	0.0085167	Type1
DNAJC8	-0.000828515	0.00720837	Type1
DNAJC9	-0.0859953	0.00566263	Type1
DNASE1L1	-0.0541051	0.00244941	Type1
DNASE2	-0.167717	-0.027807	Type1
DNLZ	-0.264522	3.70699	Type2
DNM1	-0.112529	-0.0253954	Type1
DNM1L	0.249778	0.0126965	Type1
DNM2	-0.019519	0.00398848	Type1
DNM3	-0.0184223	-0.0287627	Type1
DNMBP	0.4129	-4.89543	Type2
DNMT1	-0.011832	0.0020927	Type1
DNMT3A	0.320367	-0.00493582	Type1
DNPEP	-0.121246	0.0185407	Type1
DNPH1	-0.234753	0.02871	Type1
DNTTIP1	-0.0795432	-0.00453006	Type1
DNTTIP2	0.0651189	0.0128447	Type1
DOCK1	-0.0935423	0.000447144	Type1
DOCK10	0.0894575	-0.013072	Type1
DOCK11	0.105419	-0.0230378	Type1
DOCK2	0.00993628	0.000141017	Type1
DOCK6	0.468747	0.00137446	Type1
DOCK7	0.129101	0.00133254	Type1
DOCK9	0.00702359	-0.00603469	Type1
DOHH	-0.224871	0.0294268	Type1
DOLK	-0.094408	0.870514	Type1
DOP1B	0.00166299	-0.0154974	Type1
DPCD	-0.0608382	0.0313244	Type1
DPF2	-0.014757	-0.00329124	Type1
DPF3	0.0877068	0.00294339	Type1
DPH1	-0.187667	0.0450457	Type1
DPH2	-0.350903	0.553104	Type1
DPH5	0.102696	-0.00367597	Type1
DPH6	0.102988	0.0204788	Type1
DPM1	0.17985	-0.0202851	Type1
DPM3	-0.0797369	0.00908236	Type1
DPP3	-0.490655	0.0210561	Type1
DPP4	-0.302499	-0.027943	Type1
DPP7	-0.132821	-0.0188683	Type1
DPP8	0.220531	0.0093759	Type1
DPP9	0.258648	0.00586624	Type1
DPT	-0.617756	-0.04972	Type1
DPY19L1	0.21983	-0.0315629	Type1
DPY19L3	0.237014	-0.00352333	Type1
DPY30	0.00958975	-0.0123554	Type1
DPYD	0.00322449	-0.000124027	Type1
DPYSL2	-0.0879712	-0.00289709	Type1
DPYSL3	0.226828	-0.00264261	Type1
DPYSL4	0.0517261	-5.23486	Type2
DPYSL5	-0.175311	-0.00118224	Type1
DR1	0.236751	-0.000374956	Type1
DRAP1	-0.0569089	-0.00687827	Type1
DRG1	0.00141129	0.00642818	Type1
DRG2	-0.0959726	0.0133303	Type1
DSG2	-0.0766656	0.0052296	Type1
DSN1	0.234025	-0.0120873	Type1
DSP	0.0682914	0.0272307	Type1
DST	-0.262152	-0.00823774	Type1
DSTN	-0.0271275	0.0101717	Type1
DTD1	0.248949	0.00695829	Type1
DTD2	0.100227	1.00818	Type4
DTNA	-0.245975	-0.00850373	Type1
DTNBP1	-0.0835287	-0.00940109	Type1
DTWD1	0.231277	-1.56134	Type2
DTX3	0.0560527	-0.658494	Type1
DTYMK	-0.103249	0.0245827	Type1
DUOX1	0.240373	0.564073	Type1
DUS2	-0.100194	0.00722194	Type1
DUS3L	0.033473	-0.0216849	Type1
DUSP12	-0.0488834	-0.00740781	Type1
DUSP23	-0.0766461	0.0206536	Type1
DUSP28	-0.000886542	0.0244362	Type1
DUSP29	0.0723148	0.0437849	Type1
DUSP3	0.076427	0.0143838	Type1
DUT	-0.084492	0.0274157	Type1
DVL1	-0.0167157	0.0116726	Type1
DVL2	-0.228564	-0.000666855	Type1
DVL3	-0.0162187	0.00253619	Type1
DXO	0.106764	1.54094	Type2
DYM	0.157316	0.00443874	Type1
DYNC1H1	0.028921	0.00232752	Type1
DYNC1I2	0.0566417	-0.00334766	Type1
DYNC1LI1	0.159014	-0.000502989	Type1
DYNC1LI2	0.163461	-0.00346467	Type1
DYNC2H1	0.144413	-0.540841	Type1
DYNLL1	-0.00913986	-0.000629383	Type1
DYNLL2	-0.0249667	0.00556582	Type1
DYNLRB2	0.0258174	-0.0792488	Type1
DYNLT1	-0.0352726	-0.0118975	Type1
DYRK1A	0.295961	0.00885566	Type1
DYRK1B	-0.183444	0.0130388	Type1
DYSF	0.0154369	0.00675228	Type1
DZIP3	0.390256	0.0506309	Type1
E2F4	-0.0948927	0.0377917	Type1
EARS2	0.0576139	-0.0301329	Type1
EBF2	0.125846	-0.587253	Type1
EBF3	0.245594	-0.022497	Type1
EBNA1BP2	-0.0585045	0.00428157	Type1
EBP	-0.062756	-0.00404828	Type1
ECE1	-0.157935	-0.0320073	Type1
ECH1	0.00984843	0.00863724	Type1
ECHDC1	0.155756	0.0217908	Type1
ECHDC2	-0.150643	-0.0136355	Type1
ECHDC3	-0.0560625	-0.0124457	Type1
ECHS1	-0.0253131	0.006237	Type1
ECI1	-0.146086	0.013783	Type1
ECI2	-0.0575313	0.00503612	Type1
ECM1	-0.203125	0.00885709	Type1
ECM2	0.182986	-0.0129156	Type1
ECPAS	0.101259	0.0114815	Type1
ECSIT	-0.166186	0.540831	Type1
EDC3	0.114789	-0.0172788	Type1
EDC4	-0.00671012	-0.00108172	Type1
EDEM3	0.137581	-0.00959041	Type1
EDF1	-0.0433544	0.00587553	Type1
EDNRA	0.0379854	0.0152611	Type1
EEA1	0.32879	-0.00739917	Type1
EED	0.0466762	-0.000384309	Type1
EEF1A2	-0.118569	0.0123341	Type1
EEF1AKMT1	-0.0488172	0.0312547	Type1
EEF1AKMT2	0.135804	0.0218959	Type1
EEF1B2	-0.0154945	-0.00204892	Type1
EEF1D	-0.0563696	-0.00622416	Type1
EEF1E1	-0.102017	0.00539202	Type1
EEF2	-0.0199476	0.00531416	Type1
EEF2K	0.0200857	0.00896025	Type1
EEFSEC	-0.0555524	8.96321e-05	Type1
EEPD1	0.00813882	0.00856712	Type1
EFCAB14	0.0801106	-0.0486084	Type1
EFEMP1	0.121775	-0.0242838	Type1
EFEMP2	-0.030559	-0.0184561	Type1
EFHD1	0.121267	0.023886	Type1
EFHD2	-0.147302	0.0101118	Type1
EFL1	-0.0362865	0.00995499	Type1
EFNB1	0.316672	-5.80899e-05	Type1
EFNB2	-0.0507084	0.0297433	Type1
EFR3A	-1.40528	-0.0184498	Type3
EFS	-0.104735	-0.018617	Type1
EFTUD2	-0.0751238	-0.00742341	Type1
EGF	-0.093276	0.0185603	Type1
EGFL6	0.115346	-0.0444163	Type1
EGFLAM	-0.0747231	0.0212169	Type1
EGFR	0.366702	-0.0170062	Type1
EGLN1	0.109622	0.0166757	Type1
EHBP1	0.15184	0.0156386	Type1
EHBP1L1	-0.0528244	0.0184585	Type1
EHD1	-1.07249	0.0101486	Type3
EHD2	-0.150051	-0.00490928	Type1
EHD3	-0.154384	0.0167594	Type1
EHD4	-0.0585548	0.008314	Type1
EHHADH	-0.0123798	-0.0184677	Type1
EHMT1	-0.104505	-0.0150486	Type1
EHMT2	-0.146503	-0.0488659	Type1
EI24	0.115537	-0.0120945	Type1
EIF1	-0.00776589	0.0287798	Type1
EIF1AD	-0.094898	0.00707501	Type1
EIF1B	0.0354522	0.0105777	Type1
EIF2A	0.179754	-0.000434397	Type1
EIF2AK2	-0.216094	-0.0257018	Type1
EIF2AK4	-0.388134	-0.558944	Type1
EIF2B2	-0.0179619	0.0122275	Type1
EIF2B3	-0.0971041	0.0038586	Type1
EIF2B4	-0.030799	0.004897	Type1
EIF2B5	-0.094024	0.00354847	Type1
EIF2D	-0.150422	0.029725	Type1
EIF2S1	0.0890362	0.00875541	Type1
EIF2S2	0.0255824	0.000829776	Type1
EIF3A	0.0492187	-0.0054489	Type1
EIF3B	-0.0483611	-0.00802296	Type1
EIF3D	-0.00896498	-0.0123151	Type1
EIF3E	0.0951486	-0.00304025	Type1
EIF3F	-0.0437374	-0.00369748	Type1
EIF3G	-0.0230482	0.0112781	Type1
EIF3H	0.718488	-0.00917217	Type1
EIF3I	-0.124726	-0.00541188	Type1
EIF3J	0.141158	0.0047812	Type1
EIF3L	-0.0708043	-0.00891704	Type1
EIF3M	0.145416	-0.00698532	Type1
EIF4A1	-0.0709233	-0.00421973	Type1
EIF4A2	0.262022	-0.00154394	Type1
EIF4A3	-0.213001	-0.00604088	Type1
EIF4B	-0.00280809	-0.00174978	Type1
EIF4E	0.0751189	0.00634001	Type1
EIF4E2	0.197686	-0.010199	Type1
EIF4EBP2	0.051191	0.0142277	Type1
EIF4ENIF1	-0.0589264	-0.00619077	Type1
EIF4G1	-0.606892	-0.00113257	Type1
EIF4G2	0.196094	0.000840222	Type1
EIF4G3	0.0504145	-0.00445166	Type1
EIF4H	0.175752	0.0105739	Type1
EIF5	0.0654734	0.00140151	Type1
EIF5B	0.0891413	0.00097463	Type1
EIF6	-0.0648713	0.0162819	Type1
EIPR1	0.00393107	-0.00720298	Type1
ELAC2	0.0133388	0.0151465	Type1
ELAPOR1	0.00272071	-0.022927	Type1
ELAVL1	0.069323	-0.00649411	Type1
ELF1	-0.0832899	-0.0148368	Type1
ELF2	0.0944948	0.0282916	Type1
ELMO1	-0.173048	-0.0103997	Type1
ELMO2	-0.0306455	-0.0243516	Type1
ELMOD2	0.172168	0.000965498	Type1
ELN	0.0698694	-0.0201244	Type1
ELOA	0.0222441	0.0140202	Type1
ELP1	-0.244067	0.00879813	Type1
ELP2	0.119187	0.0184479	Type1
ELP3	0.0410319	0.00801806	Type1
ELP4	0.101622	0.967223	Type1
ELP5	-0.0623791	0.0177719	Type1
ELP6	-0.218589	0.00513083	Type1
EMC1	0.0227945	0.000971681	Type1
EMC10	-0.147228	-0.00476806	Type1
EMC2	0.187508	-0.00946334	Type1
EMC3	-0.049595	-0.0475753	Type1
EMC4	0.0925119	-0.0211164	Type1
EMC6	-0.00110748	-1.58181	Type2
EMC7	0.114203	-0.011872	Type1
EMC9	-0.0434529	-0.00560353	Type1
EMCN	0.0347549	-5.37158	Type2
EMD	-0.0569015	-0.0117095	Type1
EMG1	-0.0359849	-0.00298037	Type1
EMILIN1	-0.110896	-0.0185057	Type1
EMILIN2	-0.156738	-0.00878213	Type1
EMILIN3	-0.101981	-0.0242256	Type1
EML1	-0.230449	0.00454341	Type1
EML2	-0.236852	0.0193236	Type1
EML3	-0.258098	-0.0235003	Type1
EML4	-0.875966	0.00486624	Type1
EMP3	-0.0158472	-0.0191824	Type1
EMSY	-0.17527	-0.0361474	Type1
ENAH	-0.336201	0.00075314	Type1
ENDOD1	-0.0211156	0.0215385	Type1
ENDOG	-0.378196	-0.00550078	Type1
ENG	-0.186911	-0.0157957	Type1
ENGASE	0.0133255	0.000837067	Type1
ENO1	-0.0992137	0.0106151	Type1
ENO2	-0.176456	0.00723508	Type1
ENO3	-0.028887	0.0279816	Type1
ENOPH1	0.111823	0.0169565	Type1
ENOSF1	0.106112	0.0219891	Type1
ENPEP	-0.3211	-0.0455311	Type1
ENPP1	0.131293	-0.0485064	Type1
ENPP2	-0.208159	-0.0232438	Type1
ENPP3	-0.0389258	0.00791451	Type1
ENPP6	-0.352611	-0.0076149	Type1
ENSA	-0.0184851	0.0199414	Type1
ENTPD1	-0.00974892	-0.00410571	Type1
ENTPD5	0.647815	-0.013842	Type1
ENY2	0.0123592	0.00119978	Type1
EOGT	-0.0472078	-0.0248649	Type1
EP300	0.045483	-0.03263	Type1
EP400	0.0114642	0.00225698	Type1
EPB41	0.215922	0.00201346	Type1
EPB41L2	0.128208	-0.0101509	Type1
EPB41L3	0.407404	0.00377313	Type1
EPB41L5	-0.04511	0.0203752	Type1
EPB42	-0.0883181	0.00731995	Type1
EPG5	-0.0538583	0.882101	Type1
EPHA2	0.167491	0.0222527	Type1
EPHA3	0.368458	0.0442626	Type1
EPHA7	-0.0270605	-0.840845	Type1
EPHB2	-0.153225	-0.023515	Type1
EPHB3	0.0101508	-0.0115337	Type1
EPHB4	-0.105575	-0.0251007	Type1
EPHX1	-0.0496964	-0.00248516	Type1
EPHX2	-0.170267	-0.00538662	Type1
EPM2A	0.049922	0.00278504	Type1
EPM2AIP1	0.120044	0.0304584	Type1
EPN1	-0.192224	0.00588309	Type1
EPN2	0.317064	0.00964127	Type1
EPRS1	-0.230663	0.000945127	Type1
EPS15	0.278358	-0.000694331	Type1
EPS15L1	-0.0440115	-0.000559209	Type1
EPS8	-0.156388	-0.022157	Type1
EPS8L2	-0.103539	0.051794	Type1
ERAL1	-0.0616162	0.916154	Type1
ERAP1	-0.0687072	-0.00950246	Type1
ERAP2	-0.120084	-0.0567953	Type1
ERBB2	-0.0720039	0.00048591	Type1
ERBB3	-0.223192	-0.540428	Type1
ERBIN	0.633555	-0.00233313	Type1
ERC1	0.443462	-0.00593593	Type1
ERCC1	-0.023022	0.0109065	Type1
ERCC2	-0.0468179	-0.00711823	Type1
ERCC3	0.0292931	-0.0175966	Type1
ERCC5	0.0504895	0.014421	Type1
ERF	-0.138023	0.00283223	Type1
ERG	-0.0426962	0.0180696	Type1
ERG28	0.629589	-5.8355	Type2
ERGIC1	0.0815219	-0.00214123	Type1
ERGIC2	0.114692	0.00289625	Type1
ERGIC3	-0.101086	-0.0161719	Type1
ERH	-0.0675325	-0.0107541	Type1
ERI1	0.318604	-0.0195849	Type1
ERLEC1	-0.037966	-0.00859545	Type1
ERLIN2	-0.0106519	-0.0161016	Type1
ERMARD	-0.0821511	0.128159	Type1
ERMP1	0.0647931	-0.0128032	Type1
ERO1A	0.31914	0.0016928	Type1
ERP29	0.000451745	-0.00610832	Type1
ERP44	0.176851	-0.00891925	Type1
ESAM	-0.08652	0.0050514	Type1
ESD	-0.033108	0.0234044	Type1
ESF1	0.212634	-0.00895264	Type1
ESPL1	-0.186116	-0.000680629	Type1
ESYT1	-0.195662	-0.0264282	Type1
ESYT2	-0.157385	-0.0128587	Type1
ETF1	0.0662854	0.00127859	Type1
ETFA	0.213228	0.0111345	Type1
ETFB	-0.00455942	0.00393935	Type1
ETFDH	0.870529	0.00961901	Type1
ETFRF1	0.233599	0.0268728	Type1
ETHE1	-0.0669573	-0.0139904	Type1
ETS1	0.0876229	0.126293	Type1
EVI5	0.073004	-1.5586	Type2
EVI5L	0.17421	0.00761383	Type1
EVL	-0.0946851	-0.00663969	Type1
EWSR1	0.3581	-0.00672491	Type1
EXD2	0.0143407	0.0245588	Type1
EXD3	0.127418	0.983224	Type1
EXOC1	0.0939177	0.00545816	Type1
EXOC2	-0.0097891	-0.00599822	Type1
EXOC3	-0.0231765	0.00502587	Type1
EXOC5	0.0468136	-0.00446499	Type1
EXOC6	-0.059273	-0.0198722	Type1
EXOC6B	0.0624954	-0.014653	Type1
EXOC7	-0.0664376	0.00653764	Type1
EXOC8	0.0752163	0.00637195	Type1
EXOG	-0.0708713	0.0142314	Type1
EXOSC1	-0.0656062	-0.00190283	Type1
EXOSC10	0.122001	-0.016398	Type1
EXOSC2	-0.09476	-0.0224692	Type1
EXOSC3	-0.259735	-0.00796754	Type1
EXOSC4	-0.10594	-0.00256812	Type1
EXOSC5	-0.402243	-0.0080362	Type1
EXOSC6	0.0192924	0.00671191	Type1
EXOSC7	0.0525048	0.00689666	Type1
EXOSC8	0.0979598	1.5299e-05	Type1
EXOSC9	0.132522	-0.0306262	Type1
EXT1	-0.0657487	0.598588	Type1
EXTL2	0.0182689	0.023719	Type1
EYA2	-0.0333639	0.0176902	Type1
EYA3	-0.125752	0.0149845	Type1
EYA4	0.206911	0.0160518	Type1
EZH2	0.0996791	-0.962766	Type5
EZR	0.0105199	0.0112051	Type1
F10	0.173545	-0.0155235	Type1
F11R	0.10462	-0.0188	Type1
F12	-0.0856812	0.020447	Type1
F13A1	0.128151	-0.0199702	Type1
F2	0.0485309	0.0169047	Type1
F5	-0.194657	0.579396	Type1
F8	-0.23291	-0.0372491	Type1
FAAH	-0.431508	-0.0164044	Type1
FAAP100	-0.280054	-0.0252841	Type1
FABP3	-0.0585271	0.0350007	Type1
FABP4	-0.0784772	0.0136341	Type1
FABP5	-0.106011	0.0112946	Type1
FABP7	-0.269404	-0.0235363	Type1
FADD	-0.223829	0.00432307	Type1
FADS1	-0.148498	0.574243	Type1
FADS2	-0.0152208	-0.00747683	Type1
FAF1	0.298172	0.00823464	Type1
FAF2	0.155143	-0.0130384	Type1
FAH	-0.171136	0.0152755	Type1
FAHD1	-0.173912	-0.00688257	Type1
FAIM	-0.184825	0.00948096	Type1
FAM111A	-0.0867053	0.000268142	Type1
FAM114A1	0.0285521	-0.0297725	Type1
FAM114A2	0.0634257	0.0107411	Type1
FAM117B	0.141387	-3.92834	Type2
FAM118B	-0.0656213	0.000196852	Type1
FAM120A	0.118396	-0.0119303	Type1
FAM120B	0.0616345	0.00838437	Type1
FAM120C	0.0697813	-0.0240748	Type1
FAM13A	0.0641199	-0.0146216	Type1
FAM151B	0.32682	0.0204277	Type1
FAM162A	-0.186791	-0.00661222	Type1
FAM169A	-0.111861	0.0256735	Type1
FAM171A1	0.0650851	-0.0151994	Type1
FAM171A2	-0.0261205	-0.00349345	Type1
FAM180B	0.381727	0.0119987	Type1
FAM184B	0.18769	-0.00840885	Type1
FAM185A	0.257011	0.0164379	Type1
FAM193A	0.557153	1.57647	Type2
FAM20B	-0.151861	-0.00295008	Type1
[truncated: 4,954 more rows]

## Sheet: P1
Gene	RNA	Proteomics	Label
A2M	-0.194047	0.0665523	Type1
AAAS	-0.23508	-0.118443	Type1
AACS	-0.074891	0.0435024	Type1
AAK1	-0.309565	0.0100302	Type1
AAMP	0.0964387	0.0401895	Type1
AAR2	-0.0509187	0.00446271	Type1
AARS1	0.560027	0.0314528	Type1
AARS2	0.231331	-0.00503866	Type1
AARSD1	0.0058884	0.0459505	Type1
AASDHPPT	0.147082	0.038776	Type1
AATF	0.0718154	0.507547	Type1
ABCA6	0.383256	-0.0186915	Type1
ABCA9	0.00637992	-0.0415995	Type1
ABCB10	0.0866749	-0.0172794	Type1
ABCB6	-0.0323935	0.0126991	Type1
ABCB7	-0.0540101	-0.0229489	Type1
ABCB8	0.442219	-0.0244593	Type1
ABCC1	0.0488064	-0.0131919	Type1
ABCC2	-0.00693315	5.77848	Type2
ABCC3	-0.0238162	0.0485804	Type1
ABCC9	-0.0698542	-0.0170363	Type1
ABCD1	0.562246	-0.069202	Type1
ABCD3	-0.16486	0.0122917	Type1
ABCD4	-0.208913	0.528605	Type1
ABCE1	0.327963	0.00718898	Type1
ABCF1	-0.098031	0.0113715	Type1
ABCF2	0.126959	-0.00384157	Type1
ABCF3	0.0703482	-0.00392563	Type1
ABCG2	-0.298232	0.0223298	Type1
ABHD10	-0.0722148	-0.0198034	Type1
ABHD11	-0.00751069	0.00394843	Type1
ABHD12	-0.101539	-0.949942	Type1
ABHD14B	0.0626824	0.045278	Type1
ABHD16A	0.129784	-0.0310411	Type1
ABHD4	0.241943	0.00837683	Type1
ABHD5	0.093299	0.0081721	Type1
ABI1	0.0164345	0.0409069	Type1
ABI2	0.0206396	-4.16577	Type2
ABI3BP	-0.175307	-0.097773	Type1
ABL1	-0.105875	-0.00295849	Type1
ABLIM1	0.208703	-0.039658	Type1
ABLIM2	-0.361586	-0.022862	Type1
ABLIM3	-0.169889	-0.0726297	Type1
ABR	0.200705	0.577868	Type1
ABRA	-0.280464	0.571301	Type1
ABRAXAS2	-0.0610565	0.0101144	Type1
ACAA1	-0.0204808	-0.0121833	Type1
ACAA2	-0.203071	0.00746514	Type1
ACACA	-0.0429249	-0.0132151	Type1
ACACB	-0.141919	-0.0202357	Type1
ACAD10	0.0981463	0.000109016	Type1
ACAD11	-0.110144	-0.0376619	Type1
ACAD8	0.0667867	-0.0118792	Type1
ACAD9	-0.00497927	-0.0293832	Type1
ACADL	-0.0740729	0.00673921	Type1
ACADM	-0.561943	0.000403849	Type1
ACADS	-0.185621	-0.00591431	Type1
ACADSB	-0.129099	-0.00716872	Type1
ACADVL	-0.0826885	-0.00991565	Type1
ACAP2	0.943708	0.00889729	Type1
ACAT1	0.0154826	0.00994337	Type1
ACAT2	0.0402326	0.0470479	Type1
ACBD3	-0.0831229	-0.0289544	Type1
ACBD5	-0.804478	0.574498	Type5
ACBD6	-0.0526921	-0.027789	Type1
ACCS	0.0455488	0.923816	Type1
ACE	-0.0675263	-0.0419926	Type1
ACHE	-0.380781	0.00407424	Type1
ACLY	-0.0757397	0.0315057	Type1
ACO1	-0.484586	0.0439901	Type1
ACO2	-0.142506	0.00969263	Type1
ACOT11	-0.295936	0.555387	Type1
ACOT13	-0.0568826	-0.000232517	Type1
ACOT6	-0.466208	0.00429136	Type1
ACOT7	0.101231	0.563504	Type1
ACOT8	-0.0123158	-0.0246994	Type1
ACOT9	-0.557989	-0.00487417	Type1
ACOX1	0.647117	-0.0132069	Type1
ACOX3	0.220834	-0.616776	Type1
ACP1	-0.0739182	0.0131052	Type1
ACP2	-0.572686	-0.00487663	Type1
ACP5	-0.207688	4.23294	Type2
ACP6	0.0669894	0.0203223	Type1
ACSF2	0.219438	-0.00778459	Type1
ACSF3	0.110673	-0.0109961	Type1
ACSL1	1.99625	-0.0245967	Type3
ACSL3	0.40141	-0.00619784	Type1
ACSL4	-0.00728545	-0.0602673	Type1
ACSL5	-0.482395	-1.48606	Type2
ACSL6	-0.0158576	-0.00672103	Type1
ACSM3	0.0871373	-0.0517063	Type1
ACSM5	-0.0408208	0.479224	Type1
ACSS1	-0.137023	0.0178852	Type1
ACSS2	-0.0736401	0.0328148	Type1
ACSS3	0.316247	0.0086448	Type1
ACTA1	0.0470715	-0.0142715	Type1
ACTB	-0.0221286	-0.00186957	Type1
ACTG2	-0.474321	-0.0406284	Type1
ACTL6A	-0.119538	0.0120051	Type1
ACTMAP	-0.25869	5.70386	Type2
ACTN1	-0.213429	-0.0394515	Type1
ACTN2	0.0263143	-0.0122075	Type1
ACTN3	0.0202733	-0.0682841	Type1
ACTN4	-0.452539	-0.0267296	Type1
ACTR10	0.00327777	0.0300624	Type1
ACTR1A	-0.0278316	-0.00598706	Type1
ACTR1B	0.0879348	-0.00654101	Type1
ACTR2	1.54297	0.0140033	Type3
ACTR3	-0.0643257	0.0119209	Type1
ACTR6	-0.150231	-1.03819	Type4
ACTR8	0.0338102	-5.20743	Type2
ACVR1	-0.134485	4.02827	Type2
ACVR2B	-0.55633	4.13643	Type2
ACVRL1	0.217273	0.0523164	Type1
ACY1	0.133418	0.0550731	Type1
ACYP2	-0.0574594	0.0405291	Type1
ADA	0.136901	0.0539859	Type1
ADAL	0.153882	0.581709	Type1
ADAM10	0.206335	-0.0332913	Type1
ADAM17	0.100362	0.586509	Type1
ADAM9	-0.156965	0.0809956	Type1
ADAMTS1	-0.168837	0.667244	Type1
ADAMTS2	-0.0379013	0.0619916	Type1
ADAMTSL3	0.236929	0.00105336	Type1
ADAMTSL4	-0.0767858	1.54474	Type2
ADAR	0.355344	-0.0591098	Type1
ADARB1	0.130975	0.0158898	Type1
ADAT1	0.0319501	0.928318	Type1
ADCY2	-0.341387	-0.0594182	Type1
ADCY9	0.145344	0.351059	Type1
ADD1	0.1109	0.00177951	Type1
ADD3	-0.125776	-0.00747757	Type1
ADGRA2	-0.0880529	-1.4892	Type2
ADGRE5	-2.68804	0.633926	Type3
ADGRL2	-0.234481	0.579719	Type1
ADGRL4	-0.17688	0.161681	Type1
ADH5	-0.00256351	0.0542538	Type1
ADHFE1	-0.0749636	0.0163274	Type1
ADI1	0.1092	0.0650996	Type1
ADIPOQ	-0.297491	-0.0226092	Type1
ADIRF	-0.134337	0.0656894	Type1
ADISSP	0.166526	0.0563541	Type1
ADNP	-0.0274188	0.0141205	Type1
ADO	0.228849	0.0124321	Type1
ADPGK	0.12971	-0.0388531	Type1
ADPRH	0.0497268	0.0291833	Type1
ADPRM	-0.0601844	0.072797	Type1
ADPRS	0.115229	0.0384306	Type1
ADRM1	0.0966554	0.00849176	Type1
ADSL	-0.130693	0.0449751	Type1
ADSS1	0.115655	0.0242724	Type1
ADSS2	-0.322717	0.0288863	Type1
AEBP1	-0.186264	-0.0516252	Type1
AFAP1	0.0277309	4.16103	Type2
AFAP1L1	-0.736966	-0.00328585	Type1
AFAP1L2	-0.112641	0.932046	Type5
AFDN	-0.732143	-0.0190024	Type1
AFF4	-0.180711	0.924176	Type5
AFG3L2	-0.0166818	-0.0262337	Type1
AFTPH	0.014295	-0.0464588	Type1
AGAP1	-0.0362499	5.10201	Type2
AGAP3	1.05694	-0.187243	Type5
AGBL1	-0.0767779	0.066296	Type1
AGFG1	0.0302855	0.00205473	Type1
AGFG2	-0.125887	1.53464	Type2
AGK	-0.0507669	-0.0340046	Type1
AGL	-0.00438993	0.000295905	Type1
AGO2	0.782245	-0.0106923	Type1
AGO3	0.0664965	-0.0147987	Type1
AGPAT1	0.0495662	-0.0570088	Type1
AGPAT2	0.361679	0.0210997	Type1
AGPAT3	-0.0771714	-0.0484085	Type1
AGPAT4	-0.1212	-1.12061	Type4
AGPAT5	0.537404	-0.0220275	Type1
AGPS	-0.0708204	-0.0306153	Type1
AGRN	-1.41611	-0.00249147	Type3
AGT	0.136097	0.0645408	Type1
AHCTF1	0.264901	-0.026019	Type1
AHCY	-0.0415672	0.0189888	Type1
AHCYL1	0.294234	0.0255436	Type1
AHCYL2	-0.637976	0.0581405	Type1
AHR	-0.140559	0.0380511	Type1
AHSA1	-0.0304861	0.0490356	Type1
AHSP	-0.110819	0.0955167	Type1
AIDA	-0.24558	-0.0797583	Type1
AIF1	-0.0675316	-0.0750116	Type1
AIF1L	0.659695	-3.90162	Type2
AIFM1	-0.631514	-0.0249017	Type1
AIG1	0.0713084	-1.01648	Type5
AIMP1	0.0436129	0.00847092	Type1
AIMP2	0.50459	0.00516471	Type1
AIP	0.0540008	0.0196979	Type1
AK1	0.124102	0.0405248	Type1
AK3	1.28478	0.0133771	Type3
AK5	0.0112944	-0.0227942	Type1
AK6	0.176713	0.928901	Type1
AKAP1	-0.0360678	-0.0152876	Type1
AKAP10	0.0989379	3.9168	Type2
AKAP11	-0.0481931	-0.980803	Type1
AKAP12	0.0488007	0.0201962	Type1
AKAP17A	0.145247	-0.115978	Type1
AKAP6	-0.114299	-0.0215464	Type1
AKAP7	-1.30763	-0.00370007	Type3
AKAP8	0.0136123	0.56703	Type1
AKAP8L	0.0220856	-0.00973382	Type1
AKAP9	-0.00375716	-0.025016	Type1
AKR1A1	-0.0246865	0.0486237	Type1
AKR1B1	-0.044036	0.04728	Type1
AKR7A2	-0.322954	0.0287456	Type1
AKT1	0.404209	0.0424382	Type1
AKT1S1	0.0893798	0.0297813	Type1
AKT3	-0.549566	-0.539083	Type1
AKTIP	0.0117908	0.0817491	Type1
ALAD	0.0478786	0.0365892	Type1
ALB	0.00100325	0.0672497	Type1
ALCAM	0.0313848	-0.0252384	Type1
ALDH16A1	0.128693	0.0142464	Type1
ALDH18A1	-0.284179	-0.0186142	Type1
ALDH1A1	-0.470222	0.0469781	Type1
ALDH1A2	0.248827	0.0908254	Type1
ALDH1A3	0.0771026	0.0156206	Type1
ALDH1B1	0.0187905	4.1731	Type2
ALDH1L2	-0.172677	-0.0232221	Type1
ALDH2	0.25414	0.000750919	Type1
ALDH3A2	0.00939051	-0.026847	Type1
ALDH4A1	0.837463	0.00777824	Type1
ALDH5A1	0.0525319	0.0189985	Type1
ALDH6A1	0.136806	-0.0020126	Type1
ALDH7A1	0.135072	0.0224527	Type1
ALDOA	0.038132	0.0384245	Type1
ALDOC	-0.215954	0.0437389	Type1
ALG12	-0.0992106	-1.52374	Type2
ALG14	-0.0252055	4.19487	Type2
ALG2	-0.0812636	-0.0660324	Type1
ALG3	-0.0833678	0.011946	Type1
ALG5	-0.0581991	-0.55346	Type1
ALG6	-0.406572	-0.932602	Type1
ALG9	-0.0380714	0.59037	Type1
ALKBH3	-0.00537894	-0.0231257	Type1
ALKBH5	0.111585	-0.0264481	Type1
ALKBH6	0.19094	5.12573	Type2
ALOX15	-0.0747307	4.25053	Type2
ALPK2	0.132883	5.02471	Type2
ALPK3	0.0377484	-0.00741505	Type1
ALPL	0.0974111	-0.0202148	Type1
ALS2	0.593869	1.02162	Type4
ALYREF	0.0240967	-0.0222306	Type1
AMBP	0.0162016	0.0180334	Type1
AMDHD2	0.913281	0.0224108	Type1
AMER1	-0.131192	4.17298	Type2
AMFR	0.0318395	-4.10516	Type2
AMPD1	0.029981	0.00219611	Type1
AMPD2	0.45115	-0.00275727	Type1
AMPD3	0.0453888	-0.125077	Type1
ANAPC1	-0.133108	-0.000573888	Type1
ANAPC2	0.115683	-0.0989639	Type1
ANAPC4	-0.195957	-0.110046	Type1
ANAPC7	-0.239589	4.14382	Type2
ANGEL2	0.187364	-1.4177	Type2
ANGPTL1	0.0516024	-5.1117	Type2
ANGPTL2	-0.15282	-0.0917165	Type1
ANK1	-0.119285	-0.00241565	Type1
ANKFY1	0.245669	-0.0146726	Type1
ANKH	-0.020773	5.14683	Type2
ANKHD1	0.00401961	0.0101133	Type1
ANKLE2	0.0127646	-0.0283394	Type1
ANKMY2	0.0424909	0.0199492	Type1
ANKRD1	0.161849	0.0560283	Type1
ANKRD12	0.00612691	0.649639	Type1
ANKRD13A	-0.00646467	0.593342	Type1
ANKRD17	0.648456	-0.0431957	Type1
ANKRD2	-0.132145	0.0398252	Type1
ANKRD28	-0.0419494	0.847253	Type1
ANKRD29	-0.0309222	-0.564203	Type1
ANKRD39	0.278055	0.585591	Type1
ANKRD44	0.15591	0.581615	Type1
ANKRD49	-0.0657853	0.805839	Type1
ANKRD50	-0.170754	0.0644358	Type1
ANKS1A	0.012775	-0.580703	Type1
ANKZF1	0.370868	-0.0166781	Type1
ANO10	-0.0198742	-0.0587841	Type1
ANO6	-0.158043	-0.0469808	Type1
ANP32B	-0.00288869	-0.0070266	Type1
ANP32E	-0.038438	-0.0075394	Type1
ANPEP	-1.40761	-0.0122869	Type3
ANTXR1	-0.377525	0.326272	Type1
ANTXR2	0.168829	-0.0509894	Type1
ANXA1	-0.424222	-0.0330416	Type1
ANXA11	0.0458335	-0.0132476	Type1
ANXA2	-0.367903	-0.0369656	Type1
ANXA4	-0.176782	-0.0256786	Type1
ANXA5	-0.211739	-0.00962396	Type1
ANXA6	0.0330682	-0.0145939	Type1
ANXA7	0.24497	0.00322117	Type1
AP1B1	-0.194532	0.00237423	Type1
AP1G1	0.0335129	-0.00286183	Type1
AP1M1	-0.0835281	-0.00595574	Type1
AP1S1	0.0146907	0.00233626	Type1
AP1S2	0.0120454	-4.32185	Type2
AP2A1	0.096194	-0.00875744	Type1
AP2A2	0.142115	-0.0155196	Type1
AP2B1	-0.312442	-0.0184988	Type1
AP2M1	-0.067697	-0.00527933	Type1
AP2S1	-0.0440973	0.00897484	Type1
AP3B1	-0.127067	0.0039201	Type1
AP3D1	0.466213	0.00662621	Type1
AP3M1	-1.14018	0.00202098	Type3
AP3S1	-0.377082	0.043345	Type1
AP3S2	0.120444	-4.13815	Type2
AP4B1	-0.212632	0.0190294	Type1
AP4E1	0.6059	0.043538	Type1
AP4M1	0.0624969	1.53853	Type2
AP4S1	0.14881	0.582242	Type1
AP5B1	0.0926729	-0.993775	Type5
AP5Z1	0.132491	0.910731	Type1
APAF1	-0.00867196	-0.0174118	Type1
APBB1	0.495109	1.5412	Type2
APBB2	0.0998122	0.0142585	Type1
APC	-0.0625231	0.905512	Type1
APEH	0.0623062	0.0382065	Type1
APEX1	-0.0270372	0.0156227	Type1
API5	-0.0687359	-0.0086682	Type1
APIP	0.116197	0.0414547	Type1
APLF	-0.0694184	-0.0276915	Type1
APLP2	-0.0931298	-0.0121829	Type1
APMAP	0.103702	-0.0285446	Type1
APOA1	-0.0783407	0.0680199	Type1
APOBEC2	0.0466272	0.0298951	Type1
APOD	-0.199517	0.05883	Type1
APOE	-0.069028	0.0607369	Type1
APOM	0.318856	0.108184	Type1
APOO	-0.0733421	-0.0231621	Type1
APOOL	-0.0225521	0.000646382	Type1
APP	-0.0131405	-1.51652	Type2
APPBP2	-0.00462369	0.00746176	Type1
APPL1	-0.032303	0.0292156	Type1
APPL2	0.197845	0.0417884	Type1
APRT	0.112486	-0.000809848	Type1
APTX	-0.0102828	-0.898846	Type1
AQP1	0.0197452	0.0154301	Type1
AQP4	-0.788285	0.00838377	Type1
AQR	0.00226135	-0.0313698	Type1
ARAF	0.091862	0.0406208	Type1
ARAP1	-0.114729	0.0778781	Type1
ARAP3	-0.633736	0.0121315	Type1
ARCN1	0.0281712	-0.00267109	Type1
ARF4	-0.0693828	0.0191177	Type1
ARF5	-0.0522068	-0.0102091	Type1
ARF6	-0.093454	0.00910212	Type1
ARFGAP1	-0.0399594	0.0398712	Type1
ARFGAP2	0.0629048	0.0201271	Type1
ARFGAP3	-0.155031	-0.00922456	Type1
ARFGEF1	0.0270122	0.573999	Type1
ARFGEF2	-0.438108	-0.00974542	Type1
ARFIP1	0.0411864	-0.00571915	Type1
ARFRP1	0.084196	-0.640031	Type1
ARG2	0.860249	-0.000195144	Type1
ARGLU1	0.0516164	0.990061	Type1
ARHGAP1	-0.12503	0.0313625	Type1
ARHGAP10	0.212019	-0.0381758	Type1
ARHGAP12	-3.2931e-06	-0.0452537	Type1
ARHGAP17	0.379798	0.00732957	Type1
ARHGAP18	-0.0639251	0.0429745	Type1
ARHGAP21	0.022036	0.514484	Type1
ARHGAP24	-0.0410049	-0.653549	Type1
ARHGAP25	-0.107284	-0.0270926	Type1
ARHGAP29	-0.143016	-0.927464	Type1
ARHGAP31	-0.104227	-0.623773	Type1
ARHGAP32	0.0350753	1.00231	Type4
ARHGAP35	0.031843	-0.0162846	Type1
ARHGAP5	-0.127495	0.421383	Type1
ARHGDIA	-0.032571	0.0339702	Type1
ARHGDIB	-0.199312	0.0209141	Type1
ARHGEF1	1.5662	0.013543	Type3
ARHGEF10	0.00951764	0.0576184	Type1
ARHGEF10L	-0.0363593	0.0322531	Type1
ARHGEF11	-0.204432	0.599958	Type1
ARHGEF12	-0.188892	-0.0743933	Type1
ARHGEF2	0.0824198	0.0188208	Type1
ARHGEF28	0.0412878	-5.16283	Type2
ARHGEF37	0.09599	-0.0143472	Type1
ARHGEF40	0.0959158	-0.584405	Type1
ARHGEF6	0.127073	0.542618	Type1
ARHGEF7	-0.550535	0.011534	Type1
ARID1A	0.292178	-0.0241997	Type1
ARID1B	0.225295	-0.0623556	Type1
ARID2	-0.00852077	5.1043	Type2
ARID4A	0.0520101	-1.60493	Type2
ARIH1	-0.0595211	0.0296475	Type1
ARIH2	0.680002	0.039566	Type1
ARL1	-0.0216035	0.0134702	Type1
ARL10	-0.00426053	-4.09502	Type2
ARL14EP	-0.0619458	-3.96803	Type2
ARL2	0.0992218	0.00896523	Type1
ARL3	-0.194336	0.0392473	Type1
ARL5A	-0.000725126	-1.60983	Type2
ARL6	-0.131466	1.53243	Type2
ARL6IP4	0.0817457	-0.0258314	Type1
ARL6IP5	-0.0525965	0.00461859	Type1
ARL8A	0.09904	-0.0228255	Type1
ARL8B	-0.0324314	-0.0289968	Type1
ARMC1	-0.0104783	0.0167524	Type1
ARMC10	-0.192934	-0.0607679	Type1
ARMC6	-0.0949738	0.0436713	Type1
ARMC8	-0.0235261	-0.0118779	Type1
ARMCX1	-0.231368	-3.84708	Type2
ARMCX2	-0.143138	-0.0500906	Type1
ARMCX3	-0.240844	-0.0336715	Type1
ARMH3	0.0201149	0.0100582	Type1
ARMT1	0.378456	0.0476883	Type1
ARNT	0.0177184	0.56017	Type1
ARPC1A	-0.08086	0.0152197	Type1
ARPC1B	-0.0423205	0.00660294	Type1
ARPC2	-0.0682915	0.0179488	Type1
ARPC3	-0.0355728	0.0321651	Type1
ARPC5	-0.0813803	0.0209897	Type1
ARPC5L	-0.00695353	0.0188656	Type1
ARPIN	0.107725	0.0321668	Type1
ARPP19	-0.144559	0.0495974	Type1
ARPP21	-0.0968722	0.979527	Type5
ARRB1	-0.571432	0.0292629	Type1
ARRB2	0.095122	0.0425088	Type1
ARRDC1	0.344283	-0.0352396	Type1
ARSA	0.122159	-0.0447232	Type1
ARSB	-0.237893	0.0168914	Type1
ARSD	0.284406	-1.54409	Type2
ART3	-0.0385111	-0.0236665	Type1
ART5	0.0308065	-0.570048	Type1
ARVCF	0.573956	-0.0190879	Type1
AS3MT	0.378135	0.0619628	Type1
ASAH1	-0.157777	0.00930954	Type1
ASAP1	-0.0523154	-0.604307	Type1
ASAP2	-0.273006	0.0119476	Type1
ASAP3	0.148937	0.0112385	Type1
ASB1	0.186364	0.0601129	Type1
ASB14	0.144709	4.07215	Type2
ASB16	0.0892462	-0.0767576	Type1
ASB2	0.163931	-0.0626638	Type1
ASB3	-0.0145384	-0.0785326	Type1
ASB4	0.102546	0.150615	Type1
ASB6	0.504242	5.07202	Type2
ASCC1	0.0531315	0.925417	Type1
ASCC2	0.0921487	-0.0202211	Type1
ASCC3	-0.243123	-0.578366	Type1
ASF1A	-0.0214306	0.577175	Type1
ASH2L	0.0423224	0.0531054	Type1
ASL	-0.114214	0.0295518	Type1
ASMTL	0.710651	-0.027116	Type1
ASNS	0.0347187	-0.011018	Type1
ASPA	0.152929	0.0573967	Type1
ASPH	0.103019	-0.0230018	Type1
ASPN	-0.416167	-0.104854	Type1
ASPSCR1	0.0176779	-0.00667195	Type1
ASRGL1	0.299827	0.0495644	Type1
ASS1	0.187057	1.00691	Type4
ASXL2	-0.121322	-0.00456283	Type1
ATAD1	-0.139818	-0.0224228	Type1
ATAD2	-0.120801	-4.17795	Type2
ATAD2B	0.217842	1.54849	Type2
ATAD3A	0.0815063	-0.0220389	Type1
ATAT1	0.544981	4.09267	Type2
ATE1	-0.0807113	0.0484224	Type1
ATF2	-0.0304103	0.0594919	Type1
ATF7	-0.161866	0.58097	Type1
ATF7IP	0.0766089	-0.183571	Type1
ATG101	0.108325	0.224691	Type1
ATG12	0.0166614	0.605246	Type1
ATG13	0.171437	0.596171	Type1
ATG16L1	-0.0677596	-0.0173083	Type1
ATG2A	-0.0241246	0.0800786	Type1
ATG2B	-0.0313865	-0.000837331	Type1
ATG3	-0.0685367	0.0457546	Type1
ATG4A	0.177585	0.181535	Type1
ATG4B	0.059346	0.0686838	Type1
ATG5	0.0264085	0.0678576	Type1
ATG7	-0.016331	0.0346179	Type1
ATG9A	0.574988	0.00173001	Type1
ATIC	-0.173478	0.030781	Type1
ATL2	-0.781308	-0.0336431	Type1
ATL3	-0.143579	-0.0497953	Type1
ATM	-0.05624	0.0318254	Type1
ATOX1	0.117013	0.0209874	Type1
ATP13A1	-0.0232791	-0.0272035	Type1
ATP1A1	-0.735495	-0.0076832	Type1
ATP1A2	0.00174711	-0.00795131	Type1
ATP1B1	-0.0538637	-0.0102457	Type1
ATP1B4	0.0313844	-0.00745887	Type1
ATP2A1	0.0270515	-0.0300892	Type1
ATP2A2	0.0465366	0.0103411	Type1
ATP2A3	-0.630974	-0.0379346	Type1
ATP2B1	-0.0446892	-0.0318384	Type1
ATP2B3	0.189881	-0.0638796	Type1
ATP2B4	-0.891262	-0.0239587	Type1
ATP2C1	-0.0697356	0.0501151	Type1
ATP5F1A	-0.0397048	-0.0156225	Type1
ATP5F1C	-0.0151384	-0.0129078	Type1
ATP5F1D	0.0196825	-0.0087296	Type1
ATP5IF1	0.00666726	0.00813341	Type1
ATP5MC1	0.0139475	0.0431275	Type1
ATP5ME	0.0280953	-0.0262634	Type1
ATP5MG	-0.0627296	-0.013293	Type1
ATP5MK	0.00122338	-0.0283459	Type1
ATP5PB	-0.0461582	-0.0117076	Type1
ATP5PF	-0.012431	0.00194971	Type1
ATP5PO	-0.0111818	-0.0128731	Type1
ATP6AP1	0.108427	-0.0289998	Type1
ATP6AP2	-0.0985429	0.515238	Type1
ATP6V0A1	0.785799	-0.000342596	Type1
ATP6V0A2	0.0623265	-0.0178531	Type1
ATP6V0D1	-0.0392796	-0.0367968	Type1
ATP6V1A	0.308674	0.0185182	Type1
ATP6V1B2	-0.155458	0.0190344	Type1
ATP6V1C1	-0.0589906	0.0198582	Type1
ATP6V1D	-0.239041	0.0117496	Type1
ATP6V1F	0.0315676	0.0294514	Type1
ATP6V1H	-0.0680847	0.00849482	Type1
ATP7A	0.101676	-1.05063	Type5
ATP8A1	-0.00394988	-5.15784	Type2
ATPAF1	3.38939	0.0207519	Type3
ATPAF2	-0.202271	-0.00724068	Type1
ATRX	0.349482	-0.0184865	Type1
ATXN1	0.0608511	-0.0359207	Type1
ATXN10	0.223143	0.0238209	Type1
ATXN1L	-0.0103582	4.1102	Type2
ATXN2	-0.225276	-0.00265092	Type1
ATXN2L	1.27894	-0.0212858	Type3
ATXN3	-1.1462	0.554593	Type5
AUH	-0.11079	-0.0226832	Type1
AUP1	-0.00746131	-0.0352395	Type1
AVEN	0.10866	-0.0367523	Type1
AVIL	0.225253	0.0906043	Type1
AXL	0.0675003	-0.0180975	Type1
B2M	-0.0480558	0.0130928	Type1
B3GALT6	0.334956	4.88443	Type2
B3GAT3	-2.03405	0.00834388	Type3
B3GLCT	-0.174228	0.0655633	Type1
B3GNT2	-0.0861332	4.08044	Type2
B4GALT1	0.0933706	0.718079	Type1
B4GALT5	-0.313168	0.980126	Type5
B4GAT1	-0.0727038	0.511635	Type1
BABAM1	0.0197547	-0.00989082	Type1
BABAM2	0.030212	-0.552264	Type1
BACH1	0.0633665	-0.132744	Type1
BAD	-0.149442	0.583759	Type1
BAG1	-0.569829	-0.0127715	Type1
BAG2	-0.0621123	0.00623342	Type1
BAG3	0.0249413	0.00682346	Type1
BAG4	0.180092	4.38725	Type2
BAG5	-0.00219755	0.0263507	Type1
BAG6	0.253891	-0.00677167	Type1
BAIAP2	0.128379	0.0384108	Type1
BANF1	0.0320835	-0.00267195	Type1
BANP	0.132027	1.47274	Type2
BAX	0.22314	-0.0638451	Type1
BAZ1B	0.00277154	0.549435	Type1
BBS7	-0.000368597	0.629421	Type1
BCAM	0.052494	-0.00846341	Type1
BCAP29	0.129288	-0.0523475	Type1
BCAP31	-0.0295182	-0.0298213	Type1
BCAR1	0.108808	0.0175542	Type1
BCAS1	0.435929	-0.0108168	Type1
BCAS2	-0.0357099	0.0070783	Type1
BCAS3	-0.0564283	-0.927008	Type1
BCAT1	-0.0263202	0.0550343	Type1
BCAT2	0.3251	0.00176091	Type1
BCCIP	0.0838431	-0.00385435	Type1
BCKDHA	0.324477	-0.00284128	Type1
BCKDK	0.0334177	-0.0101321	Type1
BCL10	-0.145355	0.559092	Type1
BCL2	0.146538	1.522	Type2
BCL2L1	-0.178649	-4.1617	Type2
BCL2L13	-0.558671	-0.00375765	Type1
BCL7C	0.108107	-0.00560873	Type1
BCL9L	0.00561067	1.13393	Type2
BCLAF1	-0.100731	-0.0435045	Type1
BCOR	0.277778	-0.021906	Type1
BCORL1	0.190259	1.51923	Type2
BCR	-0.022459	0.0889826	Type1
BCS1L	0.0766799	-0.0179723	Type1
BDH1	0.226602	-0.01588	Type1
BDH2	-0.0134814	0.0525771	Type1
BECN1	-0.0491942	4.0847	Type2
BET1L	0.0601293	-4.20136	Type2
BGN	-0.224604	-0.12255	Type1
BICC1	-0.0154483	-0.155515	Type1
BICD2	0.162229	0.00197862	Type1
BICRA	0.0683495	-0.0141716	Type1
BICRAL	-0.0802247	0.0440811	Type1
BID	0.0110365	0.017153	Type1
BIN1	-0.280602	0.0175153	Type1
BIN2	-0.0532019	5.21782	Type2
BIN3	-0.423868	1.01825	Type5
BIRC6	0.0753769	-0.00830452	Type1
BLMH	0.0878003	0.0497027	Type1
BLNK	0.0515491	0.0506738	Type1
BLOC1S1	0.0219656	0.571416	Type1
BLOC1S2	0.0717049	-1.55049	Type2
BLOC1S3	-0.084996	-0.00576107	Type1
BLOC1S4	0.018787	0.556222	Type1
BLTP1	-0.192867	-0.0272359	Type1
BLVRA	-0.271757	0.0494755	Type1
BLVRB	0.160524	0.0528824	Type1
BMI1	-0.029836	0.134333	Type1
BMP1	0.102024	4.22964	Type2
BMP2K	0.0049628	-0.513011	Type1
BMPR1A	0.01277	-0.0769113	Type1
BMS1	0.219533	-0.108878	Type1
BNIP1	-0.0340477	-0.0305408	Type1
BNIP3	-0.0144299	-0.0891978	Type1
BOD1L1	-0.00849881	0.575668	Type1
BOLA1	0.065399	0.0375399	Type1
BOP1	-0.11751	0.0394018	Type1
BORCS5	-0.134384	0.00558072	Type1
BORCS6	-0.00687262	0.0148622	Type1
BORCS7	-0.0649521	0.538422	Type1
BPGM	-0.107224	0.0355613	Type1
BPHL	-0.0175732	0.0295206	Type1
BPNT1	-0.190104	0.03372	Type1
BPNT2	-0.0127197	0.00987113	Type1
BPTF	-0.168236	0.820815	Type1
BRAF	0.0966123	-3.92165	Type2
BRAP	-0.0117045	0.614425	Type1
BRAT1	0.324904	1.49352	Type2
BRCC3	0.00738051	0.599272	Type1
BRD2	-0.0225868	-0.577369	Type1
BRD3	0.00834508	-0.0539036	Type1
BRD4	0.176164	-0.0122873	Type1
BRD7	0.145552	-3.99071	Type2
BRD8	0.0247388	-0.0126759	Type1
BRD9	0.148088	-4.21403	Type2
BRF1	0.026955	-4.06193	Type2
BRI3BP	-0.213139	0.516586	Type1
BRIX1	-0.0312769	0.00205292	Type1
BRK1	0.0379222	0.547603	Type1
BROX	-0.607947	0.0238452	Type1
BRWD1	-0.00819482	-0.0191705	Type1
BSCL2	0.0632973	1.01751	Type4
BSDC1	0.0369358	1.52203	Type2
BST2	-0.356494	-1.0486	Type4
BTAF1	0.0763933	-0.0502328	Type1
BTBD2	0.187845	-4.11732	Type2
BTD	0.645345	-0.00747705	Type1
BTF3L4	-0.123907	-0.0134054	Type1
BTN1A1	-0.146301	0.9346	Type5
BTNL9	-0.0684163	-0.688308	Type1
BUB3	0.0974973	-0.0196559	Type1
BUD13	-0.0207393	-4.14131	Type2
BUD23	0.547987	-0.036522	Type1
BUD31	-0.0226113	-0.0175395	Type1
BVES	-0.113088	-0.0409019	Type1
BYSL	0.035958	-0.0494595	Type1
BZW1	-0.101767	0.0146207	Type1
BZW2	0.102778	0.0262171	Type1
C10orf71	0.0581682	-0.0483497	Type1
C11orf98	-0.0362467	0.00122938	Type1
C1QA	0.347913	0.0216889	Type1
C1QB	0.283823	0.0956665	Type1
C1QBP	-0.0577202	-0.000720422	Type1
C1QC	0.247601	1.57123	Type2
C1QL4	0.0565473	0.0754522	Type1
C1QTNF3	-0.596425	5.19005	Type2
C1QTNF5	-0.08524	1.00297	Type5
C1R	-0.0808477	0.608813	Type1
C1S	-0.129414	0.0275159	Type1
C2	-0.3719	1.62312	Type2
C2CD5	-0.562536	-0.0693052	Type1
C2orf69	0.0387273	5.19032	Type2
C3	-0.639648	0.0865493	Type1
C4A	-0.0657505	0.0605648	Type1
C4orf33	-0.129267	0.0317204	Type1
C4orf54	-0.198331	-0.0157042	Type1
C5	0.0335119	0.0489093	Type1
C7	-0.00190055	0.0667765	Type1
C8G	-0.221744	0.0660481	Type1
C9	0.13694	0.0804073	Type1
CA2	-0.711656	0.0516606	Type1
CA3	0.499567	0.0822852	Type1
CA4	-0.114562	-0.0157516	Type1
CAB39	-1.00045	0.0124003	Type5
CAB39L	-0.0231353	-0.0214602	Type1
CACHD1	-0.0206214	0.88687	Type1
CACNA1S	0.28002	-0.00287565	Type1
CACNA2D1	-0.21254	-0.0393609	Type1
CACNB1	-0.0610143	-0.0244239	Type1
CACNB3	-0.311257	1.50349	Type2
CACNG1	0.123707	-0.0293532	Type1
CACTIN	0.0194914	-0.0163214	Type1
CACUL1	-0.0869107	0.0294276	Type1
CACYBP	0.0466516	0.0384089	Type1
CAD	-0.0186447	0.000793743	Type1
CADM1	-0.120359	0.0507871	Type1
CADM2	-0.00224455	0.866942	Type1
CADM3	0.0593031	0.057582	Type1
CADM4	0.101876	-0.453759	Type1
CALCOCO1	-0.467737	-0.00636184	Type1
CALCOCO2	0.177151	0.0231762	Type1
CALCRL	-0.0211764	-0.533177	Type1
CALD1	-0.130146	-0.0123444	Type1
CALHM5	-0.0082213	0.974389	Type1
CALR	-0.0410174	0.0156854	Type1
CALR3	0.0678613	1.53326	Type2
CALU	0.12663	0.00490552	Type1
CAMK1	-0.576037	0.0398068	Type1
CAMK1D	-0.000440383	-4.09281	Type2
CAMK2A	0.210897	-0.0160321	Type1
CAMK2B	0.169912	-0.00982492	Type1
CAMK2D	0.264704	-0.0199095	Type1
CAMK2G	-0.792304	-0.00606999	Type1
CAMKK2	-0.301729	5.68226	Type2
CAMLG	0.0722659	-0.0221053	Type1
CAMSAP1	-1.29026	0.571888	Type5
CAMSAP2	0.0896646	0.567298	Type1
CAND1	-0.236076	0.0265272	Type1
CAND2	0.0816658	0.0366479	Type1
CANX	0.708074	-0.032211	Type1
CAP1	-0.144132	0.00329672	Type1
CAP2	0.0251065	0.00877758	Type1
CAPG	-0.446055	0.0257022	Type1
CAPN1	-0.0308508	0.0221284	Type1
CAPN2	-0.692551	0.0177129	Type1
CAPN3	-2.83083	-0.00511876	Type3
CAPN5	0.264921	-0.0305935	Type1
CAPN6	-0.060452	-0.00750862	Type1
CAPN7	0.0583824	0.0149743	Type1
CAPNS1	-0.0291537	0.0258326	Type1
CAPRIN1	-0.0395322	-0.0230571	Type1
CAPZA1	-0.38723	0.0121228	Type1
CAPZA2	-0.143051	-0.0042069	Type1
CAPZB	-0.00991922	-0.00506895	Type1
CARD19	0.112229	-0.0250014	Type1
CARHSP1	-0.0300993	0.0362973	Type1
CARM1	0.0482992	0.0291753	Type1
CARMIL1	-0.0610898	0.874852	Type1
CARNMT1	-0.0929173	0.00853817	Type1
CARNS1	0.282425	0.0238108	Type1
CARS1	-0.035218	-0.00865219	Type1
CARS2	0.294907	-0.012495	Type1
CASC3	0.0118605	5.04459	Type2
CASK	-0.0955546	-0.0528019	Type1
CASKIN2	0.139244	0.0106799	Type1
CASP10	0.0255466	1.53265	Type2
CASP2	0.156385	4.12487	Type2
CASP3	0.093454	0.050604	Type1
CASP6	-0.129589	-0.0195277	Type1
CASP7	-0.0960687	0.01264	Type1
CASP8	-0.291297	-0.621391	Type1
CASQ1	0.00494781	-0.0155515	Type1
CASQ2	0.320107	0.0050261	Type1
CAST	-0.923796	0.0412198	Type1
CASTOR1	0.0702745	-0.0328536	Type1
CASTOR2	0.177261	0.0182683	Type1
CASZ1	0.238012	0.0114733	Type1
CAT	-0.139467	0.0111489	Type1
CAV1	-0.142321	-0.0160527	Type1
CAV2	-0.129765	-0.0118653	Type1
CAV3	0.175717	-0.0240936	Type1
CAVIN1	-0.0934997	-0.0240757	Type1
CAVIN2	-0.167483	-0.0340241	Type1
CAVIN3	-0.090045	-0.0510119	Type1
CAVIN4	0.0569489	-0.0121063	Type1
CBARP	0.0668838	0.0453235	Type1
CBFB	-0.823023	1.59099	Type5
CBL	-0.133648	0.000822766	Type1
CBLB	-0.313212	0.893227	Type5
CBLL1	-0.200633	-0.955439	Type1
CBR2	-0.735104	0.880969	Type5
CBR3	-0.198271	0.0154237	Type1
CBR4	0.00705755	-0.0157222	Type1
CBX1	0.0627818	-0.0163403	Type1
CBX2	0.109188	4.08417	Type2
CBX4	-0.0455895	-4.12468	Type2
CBX5	-0.589827	-0.0203021	Type1
CBX6	-0.105903	-0.605075	Type1
CC2D1A	0.128364	-0.0136374	Type1
CC2D1B	0.124711	0.000501177	Type1
CCAR1	-0.0531053	-0.0158013	Type1
CCAR2	0.0826252	-0.0169043	Type1
CCDC102A	-0.084752	-6.02612	Type2
CCDC115	0.372419	0.0248315	Type1
CCDC117	-0.0792479	0.0155242	Type1
CCDC12	-0.00779061	0.5601	Type1
CCDC124	0.0938282	-0.0232912	Type1
CCDC134	0.386013	-0.129839	Type1
CCDC137	-0.0133956	-3.92206	Type2
CCDC141	-0.0144811	-0.152155	Type1
CCDC170	0.105301	1.51185	Type2
CCDC186	-0.0819151	0.822339	Type1
CCDC22	0.0992025	-0.00295266	Type1
CCDC25	-0.0359483	0.0172712	Type1
CCDC28A	-0.0229848	-3.97278	Type2
CCDC43	0.216456	0.0782632	Type1
CCDC47	0.195498	-0.0528181	Type1
CCDC50	0.00984696	1.54479	Type2
CCDC51	0.128288	-0.0766124	Type1
CCDC6	-0.0468451	0.0277411	Type1
CCDC69	-0.178795	0.0286104	Type1
CCDC8	0.0844872	0.0287136	Type1
CCDC86	-0.0464113	-0.0378639	Type1
CCDC88A	-0.0696798	0.457131	Type1
CCDC88C	0.0451765	1.42853	Type2
CCDC9	0.368234	-0.036115	Type1
CCDC90B	-0.135847	-0.611347	Type1
CCDC91	0.0915051	1.39943	Type2
CCDC93	0.0418892	-0.00516009	Type1
CCDC97	0.0633501	0.0311901	Type1
CCDC9B	0.188591	-0.586688	Type1
CCM2	0.359035	0.921245	Type1
CCNH	0.00716217	4.08044	Type2
CCNK	0.0732561	0.00590452	Type1
CCNL1	0.00764846	-0.0276309	Type1
CCNL2	0.0218208	-0.039084	Type1
CCNT2	0.0100321	4.89971	Type2
CCNY	-0.816813	0.0233977	Type1
CCPG1	-0.114019	1.5299	Type2
CCS	0.0705114	0.0527839	Type1
CCT2	-0.0697079	0.00224625	Type1
CCT3	0.0302114	0.00862315	Type1
CCT4	0.120593	0.00855501	Type1
CCT5	-0.229343	0.000559559	Type1
CCT6A	-0.00592209	0.00679191	Type1
CCT7	0.0221293	0.0078572	Type1
CCT8	0.0202601	0.0157406	Type1
CD14	-0.0742711	0.053605	Type1
CD151	0.0129094	0.519448	Type1
CD163	0.362055	0.00335651	Type1
CD209	0.220084	-4.09725	Type2
CD248	0.00525202	-0.0362578	Type1
CD2AP	-0.18043	0.0358543	Type1
CD2BP2	0.128835	-0.00546196	Type1
CD320	-0.0494637	-4.06659	Type2
CD34	-0.0563754	0.547816	Type1
CD44	-0.0100975	-0.0218268	Type1
CD47	-0.416104	-0.0484049	Type1
CD58	-0.0510698	-0.0211382	Type1
CD63	-0.0428609	-0.00870647	Type1
CD74	-0.0633577	0.00397142	Type1
CD81	-0.145418	-0.032426	Type1
CD82	0.56417	0.577099	Type1
CD9	0.098876	0.554234	Type1
CD93	-0.108346	-0.00553573	Type1
CD96	-0.00195761	-1.59504	Type2
CD99L2	-0.132382	-4.34514	Type2
CDAN1	0.0618648	-0.0560468	Type1
CDC123	-0.183739	0.0343755	Type1
CDC16	-0.0605319	4.31608	Type2
CDC23	0.0583457	1.3661	Type2
CDC26	0.0481122	1.53627	Type2
CDC34	0.130829	0.610664	Type1
CDC37	0.0982029	0.0239069	Type1
CDC37L1	0.0689163	0.0641214	Type1
CDC40	-0.030409	-0.525482	Type1
CDC42	-0.0667208	-0.00163322	Type1
CDC42BPA	-0.168938	0.0606734	Type1
CDC42BPB	0.144979	-0.023969	Type1
CDC42EP1	0.0293735	-0.0151478	Type1
CDC42EP2	0.0665146	0.629387	Type1
CDC42EP3	-0.0952159	4.00669	Type2
CDC42EP4	0.0551065	-0.0677766	Type1
CDC5L	-0.0550615	-0.0175374	Type1
CDC73	-0.0533177	-0.0127938	Type1
CDH1	-0.0534377	1.52708	Type2
CDH11	-0.00122592	0.00154995	Type1
CDH13	-0.168411	-0.0337951	Type1
CDH15	0.8836	0.0115966	Type1
CDH16	-0.153358	4.30439	Type2
CDH2	-0.0363315	-0.147381	Type1
CDH5	-0.342802	0.00383463	Type1
CDH6	-0.0298251	-0.0500629	Type1
CDIPT	0.450072	-0.0548147	Type1
CDK13	-0.0355168	-4.97345	Type2
CDK14	0.0232458	-0.0536133	Type1
CDK16	-0.196427	-0.00356252	Type1
CDK17	-0.259272	1.55361	Type2
CDK2	0.132248	-0.000757376	Type1
CDK4	-0.0769424	0.0482018	Type1
CDK5RAP2	0.189482	-0.940874	Type5
CDK5RAP3	0.115442	-0.0275244	Type1
CDK6	0.0243598	0.591358	Type1
CDK7	-0.0553056	0.0131621	Type1
CDK9	0.0556357	-0.014347	Type1
CDKAL1	0.0095139	-0.155316	Type1
CDKN1B	0.00987154	0.0157012	Type1
CDKN1C	0.0601561	-0.509399	Type1
CDKN2AIP	-0.0396711	-0.0328413	Type1
CDKN2C	0.00975289	0.585774	Type1
CDON	-0.0373603	4.02756	Type2
CDR2L	0.0307892	4.10911	Type2
CDS2	-0.113302	0.00309881	Type1
CDV3	0.0503078	0.045222	Type1
CDYL	-0.0514783	-4.17749	Type2
CEBPD	0.0526125	-0.552954	Type1
CEBPZ	-0.0184136	-0.0407478	Type1
CELF1	-0.0755551	-0.0484213	Type1
CELF2	0.0903779	-0.0331781	Type1
CELSR2	-0.0426659	4.68658	Type2
CEND1	0.386238	5.16985	Type2
CENPB	-0.0313166	0.00420285	Type1
CENPC	0.0226417	-0.560268	Type1
CEP120	0.0181229	0.106605	Type1
CEP131	-0.247945	-4.97904	Type2
CEP170	-0.120745	-0.00888172	Type1
CEP192	-0.157822	-0.00301502	Type1
CEP250	0.118368	5.06043	Type2
CEP290	-0.554382	0.548538	Type5
CEP41	-0.0116468	-0.0278728	Type1
CEP43	-0.0239245	0.0289624	Type1
CEP68	0.0637292	-0.564816	Type1
CEP76	-0.220606	-3.97605	Type2
CEPT1	-0.0783637	-0.0525016	Type1
CERS2	0.291598	-5.18402	Type2
CERT1	-0.127666	0.045032	Type1
CES1	-0.0466588	4.04724	Type2
CETN2	-0.199606	-0.00719966	Type1
CETN3	-0.0805823	4.16284	Type2
CFAP20	-0.162738	-0.0264221	Type1
CFAP298	-0.0397344	0.0303024	Type1
CFAP36	-0.169952	0.550046	Type1
CFAP418	-0.0350667	4.22141	Type2
CFB	-0.851513	0.071902	Type1
CFD	0.0459017	0.0415468	Type1
CFDP1	0.382329	0.0551138	Type1
CFI	0.0673547	0.0405768	Type1
CFL1	-0.0962237	0.0316053	Type1
CFL2	0.139751	0.0221446	Type1
CGGBP1	-0.0340251	0.0027703	Type1
CHAF1B	0.15432	3.97272	Type2
CHCHD10	0.0524914	0.615163	Type1
CHCHD2	0.00376796	-0.0118974	Type1
CHCHD3	-0.0380226	-0.00540136	Type1
CHCHD6	-0.00596442	0.000753643	Type1
CHD1	0.000644085	-0.918089	Type1
CHD1L	0.362517	0.00249792	Type1
CHD2	-0.123701	-1.53373	Type2
CHD4	-0.100309	-0.0244705	Type1
CHD8	-0.11343	0.980736	Type5
CHERP	0.0328052	0.0077958	Type1
CHGA	0.184788	4.17722	Type2
CHI3L1	0.39619	0.0321515	Type1
CHID1	0.224075	-0.0471582	Type1
CHKB	-0.0678125	0.0702297	Type1
CHM	-0.0803324	0.675031	Type1
CHMP1A	-0.0867856	1.56218	Type2
CHMP2A	-0.0255786	-0.0164835	Type1
CHMP2B	-0.143736	0.0520239	Type1
CHMP3	0.0239265	-0.00901619	Type1
CHMP4A	-0.0105687	0.0216622	Type1
CHMP4B	-0.0688322	0.0399237	Type1
CHMP5	-0.0681862	0.611705	Type1
CHMP6	0.0320078	-0.0349587	Type1
CHMP7	-0.0395544	-0.0187789	Type1
CHORDC1	-0.162388	0.0514549	Type1
CHP1	0.0206866	-0.00873315	Type1
CHP2	0.0344905	0.613952	Type1
CHPF	0.130809	3.98893	Type2
CHPT1	0.0047001	0.982127	Type1
CHRAC1	-0.0422491	1.5187	Type2
CHRNA1	-0.00423203	-4.17665	Type2
CHRNB1	0.01146	4.01095	Type2
CHRND	-0.0805002	0.196176	Type1
CHRNG	-0.328153	4.29653	Type2
CHST12	-0.0398582	-4.19316	Type2
CHST14	-0.174845	0.871258	Type5
CHST3	0.0536421	1.04593	Type4
CHSY1	-0.307259	-0.9382	Type1
CHTOP	0.02689	0.0210274	Type1
CHUK	0.005747	0.0209372	Type1
CIAO1	0.07813	0.0485444	Type1
CIAO2A	-0.0541176	5.88967	Type2
CIAO2B	0.0289484	0.00662552	Type1
CIAO3	0.0246796	0.970495	Type1
CIAPIN1	-0.0141369	0.0698687	Type1
CIC	-0.0457041	-0.0314448	Type1
CILP	0.0352763	-0.0339977	Type1
CILP2	-0.63032	-0.64132	Type1
CIRBP	0.039384	-0.0482665	Type1
CISD2	-0.0811501	-0.0423987	Type1
CISD3	0.0193587	0.055585	Type1
CIZ1	0.189788	5.08566	Type2
CKAP4	-0.473434	-0.0434642	Type1
CKAP5	0.130266	0.00432558	Type1
CKB	-0.348185	0.0574394	Type1
CKM	0.0442521	0.0308418	Type1
CKMT2	-0.039312	0.0117902	Type1
CLASP1	0.365055	-0.00567124	Type1
CLASP2	-0.155678	-0.00492729	Type1
CLCC1	0.796413	-0.031731	Type1
CLCN1	0.155277	0.0261351	Type1
CLCN5	-0.0143865	-1.03159	Type2
CLCN7	1.9038	-0.0521998	Type3
CLDN1	0.0572849	4.2451	Type2
CLDND1	-0.43834	-0.0452925	Type1
CLEC11A	-0.243556	0.477079	Type1
CLEC16A	-0.198708	0.57342	Type1
CLEC3B	0.00927472	0.0498135	Type1
CLIC2	-0.209955	0.0149358	Type1
CLIC4	-0.204788	0.0109082	Type1
CLIC5	0.0177963	0.0248485	Type1
CLINT1	1.09359	-0.00963948	Type3
CLIP1	-0.35148	0.00907024	Type1
CLK2	0.0674393	0.00937196	Type1
CLMN	0.0100699	4.05806	Type2
CLN5	-0.357083	4.27162	Type2
CLNS1A	-0.0193161	0.031505	Type1
CLP1	0.0694299	4.10596	Type2
CLPB	-0.0109423	0.547696	Type1
CLPP	0.175963	-0.0358191	Type1
CLPTM1	-0.00434561	0.565408	Type1
CLPTM1L	0.0385265	-0.0357097	Type1
CLPX	-0.0843632	-0.0107322	Type1
CLSTN1	0.270804	-1.00191	Type5
CLTA	-0.129934	0.00831421	Type1
CLTB	-0.0168205	-0.00507962	Type1
CLTC	-0.204638	-0.0216521	Type1
CLU	-0.114418	0.0570389	Type1
CLUH	0.193747	-0.000690711	Type1
CLYBL	0.113848	0.00829578	Type1
CMAS	-0.0216679	-0.0102232	Type1
CMBL	0.180506	0.00462223	Type1
CMC1	0.0545564	-0.0342928	Type1
CMPK1	0.0908546	0.046347	Type1
CMPK2	-0.693429	0.0427174	Type1
CMSS1	-0.010502	5.0396	Type2
CMTR1	0.0127074	-0.0262728	Type1
CMYA5	-0.0336652	-0.00518874	Type1
CNBP	0.0552081	0.0531741	Type1
CNDP2	-0.122957	0.0395459	Type1
CNEP1R1	0.500422	-0.0156553	Type1
CNIH4	-0.121965	-0.0449716	Type1
CNKSR1	0.144618	0.08657	Type1
CNN1	0.0960453	-0.0110457	Type1
CNN2	-0.113044	0.000822376	Type1
CNN3	-0.25567	-0.00650792	Type1
CNNM3	0.0220037	0.0226435	Type1
CNNM4	0.0653871	-5.09489	Type2
CNOT1	-0.0272286	-0.0162297	Type1
CNOT10	-0.0793572	-0.0212822	Type1
CNOT11	0.0888877	0.4902	Type1
CNOT2	-0.259485	0.600259	Type1
CNOT3	-0.0113225	0.0218469	Type1
CNOT6L	-0.529364	0.0324393	Type1
CNOT7	-0.138592	-0.0189698	Type1
CNOT9	-1.12407	-0.0203529	Type3
CNP	-0.0777771	0.0213558	Type1
CNPY2	-0.0829005	0.00519125	Type1
CNPY3	0.256012	-0.0276332	Type1
CNPY4	0.0350692	0.0130426	Type1
CNRIP1	0.256867	-0.00462717	Type1
CNST	-0.619815	-0.0220174	Type1
CNTFR	0.397678	-0.0262543	Type1
CNTN1	0.0190353	-0.0397564	Type1
CNTN2	-0.0133825	3.93991	Type2
CNTN3	0.012183	4.2777	Type2
CNTROB	-0.0395338	-0.0878109	Type1
COA3	0.0425231	-0.00998453	Type1
COA4	0.101959	0.0220951	Type1
COA7	-0.138144	-0.975948	Type1
COASY	0.196464	0.0511569	Type1
COBLL1	-0.330029	0.00193873	Type1
COG1	-0.0623265	0.057575	Type1
COG2	-0.0427449	0.602827	Type1
COG3	-0.491735	-0.533703	Type1
COG4	-0.203788	-0.0196324	Type1
COG5	0.0272822	-0.0268333	Type1
COG6	0.0353648	0.589206	Type1
COG7	0.0696597	-0.0474311	Type1
COG8	-0.18799	-0.0212999	Type1
COIL	0.0563337	-0.0347327	Type1
COL11A1	0.01559	-1.23431	Type2
COL11A2	-0.0477384	-0.219417	Type1
COL12A1	-0.595423	-0.193855	Type1
COL13A1	-0.00543427	-0.0321405	Type1
COL14A1	0.186493	-0.0677055	Type1
COL15A1	-0.450803	-0.0256265	Type1
COL16A1	-0.1579	-5.59765	Type2
COL18A1	-0.217566	-0.0191012	Type1
COL1A1	-0.079567	-0.204006	Type1
COL1A2	-0.131206	-0.201494	Type1
COL21A1	0.207059	-0.677184	Type1
COL28A1	0.0696095	-0.587062	Type1
COL2A1	-0.129764	1.20368	Type2
COL3A1	-0.11184	-0.125575	Type1
COL4A1	-0.0978988	-0.0775324	Type1
COL4A2	-0.116931	-0.0556134	Type1
COL4A3	0.0149322	0.0324047	Type1
COL5A1	-0.085113	0.000748537	Type1
COL5A2	-0.239971	0.34216	Type1
COL5A3	-0.275843	-4.43769	Type2
COL6A1	-0.073078	-0.0864206	Type1
COL6A2	-0.164857	-0.0765905	Type1
COL6A3	-0.0946472	-0.070226	Type1
COL6A5	-0.00190407	0.456311	Type1
COL6A6	0.182618	-0.0993142	Type1
COLEC12	-0.00360023	-0.0539218	Type1
COLGALT1	0.0357363	-0.023147	Type1
COLGALT2	0.000889676	0.561392	Type1
COMMD1	0.125521	5.72267	Type2
COMMD10	-0.0767252	0.0565108	Type1
COMMD2	-0.0142057	-0.00556543	Type1
COMMD3	-0.0257968	0.0124164	Type1
COMMD4	0.145393	-0.047534	Type1
COMMD5	1.08776	0.539573	Type4
COMMD7	0.126028	0.0319861	Type1
COMMD8	-0.214865	1.57672	Type2
COMMD9	0.018227	0.0439194	Type1
COMP	-0.396394	-0.0281828	Type1
COMT	-0.0791424	0.0356553	Type1
COMTD1	-0.00419875	-4.3905	Type2
COPA	-0.102006	-0.00295418	Type1
COPB1	-0.117199	-0.0116472	Type1
COPB2	-0.0279519	-0.00224359	Type1
COPE	0.111253	0.0122098	Type1
COPG1	-0.0736457	-0.0133229	Type1
COPG2	-0.23631	0.00322149	Type1
COPS2	-0.420334	0.0138097	Type1
COPS3	-0.0346729	0.0115741	Type1
COPS4	0.0819202	0.0213952	Type1
COPS5	0.013341	0.0255755	Type1
COPS6	0.0544604	0.0228999	Type1
COPS7A	0.226095	0.0187173	Type1
COPS7B	-0.219158	-0.0185567	Type1
COPS8	0.0406682	0.00645533	Type1
COPZ1	-0.565834	0.0219922	Type1
COPZ2	-0.248241	0.0105449	Type1
COQ10A	-0.118801	-0.012874	Type1
COQ10B	-0.360218	-0.0247017	Type1
COQ3	0.847351	-0.0135288	Type1
COQ4	-0.0200609	-0.0387594	Type1
COQ5	-0.145657	-0.0249925	Type1
COQ6	-0.066462	-0.0195982	Type1
COQ7	0.0460096	-0.0358711	Type1
COQ8A	-0.755821	-0.0159237	Type1
COQ8B	0.22652	-0.845226	Type5
COQ9	0.173831	-0.0190424	Type1
CORO1A	0.179667	0.0252542	Type1
CORO1B	0.0158027	0.00884027	Type1
CORO1C	-0.371572	-0.00804254	Type1
CORO2A	-0.0140578	-0.127339	Type1
CORO2B	-0.177798	-0.00430951	Type1
CORO6	-0.016549	0.00224896	Type1
CORO7	-0.0293273	0.0396113	Type1
COTL1	0.0495193	0.036076	Type1
COX15	-0.000872346	-0.0314052	Type1
COX17	0.0364579	-0.00159009	Type1
COX20	0.029814	-0.0177254	Type1
COX4I1	-0.00932243	-0.0154334	Type1
COX4I2	-0.0997709	-0.00438919	Type1
COX5A	-0.0116752	-0.0114165	Type1
COX5B	-0.0115134	-0.0104511	Type1
COX6A1	-0.0198782	-0.628727	Type1
COX6A2	0.0251208	-0.0187209	Type1
COX6C	0.00410119	-0.0164041	Type1
COX7A1	-0.0294526	-0.0217467	Type1
COX7A2L	-0.125412	-0.00807136	Type1
COX7B	-0.040299	-0.00937037	Type1
COX7C	-0.00198247	0.0227602	Type1
CP	0.0188753	0.0744715	Type1
CPB2	-0.0426788	0.0830946	Type1
CPD	-0.039173	0.492049	Type1
CPEB4	-0.0825411	-0.055044	Type1
CPLX1	-0.0988687	0.0988812	Type1
CPM	-0.0967211	0.876866	Type1
CPNE1	0.0238501	0.019142	Type1
CPNE2	-0.100847	-0.664732	Type1
CPNE3	0.122099	-0.0122859	Type1
CPOX	-0.235848	0.00274974	Type1
CPPED1	-0.090558	0.0306795	Type1
CPQ	0.0185172	0.650334	Type1
CPS1	-0.0103649	0.594077	Type1
CPSF2	-0.149157	0.0324752	Type1
CPSF3	-0.666619	-0.0188021	Type1
CPSF4	0.316412	-0.0526779	Type1
CPSF6	0.043751	-0.0506637	Type1
CPSF7	0.0408972	-0.00657249	Type1
CPT1A	-0.276804	-0.00402162	Type1
CPT1B	0.00926929	-0.0123488	Type1
CPT2	-1.25975	0.00728874	Type3
CRABP1	0.183564	0.567409	Type1
CRABP2	-0.213249	0.0496555	Type1
CRADD	-0.0475565	-0.557942	Type1
CRAT	-0.0640155	0.0151605	Type1
CRBN	0.0481815	0.0159845	Type1
CRCP	0.0851169	5.61345	Type2
CREB1	0.0148775	-0.0133686	Type1
CREBBP	-0.0422744	-0.0437856	Type1
CREG1	-0.0120917	0.573167	Type1
CRELD1	0.0967395	-0.0134223	Type1
CRELD2	-0.0674687	1.49597	Type2
CRIP2	-0.127536	0.00290297	Type1
CRK	-0.0863316	0.00460396	Type1
CRKL	-0.0202629	0.014251	Type1
CRLF3	-0.221615	0.568169	Type1
CRLS1	0.290293	-0.602022	Type1
CRMP1	0.0318596	0.00969225	Type1
CRNKL1	-0.453754	-0.0525546	Type1
CROCC	0.0670071	-4.16883	Type2
CROT	-0.265123	-4.16236	Type2
CRP	-0.0733037	5.74497	Type2
CRPPA	-0.0294695	0.0495538	Type1
CRTAP	-0.053345	0.606221	Type1
CRTC1	0.205037	-0.475419	Type1
CRTC2	0.104234	0.865089	Type1
CRTC3	-0.0528431	0.00922462	Type1
CRYAB	-0.179575	0.0342051	Type1
CRYBG1	0.224369	3.83214	Type2
CRYBG3	-0.133388	-0.00948708	Type1
CRYL1	-0.338712	0.0314121	Type1
CRYM	0.0679898	0.0579792	Type1
CRYZ	-0.0488387	0.023995	Type1
CRYZL1	0.11017	0.0860781	Type1
CS	-0.0594763	0.00349979	Type1
CSAD	-0.153254	0.0580444	Type1
CSDE1	0.0186035	0.00286808	Type1
CSE1L	-0.357368	0.0231641	Type1
CSF1R	0.255538	0.593785	Type1
CSGALNACT2	-0.0577671	3.9715	Type2
CSK	0.362726	0.00236544	Type1
CSNK1A1	-0.189302	-0.0216083	Type1
CSNK1D	0.0887786	-0.169207	Type1
CSNK1E	0.193455	0.00207995	Type1
CSNK1G1	-0.114339	-0.0421751	Type1
CSNK1G3	-0.164971	0.898123	Type5
CSNK2A2	-0.123978	-0.0218271	Type1
CSNK2B	-0.00724287	0.0267436	Type1
CSPG4	0.0789331	-0.0135614	Type1
CSRP1	-0.733362	0.00164671	Type1
CSRP2	-0.0750499	-0.0648114	Type1
CSRP3	0.109329	0.0546106	Type1
CSTB	-0.0405924	0.0341988	Type1
CSTF1	0.00594056	-0.0744807	Type1
CSTF2	-0.217084	0.0368616	Type1
CSTF2T	-0.0853703	-0.00589488	Type1
CSTF3	0.250248	-0.00568501	Type1
CTBP1	-0.00633049	-0.0142568	Type1
CTBP2	0.103063	-0.0134075	Type1
CTCF	-0.0199769	0.578131	Type1
CTDNEP1	0.0190914	-1.6207	Type2
CTDP1	-0.221373	0.0123911	Type1
CTDSP1	0.107217	0.974556	Type1
CTDSPL2	-0.140203	0.515259	Type1
CTF1	0.513477	0.0115921	Type1
CTH	-0.202577	0.0475099	Type1
CTHRC1	-0.0953776	-0.0826357	Type1
CTIF	-0.0216678	0.0220287	Type1
CTNNA1	-0.0154595	-0.0176802	Type1
CTNNA3	-0.000132502	-0.0140945	Type1
CTNNB1	0.443864	-0.0212326	Type1
CTNNBIP1	-0.108074	5.31067	Type2
CTNNBL1	0.159492	-0.0399403	Type1
CTNND1	-0.253187	-0.0239942	Type1
CTPS1	0.173954	0.0340363	Type1
CTPS2	0.167434	0.0132725	Type1
CTR9	0.136226	-0.0295112	Type1
CTSA	-0.000163944	0.019967	Type1
CTSB	0.896448	0.0188839	Type1
CTSC	-0.302568	0.0285823	Type1
CTSD	-0.00448866	-0.0128014	Type1
CTSF	0.0916994	0.0950665	Type1
CTSK	-0.101358	-0.012723	Type1
CTSL	0.465705	-0.0141265	Type1
CTSZ	-0.0934076	0.015977	Type1
CTTN	0.270495	-0.00395749	Type1
CTTNBP2NL	-0.245493	4.18181	Type2
CTU2	0.0790547	0.0387554	Type1
CUEDC2	0.0582633	-0.0126821	Type1
CUL1	0.269896	0.0109818	Type1
CUL2	0.077287	0.0159198	Type1
CUL3	0.654904	0.020403	Type1
CUL4A	0.204515	0.00970704	Type1
CUL4B	-0.0462983	-0.00815694	Type1
CUL5	0.00347461	0.0179835	Type1
CUL7	-0.00399165	-0.0843273	Type1
CUTA	0.0595591	0.0430365	Type1
CUTC	0.405531	-0.0144199	Type1
CUX1	-0.337226	-0.0150786	Type1
CWC15	0.00772358	-0.00289788	Type1
CWC22	-0.104401	-0.0100291	Type1
CWC25	0.0838787	-1.04476	Type5
CWC27	-0.117986	-0.0168965	Type1
CWF19L1	-0.249081	-0.0021306	Type1
CWF19L2	-0.0867062	-1.07845	Type4
CXXC1	0.442081	-0.0346147	Type1
CYB5A	-0.0981668	-0.0183061	Type1
CYB5B	0.0897284	-0.0365945	Type1
CYB5D2	-0.063053	-0.620577	Type1
CYB5R1	-0.231828	-0.0010352	Type1
CYB5R3	-0.044736	-0.0230047	Type1
CYB5R4	0.198485	5.21151	Type2
CYBC1	0.19151	-0.0366977	Type1
CYBRD1	-0.151512	-0.0317481	Type1
CYC1	-0.0154014	-0.0148715	Type1
CYCS	-0.00959228	0.043589	Type1
CYFIP1	-0.0783604	-0.00300389	Type1
CYFIP2	-0.0654482	-0.863742	Type1
CYLD	-0.0753491	-0.0104636	Type1
CYP20A1	0.0494764	-0.0547993	Type1
CYP2U1	-0.187157	0.0882093	Type1
CYP39A1	-0.103165	0.0497675	Type1
CYP51A1	-0.333057	-4.25805	Type2
CYP7B1	-0.0125384	-1.54725	Type2
CYRIA	-0.0511837	0.00135361	Type1
CYSTM1	0.178655	0.546833	Type1
CYTH1	-0.0738125	0.0197931	Type1
CYTH3	0.000317858	0.0120846	Type1
CZIB	0.045275	0.0415397	Type1
D2HGDH	0.849025	0.0129175	Type1
DAAM1	0.128966	0.537599	Type1
DAAM2	0.490649	0.45503	Type1
DAB2	0.00676453	0.00809462	Type1
DAB2IP	0.0147602	0.0227793	Type1
DACT3	-0.045011	4.22767	Type2
DAD1	-0.0792973	-0.015453	Type1
DAG1	-0.299013	-0.0184185	Type1
DAGLB	-0.318682	-0.596499	Type1
DALRD3	0.0221395	0.0517298	Type1
DAP	-0.188496	0.527478	Type1
DAP3	-0.637985	-0.0251206	Type1
DAPK2	-0.114686	-0.551781	Type1
DAPK3	-0.0632022	0.0913677	Type1
DARS1	0.0492396	0.0189668	Type1
DARS2	0.110114	-0.589169	Type1
DAZAP1	0.0193171	-0.0327788	Type1
DBI	-0.01179	0.0352427	Type1
DBN1	0.112026	0.0372489	Type1
DBNL	-0.0585447	0.0366631	Type1
DBR1	-0.160265	-0.125213	Type1
DBT	0.128596	-0.0110813	Type1
DCAF1	0.00712443	-0.0246237	Type1
DCAF11	0.640089	-0.0288457	Type1
DCAF5	0.0493024	5.03067	Type2
DCAF6	0.0125604	0.0203811	Type1
DCAF7	-0.0339521	-0.0107679	Type1
DCAF8	-0.19168	-0.0126476	Type1
DCAKD	0.0153777	-0.0436167	Type1
DCBLD2	0.213732	1.51542	Type2
DCHS1	-0.24042	0.574526	Type1
DCLK1	0.240439	0.0430034	Type1
DCN	-0.0118733	-0.0672983	Type1
DCP1A	-0.0152387	0.00526345	Type1
DCP1B	0.0683224	-0.0439603	Type1
DCP2	0.581652	-1.02353	Type5
DCPS	0.243826	0.0211111	Type1
DCTD	-0.0757195	4.21085	Type2
DCTN1	0.0794926	-0.0142616	Type1
DCTN2	0.0518699	0.00278464	Type1
DCTN3	-0.00428017	-0.00171642	Type1
DCTN4	-0.328033	-0.0116032	Type1
DCTN5	0.0882307	0.00648567	Type1
DCTN6	-0.0156645	-0.0058734	Type1
DCTPP1	-0.0717114	0.0111653	Type1
DCUN1D2	0.0347719	0.0153728	Type1
DCUN1D3	-0.0247621	-1.06909	Type2
DCXR	0.110742	0.066604	Type1
DDA1	0.0841798	0.0287542	Type1
DDAH1	-0.100173	0.0473128	Type1
DDAH2	0.059325	0.0196751	Type1
DDB1	0.000991405	0.0149058	Type1
DDHD2	-0.0693853	-0.0300907	Type1
DDIAS	0.188143	4.22554	Type2
DDO	0.199259	0.00546813	Type1
DDOST	-0.0632109	-0.0382357	Type1
DDR1	0.215571	3.87502	Type2
DDR2	-0.031722	-4.29595	Type2
DDRGK1	0.0860396	-0.04791	Type1
DDT	0.0276359	0.0467607	Type1
DDX1	0.0413963	-0.00798333	Type1
DDX11	0.199074	0.0581388	Type1
DDX18	-0.0451595	-0.0177849	Type1
DDX19A	-0.130513	0.589668	Type1
DDX19B	-0.00360864	0.0452392	Type1
DDX20	0.0580374	-0.0369835	Type1
DDX21	-0.0655704	-0.0210897	Type1
DDX23	0.0274688	-0.0400488	Type1
DDX24	-0.0188473	0.00302126	Type1
DDX27	-0.0317425	-0.0849017	Type1
DDX28	-0.0815977	-0.983727	Type1
DDX31	0.0570742	5.14834	Type2
DDX39A	-0.103031	-0.54032	Type1
DDX39B	0.184059	-0.0207606	Type1
DDX3X	-0.0465758	-0.0230144	Type1
DDX41	0.119743	0.496346	Type1
DDX42	0.556041	-0.0276734	Type1
DDX46	0.0629193	-0.027366	Type1
DDX47	-0.0331359	-0.0333057	Type1
DDX49	0.0461432	-0.0484518	Type1
DDX5	0.00131951	-0.0306004	Type1
DDX50	0.000728695	-0.111754	Type1
DDX51	0.216398	0.55556	Type1
DDX52	-0.0330992	0.00732365	Type1
DDX54	0.172162	-0.0642357	Type1
DDX55	0.264051	-0.00417679	Type1
DDX56	0.0648941	-0.0244287	Type1
DDX59	-0.0983019	-0.00252109	Type1
DDX6	2.10727	-0.00648014	Type3
DECR1	-0.01381	0.010359	Type1
DECR2	0.148477	5.14587	Type2
DEGS1	-0.210717	-0.0419514	Type1
DENND10	0.0987707	0.0143661	Type1
DENND1A	-0.0708624	0.916273	Type1
DENND2A	0.070946	0.515737	Type1
DENND2B	-0.311232	-0.0340855	Type1
DENND4B	0.0944111	-0.067065	Type1
DENND4C	-0.0615065	0.630847	Type1
DENND5A	0.138039	1.72964	Type2
DENND5B	-0.0306891	1.00555	Type5
DENND6A	-0.00580814	-5.07328	Type2
DENR	-0.05747	0.0181712	Type1
DEPDC5	0.0305668	-0.0911441	Type1
DEPTOR	0.289147	0.0401075	Type1
DERA	0.0449774	0.0228965	Type1
DERL1	-0.0574057	-0.0260767	Type1
DERL2	0.181615	0.0309627	Type1
DERPC	0.394934	0.00574133	Type1
DES	0.036998	-0.0110599	Type1
DFFA	-0.135191	0.920114	Type5
DGAT1	0.0684262	0.567641	Type1
DGCR8	-0.15954	-4.8175	Type2
DGKA	-0.146768	-0.541598	Type1
DGKE	0.0860145	0.86614	Type1
DGKZ	0.434598	-0.0108463	Type1
DGUOK	0.0496709	0.558644	Type1
DHCR24	0.184103	-0.00956353	Type1
DHCR7	-0.094108	4.2061	Type2
DHDH	0.057929	0.0593268	Type1
DHODH	0.151922	-0.00738267	Type1
DHPS	0.0471317	0.0774959	Type1
DHRS1	-0.131707	0.549189	Type1
DHRS11	0.13246	0.0364564	Type1
DHRS4	0.111984	0.00522589	Type1
DHRS7	-0.0666983	-0.0417668	Type1
DHRS7B	0.0705577	-0.0298991	Type1
DHRS7C	0.0163051	-0.0321739	Type1
DHTKD1	0.549544	-0.0199908	Type1
DHX15	-0.0305912	-0.0118151	Type1
DHX16	0.0439443	0.00165425	Type1
DHX29	0.105154	-0.00451804	Type1
DHX30	0.0676034	-0.0150744	Type1
DHX32	-0.113238	0.602165	Type1
DHX35	0.00990414	-5.06424	Type2
DHX36	-0.151109	-0.0249359	Type1
DHX37	0.134667	-0.0296499	Type1
DHX38	-0.0356018	-1.54805	Type2
DHX40	-0.0933372	-5.04511	Type2
DHX57	-0.0179851	4.23711	Type2
DHX8	-0.0378855	-0.60635	Type1
DHX9	0.0694263	-0.0293203	Type1
DIABLO	-0.137766	-0.00854089	Type1
DIAPH1	-0.133315	0.0167698	Type1
DIAPH2	-0.0395545	1.53295	Type2
DIAPH3	-0.00933337	-4.18019	Type2
DICER1	-0.0776188	0.550481	Type1
DIMT1	-0.300443	-0.0335538	Type1
DIO2	-0.160412	0.00828667	Type1
DIP2A	0.186067	0.0573908	Type1
DIP2B	0.0822444	-0.012098	Type1
DIP2C	-0.0469906	0.00462692	Type1
DIPK2A	-0.0549252	1.06585	Type2
DIS3	-0.00223675	0.00234558	Type1
DIS3L2	0.0199025	0.0543659	Type1
DKC1	-0.0164406	-0.0329302	Type1
DLAT	-0.0246082	-0.0204455	Type1
DLC1	-0.322796	-5.07371	Type2
DLD	-0.126242	-0.00547346	Type1
DLG1	0.292907	-0.014592	Type1
DLG3	0.0331925	0.0986324	Type1
DLGAP4	0.0771198	0.014725	Type1
DLK1	-0.100575	4.3965	Type2
DLST	0.207741	-0.0186201	Type1
DMAC1	-0.0231203	0.548953	Type1
DMAC2L	0.506965	-0.0129487	Type1
DMAP1	-0.0151121	0.51223	Type1
DMD	-0.169222	-0.0211828	Type1
DMPK	-0.0857587	-0.0109612	Type1
DMTN	-0.225637	-0.0610947	Type1
DMXL1	0.268113	-0.0223475	Type1
DNAAF10	0.129512	0.0413273	Type1
DNAAF5	0.188937	0.0302155	Type1
DNAH17	-0.0107417	-1.0873	Type2
DNAJA1	-0.137928	0.017516	Type1
DNAJA2	-0.0686505	0.0142353	Type1
DNAJA3	0.075023	-0.0317782	Type1
DNAJA4	-0.302878	0.0224227	Type1
DNAJB1	0.273698	0.0514893	Type1
DNAJB11	-0.0336891	-0.0528247	Type1
DNAJB12	0.0521492	0.533001	Type1
DNAJB2	0.718262	0.0179333	Type1
DNAJB4	-0.156765	-0.0106313	Type1
DNAJB5	0.0868741	0.0343271	Type1
DNAJB6	0.209548	-0.0082534	Type1
DNAJC1	0.0580396	0.0147848	Type1
DNAJC10	-0.280785	0.000148256	Type1
DNAJC11	0.0378873	-0.0381206	Type1
DNAJC13	-0.0720353	-0.00517625	Type1
DNAJC14	-0.0611606	-0.0991543	Type1
DNAJC17	0.0155086	0.00643874	Type1
DNAJC19	-0.0316019	0.585829	Type1
DNAJC2	-0.0691538	-0.00389166	Type1
DNAJC28	-0.239246	-0.820634	Type1
DNAJC3	-0.047597	-0.016441	Type1
DNAJC30	-0.251723	-0.617278	Type1
DNAJC5	0.118545	-0.0700784	Type1
DNAJC7	0.0592567	0.01489	Type1
DNAJC8	-0.0139084	0.0189035	Type1
DNAJC9	0.239818	0.627874	Type1
DNASE1L1	0.0800907	-0.024091	Type1
DNASE2	0.124816	0.614644	Type1
DNLZ	0.0675489	-0.315693	Type1
DNM1	0.0235849	0.0235163	Type1
DNM1L	-0.283762	0.0298124	Type1
DNM2	0.03963	0.0192556	Type1
DNM3	-0.0382377	0.00823073	Type1
DNMT1	-0.225395	-0.0431217	Type1
DNMT3A	-0.982234	0.00120316	Type1
DNPEP	-0.0387478	0.00985958	Type1
DNPH1	0.508284	0.0534918	Type1
DNTTIP1	-0.00924556	-0.0143904	Type1
DNTTIP2	0.0567456	0.550274	Type1
DOCK1	-0.0841359	-0.124778	Type1
DOCK10	0.0372486	5.19702	Type2
DOCK11	-0.0425986	0.0277431	Type1
DOCK2	-0.0256744	1.08863	Type2
DOCK6	0.716439	0.0247002	Type1
DOCK7	0.0943633	-0.00989453	Type1
DOCK9	0.126042	-0.0160602	Type1
DOHH	-0.620725	0.0604087	Type1
DOP1B	-0.111578	0.643154	Type1
DPCD	-0.0158523	-0.0038834	Type1
DPF2	0.0298957	-0.0624391	Type1
DPF3	-0.0171953	-0.0236758	Type1
DPH1	0.159089	1.47448	Type2
DPH2	0.145068	-0.00354555	Type1
DPH5	-0.105287	0.0425598	Type1
DPH6	-0.0693258	0.58882	Type1
DPM1	0.0182796	-0.0507115	Type1
DPM3	0.0271332	-0.586839	Type1
DPP3	2.27695	0.046109	Type3
DPP4	0.173333	-0.0364046	Type1
DPP7	0.0706887	-0.00179609	Type1
DPP8	-0.0800351	0.521247	Type1
DPP9	-0.122884	-0.0163045	Type1
DPT	-0.182969	-0.155271	Type1
DPY19L1	0.103043	-0.0519129	Type1
DPY30	0.0194271	-0.0116773	Type1
DPYD	-0.0774365	0.0209792	Type1
DPYSL2	-0.233478	0.0319092	Type1
DPYSL3	-0.102431	0.0377452	Type1
DPYSL5	-0.0369799	5.89996	Type2
DR1	-0.0709649	0.0243926	Type1
DRAP1	0.0767712	-0.00700181	Type1
DRG1	0.112899	-0.00958747	Type1
DRG2	0.0591074	0.035248	Type1
DSG2	0.015847	3.90692	Type2
DSN1	-0.228521	-4.02677	Type2
DSP	0.0905679	-0.038452	Type1
DST	0.555357	-0.0332581	Type1
DSTN	-0.00439249	0.0165473	Type1
DTD1	0.40789	-0.0315567	Type1
DTD2	-0.0953643	4.12912	Type2
DTNA	-0.017834	-0.0402202	Type1
DTWD1	-0.0953618	5.16044	Type2
DTX3	0.0820607	4.06889	Type2
DTYMK	-0.0685375	0.0282535	Type1
DUOX1	-0.326765	1.51216	Type2
DUS2	-0.120457	-0.0558085	Type1
DUS3L	0.058814	-0.111408	Type1
DUSP12	-0.190543	0.052982	Type1
DUSP23	0.161507	0.00770395	Type1
DUSP28	0.00932232	0.0514844	Type1
DUSP29	0.0837009	0.0170631	Type1
DUSP3	0.0477288	0.0226165	Type1
DUT	-0.176092	0.477841	Type1
DVL1	0.040865	0.0162719	Type1
DVL2	0.25215	0.0479457	Type1
DVL3	0.0856325	0.0210039	Type1
DXO	0.173097	-4.03143	Type2
DYM	0.0319986	-0.0197212	Type1
DYNC1H1	-0.0264643	0.0034225	Type1
DYNC1I2	-0.076615	0.0157742	Type1
DYNC1LI1	0.0819658	0.0161312	Type1
DYNC1LI2	-0.2527	0.00353985	Type1
DYNLL1	-0.071369	-0.0121523	Type1
DYNLL2	0.0484345	-0.0072677	Type1
DYNLRB2	-0.319879	0.0193965	Type1
DYNLT1	0.100446	-0.0283089	Type1
DYRK1A	0.0301983	0.00755315	Type1
DYRK1B	0.0487567	-0.00142786	Type1
DYSF	-0.377682	-0.0245145	Type1
DZIP3	0.0597731	0.574939	Type1
E2F4	-0.0454558	1.09624	Type2
EARS2	0.0985328	-0.059898	Type1
EBF3	0.116666	0.0106155	Type1
EBNA1BP2	0.194639	-0.0364209	Type1
EBP	-0.0617184	-0.580312	Type1
ECE1	-0.0207905	1.45779	Type2
ECH1	0.0870143	-0.0196213	Type1
ECHDC1	-0.0319736	0.0502082	Type1
ECHDC2	-0.107226	-0.0144889	Type1
ECHDC3	0.0894555	-0.00425366	Type1
ECHS1	0.0552038	0.0195028	Type1
ECI1	0.045037	0.0159215	Type1
ECI2	-0.00948701	0.00517226	Type1
ECM1	-0.152954	0.0136828	Type1
ECM2	-0.284271	-5.27202	Type2
ECPAS	0.0126825	-0.0027425	Type1
ECSIT	-0.00592582	-0.0159969	Type1
EDC3	0.1677	0.016456	Type1
EDC4	0.0463476	-0.0214353	Type1
EDEM3	-0.152471	0.766122	Type1
EDF1	0.0818211	0.0115915	Type1
EEA1	-0.100986	0.00436836	Type1
EED	-0.0814683	0.0173171	Type1
EEF1A2	-0.0884693	0.015019	Type1
EEF1AKMT1	0.012619	0.0717593	Type1
EEF1AKMT2	-0.115536	5.2644	Type2
EEF1B2	-0.0194697	0.0162911	Type1
EEF1D	0.014337	0.0115302	Type1
EEF1E1	-0.17796	0.0131203	Type1
EEF2	-0.0126125	0.0281241	Type1
EEF2K	0.0407522	0.021516	Type1
EEFSEC	0.0615438	-0.0264007	Type1
EEPD1	-0.00515637	-0.0128785	Type1
EFCAB14	-0.233179	-5.17426	Type2
EFEMP1	0.343422	-0.0463686	Type1
EFEMP2	0.425272	0.594105	Type1
EFHD1	0.102338	0.00555894	Type1
EFHD2	-0.131259	0.0157254	Type1
EFL1	0.157701	0.0234878	Type1
EFNB1	0.609878	-1.40385	Type5
EFR3A	0.245544	-0.548682	Type1
EFS	0.203759	4.05989	Type2
EFTUD2	0.111875	-0.0234737	Type1
EGF	0.596973	4.23264	Type2
EGFL6	-0.0570695	-0.969193	Type1
EGFLAM	-0.122351	-0.0420227	Type1
EGFR	0.156299	-0.634779	Type1
EGLN1	-0.108101	0.0272749	Type1
EHBP1	-0.325792	0.0875631	Type1
EHBP1L1	0.255918	-0.00155403	Type1
EHD1	0.784743	0.0196394	Type1
EHD2	-0.122538	-0.00444573	Type1
EHD3	0.161747	0.0444494	Type1
EHD4	-0.172547	0.0356351	Type1
EHHADH	0.674452	-0.00480547	Type1
EHMT1	-0.0473703	-1.13341	Type2
EHMT2	0.146988	5.14589	Type2
EI24	-0.791669	0.545805	Type5
EIF1	0.0188377	0.0335482	Type1
EIF1AD	0.128546	0.0572697	Type1
EIF1B	-0.0193086	0.0232344	Type1
EIF2A	-0.055834	-0.00990939	Type1
EIF2AK2	-0.524798	-0.0354452	Type1
EIF2AK4	-0.248129	0.946664	Type5
EIF2B2	0.118441	-0.00163632	Type1
EIF2B3	0.0359536	-0.0181803	Type1
EIF2B4	0.0411965	-0.0156068	Type1
EIF2B5	0.239573	0.0131533	Type1
EIF2D	0.0427989	0.00885105	Type1
EIF2S1	0.0158612	-0.00798415	Type1
EIF2S2	-0.0107456	0.00332541	Type1
EIF3A	-0.0140312	-0.0139791	Type1
EIF3B	0.116279	-0.0137954	Type1
EIF3D	-0.0261465	-0.0157856	Type1
EIF3E	0.256061	-0.00986049	Type1
EIF3F	-0.016764	-0.00569444	Type1
EIF3G	0.0126445	0.00159834	Type1
EIF3H	-0.620726	-0.0156876	Type1
EIF3I	2.99011	-0.0105656	Type3
EIF3J	-0.105321	0.0179654	Type1
EIF3L	-0.149375	-0.0120877	Type1
EIF3M	-0.00884971	-0.0137915	Type1
EIF4A1	-0.0665256	0.00546133	Type1
EIF4A2	-0.0391103	0.0230877	Type1
EIF4A3	0.0528681	-0.0140639	Type1
EIF4B	-0.0392354	0.0106732	Type1
EIF4E	-0.0758077	0.0593192	Type1
EIF4E2	-0.0885447	-0.0175819	Type1
EIF4EBP2	0.128087	0.643377	Type1
EIF4ENIF1	-0.0566029	0.0164191	Type1
EIF4G1	-0.0427847	0.015903	Type1
EIF4G2	-0.0535293	0.00799266	Type1
EIF4G3	0.171543	0.0166141	Type1
EIF4H	-0.0650862	0.033477	Type1
EIF5	-0.0314389	0.0161857	Type1
EIF5B	0.0505519	0.0103985	Type1
EIF6	-0.0281111	0.0220552	Type1
EIPR1	-0.0513344	0.0194697	Type1
ELAC2	0.272427	0.00586545	Type1
ELAPOR1	-0.0129527	-0.0600248	Type1
ELAVL1	-0.0915873	-0.0170121	Type1
ELF1	0.0438761	-0.125644	Type1
ELF2	-0.0791944	0.883262	Type1
ELMO1	0.000408142	0.0165041	Type1
ELMO2	0.133558	0.0256447	Type1
ELMOD2	0.0932453	1.15175	Type2
ELN	1.50306	-0.0947597	Type3
ELOA	-0.0828067	-0.593336	Type1
ELP1	-0.000377156	0.0170154	Type1
ELP2	0.0709961	-0.0262332	Type1
ELP3	0.332079	0.0371845	Type1
ELP4	-0.0597315	4.10976	Type2
ELP5	-0.00910454	0.0160193	Type1
ELP6	0.191313	0.000972184	Type1
EMC1	-0.0315166	-0.0158307	Type1
EMC10	0.107861	-0.610639	Type1
EMC2	-0.139899	-0.0427747	Type1
EMC3	0.00274377	-0.0224561	Type1
EMC4	0.00441911	-0.0043071	Type1
EMC6	0.0191689	-0.00114344	Type1
EMC7	-0.0910072	-0.0328423	Type1
EMC9	0.0660354	-0.920434	Type1
EMCN	-0.0641192	-3.83168	Type2
EMD	0.0773349	-0.0101732	Type1
EMG1	0.0069517	-0.0212363	Type1
EMILIN1	-0.0618508	-0.0788509	Type1
EMILIN2	-0.0548479	-0.0662663	Type1
EMILIN3	0.539688	-0.0678729	Type1
EML1	0.0544448	0.0168446	Type1
EML2	0.563085	0.0188659	Type1
EML3	0.0369789	-0.0187026	Type1
EML4	0.235899	0.000792193	Type1
EMP3	0.046931	0.529835	Type1
EMSY	0.119053	0.12242	Type1
ENAH	-0.000855053	-0.0026565	Type1
ENDOD1	0.142933	-0.015279	Type1
ENDOG	-0.308782	-0.0370989	Type1
ENG	-0.283676	-0.00815734	Type1
ENGASE	-0.0748788	5.08505	Type2
ENO1	-0.0223187	0.0323764	Type1
ENO2	0.398205	0.0355032	Type1
ENO3	0.0548188	0.0401473	Type1
ENOPH1	0.196694	0.057972	Type1
ENOSF1	-0.237563	1.43961	Type2
ENPEP	-0.215665	-0.0175455	Type1
ENPP1	-0.141555	-0.0239895	Type1
ENPP2	-0.217016	0.0655491	Type1
ENPP3	-0.0681534	0.00172087	Type1
ENPP6	-0.0755086	-1.47539	Type2
ENSA	-0.0236247	0.0459732	Type1
ENTPD1	-0.0738343	-0.0472328	Type1
ENTPD5	0.0464606	1.12416	Type2
ENY2	-0.0816229	0.0171495	Type1
EOGT	-0.146837	0.503223	Type1
EP300	0.0236782	-5.09948	Type2
EP400	-0.0211011	-0.00580848	Type1
EPB41	0.201132	0.00371434	Type1
EPB41L2	0.010953	-0.0109461	Type1
EPB41L3	0.268444	-0.0278569	Type1
EPB42	-0.0565669	-0.0112361	Type1
EPG5	0.0322982	-1.03885	Type2
EPHA2	-0.265561	5.22211	Type2
EPHB2	0.0119217	-0.0218114	Type1
EPHB3	-0.516841	-1.04144	Type4
EPHB4	-0.100847	0.926641	Type5
EPHX1	0.0358637	-0.0454596	Type1
EPHX2	0.0333054	0.0520146	Type1
EPM2A	-0.0602926	-0.000527656	Type1
EPM2AIP1	0.0170857	-0.0171739	Type1
EPN1	0.0498362	0.026793	Type1
EPN2	0.423615	0.035443	Type1
EPRS1	0.106745	0.0057834	Type1
EPS15	0.0271304	-0.00619089	Type1
EPS15L1	-0.0626779	-0.0016234	Type1
EPS8	-0.283906	-0.0201461	Type1
EPS8L2	0.0721329	-0.0429115	Type1
ERAL1	0.138651	-0.013525	Type1
ERAP1	-0.0973915	-0.000361063	Type1
ERBB2	0.157694	4.39337	Type2
ERBB4	-0.000394114	0.0159652	Type1
ERBIN	0.104914	-0.0217573	Type1
ERC1	-0.233234	-0.0279045	Type1
ERCC1	0.104494	4.01417	Type2
ERCC2	0.267056	0.0359281	Type1
ERCC5	0.0491311	-0.0151935	Type1
ERG	-0.129893	0.00508319	Type1
ERGIC1	0.197456	-0.0225473	Type1
ERGIC2	-0.232668	-0.0823399	Type1
ERGIC3	-0.11633	-0.0169826	Type1
ERH	0.0444905	-0.0361544	Type1
ERI1	-0.0807873	-5.1075	Type2
ERLEC1	-0.83684	-0.00157161	Type1
ERLIN2	-0.241259	-0.0391385	Type1
ERMARD	-0.0898021	-0.0213828	Type1
ERMP1	-0.118527	-0.0479883	Type1
ERO1A	0.407055	-0.00163711	Type1
ERP29	-0.220345	-0.0225946	Type1
ERP44	-0.135419	0.00648551	Type1
ESAM	-0.0625753	-0.049386	Type1
ESD	-0.0745189	0.0459286	Type1
ESF1	0.0460571	-0.0544591	Type1
ESPL1	-0.074409	0.0232899	Type1
ESRRB	0.0840298	-1.40959	Type2
ESYT1	0.35282	-0.0454179	Type1
ESYT2	0.216059	-0.0204768	Type1
ETF1	-0.0561721	0.0085545	Type1
ETFA	-0.0523786	0.00832092	Type1
ETFB	0.308862	0.0116018	Type1
ETFDH	0.000436236	-0.0170025	Type1
ETFRF1	-0.106103	0.0106741	Type1
ETHE1	-0.00214909	0.0347992	Type1
ETS1	1.07553	-3.95065	Type5
EVI5L	0.0271966	5.68788	Type2
EVL	0.0979082	1.61618	Type2
EWSR1	-0.477053	-0.0400408	Type1
EXD3	0.159931	0.955634	Type1
EXOC1	-0.05552	-0.000806189	Type1
EXOC2	-0.0784525	-0.0140889	Type1
EXOC3	0.121704	-0.0338102	Type1
EXOC5	-0.226363	-0.00514716	Type1
EXOC6	-0.487342	-0.00974057	Type1
EXOC6B	0.0589114	-0.0268549	Type1
EXOC7	0.0826286	0.00429306	Type1
EXOC8	0.0338836	-0.0053275	Type1
EXOG	-0.015433	0.561609	Type1
EXOSC1	-0.00901464	0.00256572	Type1
EXOSC10	-0.382392	-0.0630578	Type1
EXOSC2	0.38431	-0.599651	Type1
EXOSC3	-0.142143	-0.0897433	Type1
EXOSC4	0.104516	-0.0231074	Type1
EXOSC5	0.172942	-0.557491	Type1
EXOSC6	0.0360787	-0.0122103	Type1
EXOSC7	0.0693515	-0.0153999	Type1
EXOSC8	0.0168726	0.542271	Type1
EXOSC9	-0.0343403	-0.0346915	Type1
EXTL2	-0.0999023	0.639357	Type1
EXTL3	-0.171047	0.985764	Type5
EYA2	0.00593035	0.606487	Type1
EYA3	-1.10862	0.571487	Type5
EYA4	0.102708	0.00746724	Type1
EZR	-0.147273	0.0307189	Type1
F10	0.118517	0.0996183	Type1
F11R	-2.1882	0.949511	Type3
F12	0.0617611	0.076792	Type1
F13A1	0.0437056	0.00451708	Type1
F2	0.0738586	0.061413	Type1
F5	0.00388551	-4.05618	Type2
F8	-0.335377	0.055215	Type1
FAAH	0.334541	-0.0255488	Type1
FAAP100	0.0124309	4.1308	Type2
FABP3	-0.150949	0.0595235	Type1
FABP4	-0.0202017	0.0550038	Type1
FABP5	-0.0989817	0.0439367	Type1
FABP7	0.430335	5.52601	Type2
FADD	-0.0252986	0.0144303	Type1
FADS1	-0.359981	0.509529	Type1
FADS2	-0.273946	-0.0808481	Type1
FAF1	-0.00674662	0.0192438	Type1
FAF2	-0.082225	-0.0220689	Type1
FAH	0.0647347	0.0293227	Type1
FAHD1	0.049377	-0.00366497	Type1
FAIM	-0.0220069	1.60504	Type2
FAM111A	-0.0188397	0.0507044	Type1
FAM114A1	-0.282663	0.0417288	Type1
FAM114A2	-0.108821	0.0124581	Type1
FAM120A	-0.0691744	-0.00394168	Type1
FAM120B	-0.117108	-0.00966269	Type1
FAM120C	-0.0767193	-0.0449571	Type1
FAM13A	-1.34815	-0.524119	Type4
FAM151B	-0.117787	0.530684	Type1
FAM162A	-0.00788124	-0.0161163	Type1
FAM169A	0.0873393	0.532658	Type1
FAM171A1	0.0477389	-0.0277958	Type1
FAM171A2	-0.199807	0.326989	Type1
FAM180B	0.803133	-0.0136239	Type1
FAM184B	0.117906	3.94181	Type2
FAM185A	0.0812618	0.00346111	Type1
FAM193A	1.0357	-0.888678	Type5
FAM210A	0.0698323	-0.0570003	Type1
FAM234A	-0.242997	0.117355	Type1
FAM241A	-0.0683861	0.0978875	Type1
FAM32A	-0.0281544	-0.0173658	Type1
FAM3C	-0.102916	0.560567	Type1
FAM50A	0.0915477	0.0907737	Type1
FAM83B	-0.0064359	-0.557199	Type1
FAM89B	0.0993739	3.97693	Type2
FAM8A1	0.0177125	-0.137274	Type1
FAM91A1	-0.168379	5.21404	Type2
FAM98A	-0.0116317	-0.00628489	Type1
FAM98B	-0.076571	-0.0193788	Type1
FAM98C	0.402146	4.14705	Type2
FANCD2	0.0507226	4.24135	Type2
FANCI	0.0703458	0.158663	Type1
FAP	0.196312	-0.0113565	Type1
FAR1	-0.0655008	-0.569351	Type1
FARP1	-0.0379285	-0.0195931	Type1
FARP2	0.100828	-5.32025	Type2
FARS2	-0.115982	-0.0156497	Type1
FARSA	0.694231	-0.00841285	Type1
FASN	-0.0800331	0.0566051	Type1
FASTKD2	-0.0633995	1.00116	Type5
FAT4	-0.124534	-0.554433	Type1
FAU	0.00355352	-0.0045191	Type1
FBL	0.0494954	-0.0293606	Type1
FBLN1	0.188601	-0.018521	Type1
FBLN2	0.184355	-0.0359792	Type1
FBLN5	0.234833	-0.0790876	Type1
FBN1	0.122232	-0.0618509	Type1
FBN2	-0.0243684	-0.0994124	Type1
FBN3	-0.132313	0.592269	Type1
FBP1	-0.0464908	-0.0266046	Type1
FBP2	0.0242068	0.0618009	Type1
FBXL12	-2.02811	-0.0200441	Type3
FBXL17	-0.0650559	-0.031819	Type1
FBXL18	-0.101719	4.22206	Type2
FBXL20	0.20833	-1.01578	Type5
FBXL4	0.134849	-0.590376	Type1
FBXO2	0.0794108	-3.95557	Type2
FBXO21	-0.0114461	-0.0862546	Type1
FBXO22	0.0111728	0.0220229	Type1
FBXO28	0.495647	-0.145008	Type1
FBXO3	-0.0719079	0.0532956	Type1
FBXO30	-0.0161404	0.00599926	Type1
FBXO4	-0.135351	5.09019	Type2
FBXO40	-0.220383	0.0213598	Type1
FBXO42	0.0658384	-0.140619	Type1
FBXO6	0.0488741	0.0425277	Type1
FBXO7	0.0564519	0.0374287	Type1
FBXW11	-1.15657	5.24477	Type5
FBXW5	0.100397	0.596578	Type1
FBXW8	0.0524198	0.0519069	Type1
FCGRT	-0.861795	-0.00419344	Type1
FCHO2	-0.0686315	-0.576869	Type1
FCHSD1	0.122557	0.0853013	Type1
FCN2	0.300747	0.0185769	Type1
FCSK	-0.251046	0.054693	Type1
FDPS	-0.152785	0.0632716	Type1
FDX2	0.156436	-0.0455884	Type1
FDXR	0.431057	0.00457279	Type1
FECH	0.15024	-0.0187178	Type1
FEM1A	-0.0286076	0.0364337	Type1
FEN1	0.010756	0.00519323	Type1
FER	-0.0259753	-0.0107854	Type1
FERMT2	-0.221054	0.0264187	Type1
FERMT3	0.139335	0.0526602	Type1
FES	-0.036047	0.0184027	Type1
FEZ2	-0.252059	0.605263	Type1
FGB	-0.288002	0.0634229	Type1
FGD1	0.195675	-0.084103	Type1
FGD5	-0.795588	0.00473506	Type1
FGF2	-0.0334572	0.560242	Type1
FGFR1	0.634219	1.29831	Type4
FGFRL1	0.588713	0.0364798	Type1
FGGY	0.0223214	0.0355544	Type1
FGL2	-0.0180073	-0.038485	Type1
FH	-0.0381699	0.0059672	Type1
FHIP1A	0.0341652	0.0639457	Type1
FHIP1B	0.103581	0.869124	Type1
FHIP2A	0.0342068	-0.00830862	Type1
FHIP2B	0.108055	4.15136	Type2
FHIT	0.00408722	0.0137857	Type1
FHL1	-0.00144194	0.0243853	Type1
FHL3	0.0615073	0.000369407	Type1
FHOD1	0.183592	-0.0019086	Type1
FHOD3	0.0754205	-4.1647	Type2
FIBP	-0.0154306	-5.89646	Type2
FIG4	-0.00831253	-1.49102	Type2
FILIP1	-0.251888	0.00555595	Type1
FILIP1L	-0.227468	0.015678	Type1
FIS1	0.0290306	-0.00344111	Type1
FITM1	0.00573376	-0.0405613	Type1
FITM2	-0.0204491	-0.0182195	Type1
FKBP10	-0.146119	-0.00291873	Type1
FKBP14	-0.0707262	-0.871504	Type1
FKBP15	-0.123633	0.03933	Type1
FKBP2	-0.00978687	-0.0171896	Type1
FKBP3	0.0143131	0.00972599	Type1
FKBP4	0.0639709	0.0359248	Type1
FKBP5	0.146658	0.0057335	Type1
FKBP7	-0.491969	-0.000186472	Type1
FKBP8	0.033143	0.0125808	Type1
FKBP9	-0.186857	-0.0227146	Type1
FKBPL	0.225454	1.06918	Type4
FLAD1	-0.000223645	0.00608774	Type1
FLCN	0.281527	1.13438	Type4
FLII	0.0736201	-0.0072514	Type1
FLNA	-0.164064	-0.027115	Type1
FLNB	-0.122898	-0.0222167	Type1
FLNC	0.0874242	-0.00580815	Type1
FLOT1	0.0693922	-0.027952	Type1
FLOT2	0.0377669	-0.0294999	Type1
FLT1	-0.0119771	-5.09278	Type2
FLYWCH2	0.132506	1.11856	Type4
FMC1	-0.00301423	-0.010071	Type1
FMNL1	0.0258561	1.54635	Type2
FMNL2	0.304486	0.633498	Type1
FMNL3	-0.749969	0.0206174	Type1
FMO1	-0.0617888	-0.0591362	Type1
FMO4	0.0534082	-1.55583	Type2
FMOD	-0.282075	-0.209084	Type1
FMR1	0.603372	1.09343	Type4
FN1	-0.0667943	-0.028676	Type1
FN3K	0.101117	-0.000655827	Type1
FN3KRP	-0.199416	0.590129	Type1
FNBP1	-0.109691	0.0422748	Type1
FNBP1L	-0.769879	0.00524102	Type1
FNBP4	0.0273284	0.51653	Type1
FNDC1	0.644844	-0.605631	Type5
FNDC3A	1.95875	-0.0187064	Type3
FNDC3B	0.00929486	-5.68836	Type2
FNTA	-0.0794576	0.0370883	Type1
FNTB	-0.107478	0.0394807	Type1
[truncated: 4,439 more rows]

## Sheet: P28
Gene	RNA	Proteomics	Label
A2M	-0.2993	0.00401973	Type1
A2ML1	0.115814	-4.17351	Type2
AAAS	0.290974	-5.23575	Type2
AACS	-0.067174	0.0230146	Type1
AAK1	0.286504	-0.0720901	Type1
AAMP	0.174809	0.558951	Type1
AAR2	0.146519	0.0516757	Type1
AARS1	-0.371483	-0.0153606	Type1
AARS2	0.0699813	-0.00915046	Type1
AARSD1	0.0468949	-0.0165266	Type1
AASDHPPT	0.297305	-0.0504398	Type1
ABCA6	-0.188521	-0.00308648	Type1
ABCA9	0.177143	-0.00381152	Type1
ABCB10	-0.138173	-0.589227	Type1
ABCB6	-0.0556398	0.0227099	Type1
ABCB7	-0.292756	0.549762	Type1
ABCB8	-0.62812	-0.0122722	Type1
ABCC1	0.226824	-0.0327611	Type1
ABCC2	-0.0033751	-0.06771	Type1
ABCC3	-0.0387167	5.13415	Type2
ABCC9	-0.0872485	0.0442918	Type1
ABCD3	-0.409773	-0.942101	Type1
ABCD4	-0.0786417	-0.0823135	Type1
ABCE1	0.081066	-0.00464634	Type1
ABCF1	-0.038976	0.0232047	Type1
ABCF2	0.0999132	0.00143671	Type1
ABCF3	0.0145419	-0.0371608	Type1
ABCG2	-0.293715	-1.72699	Type2
ABHD10	-0.10795	-0.0256731	Type1
ABHD11	0.0470641	-0.0128917	Type1
ABHD12	-0.0629828	-4.15448	Type2
ABHD14B	-0.0767399	-0.0325841	Type1
ABHD16A	-0.00308633	0.00117263	Type1
ABHD4	0.461232	-0.0990572	Type1
ABHD5	0.205018	-0.12732	Type1
ABI1	0.148398	-0.637886	Type1
ABI3BP	-0.371034	-0.0342095	Type1
ABL1	-0.267758	-0.0770495	Type1
ABLIM1	-0.0613741	-0.0389583	Type1
ABLIM2	0.2927	-0.0205968	Type1
ABLIM3	-0.0845075	0.0848623	Type1
ABR	0.79522	-5.86916	Type2
ABRA	-0.214593	-0.0107002	Type1
ABRAXAS2	0.0471824	0.02321	Type1
ABT1	0.00407242	-4.10785	Type2
ACAA1	-0.0526677	-0.628607	Type1
ACAA2	-0.282543	-0.0701107	Type1
ACACA	-0.0101359	-0.00259387	Type1
ACACB	-0.219256	-0.0635633	Type1
ACAD10	-0.368283	-0.0161503	Type1
ACAD11	-0.118525	-0.959154	Type1
ACAD8	0.0452589	-0.0320482	Type1
ACAD9	-0.0072878	-0.0284499	Type1
ACADL	-0.00471263	-0.0252102	Type1
ACADM	-0.241001	-0.0627977	Type1
ACADS	-0.121936	-0.0544699	Type1
ACADSB	-0.351025	-0.0540099	Type1
ACADVL	-0.103218	-0.0687358	Type1
ACAP2	0.836507	-1.53732	Type5
ACAT1	-0.128413	-0.0247551	Type1
ACAT2	0.228991	-0.0212017	Type1
ACBD3	-0.0639275	-0.0110086	Type1
ACBD5	-1.62314	1.04543	Type5
ACE	-0.295565	0.0110482	Type1
ACLY	0.0852037	-0.0413412	Type1
ACO1	0.491658	-0.038836	Type1
ACO2	-0.0178832	-0.0367353	Type1
ACOT11	0.265573	-4.18749	Type2
ACOT13	-0.143203	-0.0390947	Type1
ACOT6	-0.290887	-0.0666905	Type1
ACOT7	0.063543	-0.505323	Type1
ACOT8	0.0703339	-0.0609891	Type1
ACOT9	-0.392109	-0.0442727	Type1
ACOX1	-0.355471	-0.541552	Type1
ACOX3	0.246496	4.21715	Type2
ACP1	-0.0805409	-0.0159876	Type1
ACP2	0.18994	-0.642992	Type1
ACP5	-1.96804	-5.31115	Type6
ACP6	-0.112786	-0.62906	Type1
ACSF2	0.013315	-0.0526598	Type1
ACSF3	0.19554	-0.0221742	Type1
ACSL1	-0.18918	-0.0490899	Type1
ACSL3	0.100172	0.0239145	Type1
ACSL4	-0.109141	0.965129	Type5
ACSL5	0.114307	0.594173	Type1
ACSL6	-0.0710311	-0.0817313	Type1
ACSM5	0.313937	-4.94206	Type2
ACSS1	-0.618362	-0.0546924	Type1
ACSS2	-0.201116	-0.0268246	Type1
ACSS3	0.0010961	-0.0514046	Type1
ACTA1	0.0611753	-0.0157122	Type1
ACTB	0.0776215	-0.0596496	Type1
ACTG2	0.542071	-0.0684376	Type1
ACTL6A	-0.0651393	-0.0154245	Type1
ACTN1	-0.221916	-0.0254779	Type1
ACTN2	0.0119443	-0.000683747	Type1
ACTN3	0.221108	0.0308053	Type1
ACTN4	0.192913	-0.0205472	Type1
ACTR10	-0.0769045	-0.00285201	Type1
ACTR1A	0.0543305	-0.00519002	Type1
ACTR1B	0.137161	-0.01369	Type1
ACTR2	0.0745078	-0.0411942	Type1
ACTR3	-0.0698838	-0.0394736	Type1
ACTR6	-0.19856	-4.24928	Type2
ACVR2B	0.492773	-4.02524	Type2
ACVRL1	-0.15647	-0.0286885	Type1
ACY1	0.339934	-0.0100923	Type1
ACYP2	-0.0702855	-0.0220275	Type1
ADA	-0.247998	-0.0141438	Type1
ADAL	-0.264869	-4.18963	Type2
ADAM10	-0.079294	-0.0215002	Type1
ADAM17	-0.631228	0.045983	Type1
ADAM9	-0.164748	-6.01782	Type2
ADAMTSL3	0.184116	-5.12724	Type2
ADAR	0.152975	-1.17505	Type2
ADCY2	-0.846128	-0.0364822	Type1
ADD1	0.0625044	-0.014928	Type1
ADD3	-0.229075	-0.00793097	Type1
ADGRF5	0.316631	-3.93322	Type2
ADGRL2	0.134917	0.975923	Type1
ADGRL4	-0.166089	-4.27527	Type2
ADH5	-0.0755706	-0.0163819	Type1
ADHFE1	0.591781	-0.0364522	Type1
ADI1	0.0574694	-0.00732294	Type1
ADIPOQ	0.0306697	-0.0829272	Type1
ADIRF	0.109178	0.00206772	Type1
ADISSP	0.108758	-0.112602	Type1
ADK	0.0647222	-0.026988	Type1
ADNP	0.110725	-0.580166	Type1
ADO	-0.0296058	-0.00525877	Type1
ADPGK	0.497216	-0.683639	Type5
ADPRH	-0.161344	0.00149554	Type1
ADPRM	0.159763	-4.96246	Type2
ADPRS	0.0151327	-0.0356451	Type1
ADRM1	0.186555	-0.0589424	Type1
ADSL	0.36802	-0.00481456	Type1
ADSS1	0.00534323	0.0193563	Type1
ADSS2	-0.0922227	-0.583099	Type1
AEBP1	0.522414	-0.038494	Type1
AFAP1	0.148124	0.00631405	Type1
AFAP1L1	0.504848	-5.17297	Type2
AFAP1L2	0.123288	-1.28173	Type2
AFDN	0.734683	-0.027063	Type1
AFG3L2	0.00866916	-0.0284427	Type1
AGAP3	0.340555	4.16928	Type2
AGBL1	-0.0914399	-0.0486542	Type1
AGFG1	-0.320056	-0.0070972	Type1
AGFG2	0.0212814	-1.09079	Type2
AGK	-0.484421	0.0100985	Type1
AGL	0.0443431	0.0131976	Type1
AGO2	0.208999	-0.00986128	Type1
AGO3	0.097954	-0.573629	Type1
AGPAT1	0.182203	-0.566086	Type1
AGPAT2	0.228393	-0.596203	Type1
AGPAT3	-0.171194	-0.0242211	Type1
AGPAT4	-0.0296644	-1.6278	Type2
AGPAT5	0.398461	-0.00735083	Type1
AGPS	0.421953	0.00365381	Type1
AGRN	0.5489	-0.0472045	Type1
AGT	0.069794	-0.0276759	Type1
AHCTF1	0.136497	0.542998	Type1
AHCY	0.0675217	-0.00679749	Type1
AHCYL1	-0.0444395	-0.00012995	Type1
AHCYL2	-0.0856619	-0.0203787	Type1
AHR	-0.287186	0.046243	Type1
AHSA1	0.0899747	-0.00336603	Type1
AHSP	0.247796	-0.170152	Type1
AIDA	-0.0403524	-0.0392719	Type1
AIF1	-0.566481	-5.63735	Type2
AIF1L	0.347534	4.01527	Type2
AIFM1	-0.244184	-0.0326119	Type1
AIG1	-0.020926	-0.145695	Type1
AIMP1	0.196115	-0.00415943	Type1
AIMP2	0.641443	-0.0131144	Type1
AIP	0.231369	-0.0116445	Type1
AK1	0.050235	0.00611732	Type1
AK3	0.479731	-0.0434781	Type1
AK5	-0.0111598	-0.536032	Type1
AKAP1	0.0417006	0.013626	Type1
AKAP12	0.22722	-0.0164031	Type1
AKAP6	0.106702	-0.0504125	Type1
AKAP7	0.999968	-0.0360692	Type5
AKAP8L	0.328003	-5.19607	Type2
AKAP9	0.0431875	0.630602	Type1
AKR1A1	-1.18797	-0.0195623	Type3
AKR1B1	0.00990688	-0.00578231	Type1
AKR7A2	-0.434187	-0.0481062	Type1
AKT1	0.0681246	-0.0184295	Type1
AKT1S1	0.0339111	-0.0691491	Type1
AKT3	0.0243212	-5.11234	Type2
AKTIP	-0.184462	0.0541524	Type1
ALAD	0.241666	0.00390039	Type1
ALB	-0.024369	-0.0249927	Type1
ALCAM	-0.356293	-5.21127	Type2
ALDH16A1	-0.00808917	-0.0316928	Type1
ALDH18A1	0.00450324	-0.473767	Type1
ALDH1A1	0.176181	-0.0134204	Type1
ALDH1A2	-0.00679339	-0.594052	Type1
ALDH1A3	-0.150123	-0.000415352	Type1
ALDH1B1	-0.10475	-4.23621	Type2
ALDH1L2	0.0391517	-0.0370166	Type1
ALDH2	0.0441144	-0.00201852	Type1
ALDH3A2	0.236295	0.0107731	Type1
ALDH4A1	-0.112225	-0.0281851	Type1
ALDH5A1	-0.431644	-0.024255	Type1
ALDH6A1	-0.809663	-0.053988	Type1
ALDH7A1	-0.0699412	-0.0244494	Type1
ALDOA	0.0289834	0.0160427	Type1
ALDOC	0.042099	-0.0171005	Type1
ALG12	-0.12859	-0.924768	Type1
ALG14	0.0519787	-4.20807	Type2
ALG2	0.00585754	-5.09251	Type2
ALG3	0.526846	0.0230568	Type1
ALG5	-0.101674	-5.26796	Type2
ALG6	0.254154	-0.937113	Type5
ALG9	-0.0610086	-1.54566	Type2
ALKBH3	0.00250525	-4.974	Type2
ALKBH5	0.218482	-0.502032	Type1
ALKBH6	-0.151118	-4.13519	Type2
ALMS1	-0.168796	-5.16464	Type2
ALPK2	0.0400839	-0.89504	Type1
ALPK3	0.208889	0.0128637	Type1
ALS2	-0.287507	4.15772	Type2
ALYREF	-0.0244303	-0.00855419	Type1
AMBP	0.0178362	-0.0588285	Type1
AMDHD2	0.0257543	-5.28489	Type2
AMFR	-0.106055	-4.08279	Type2
AMPD1	0.0226314	0.0161394	Type1
AMPD2	-0.0873493	-0.479432	Type1
AMPD3	0.822569	-4.18114	Type2
ANAPC1	0.276138	0.0404854	Type1
ANAPC2	0.699031	0.0176813	Type1
ANGPTL2	0.214641	-1.11047	Type5
ANK1	-0.396433	0.0161738	Type1
ANKFY1	-0.550319	0.0321293	Type1
ANKH	-0.204403	-0.0549266	Type1
ANKHD1	-0.107606	-0.628889	Type1
ANKLE2	-0.0582972	-0.8932	Type1
ANKMY2	0.108529	-0.0280767	Type1
ANKRD1	0.178163	-0.0266984	Type1
ANKRD12	-0.0324156	0.0305945	Type1
ANKRD13A	-0.57136	-1.61804	Type2
ANKRD17	-0.309975	0.00133218	Type1
ANKRD2	0.563817	-0.00769622	Type1
ANKRD28	-0.0509458	-0.601905	Type1
ANKRD29	-0.192512	-0.690515	Type1
ANKRD39	0.0849697	-0.577194	Type1
ANKRD44	-0.120342	-5.3836	Type2
ANKRD49	0.130895	-4.20009	Type2
ANKRD50	0.00604116	0.151642	Type1
ANKS1A	-0.0291219	-4.32332	Type2
ANKZF1	0.369342	-4.07333	Type2
ANO10	0.115008	-0.0424259	Type1
ANO6	-0.4051	-0.024663	Type1
ANP32B	0.00570241	-0.050868	Type1
ANP32E	-0.882654	-0.565678	Type1
ANPEP	-1.67553	-0.676135	Type4
ANTXR2	-0.410807	-0.959818	Type1
ANXA1	0.0909745	-0.0652537	Type1
ANXA11	0.0385752	-0.0474926	Type1
ANXA2	0.171695	-0.0514243	Type1
ANXA4	-0.268337	-0.0575795	Type1
ANXA5	0.00488985	-0.0429656	Type1
ANXA6	0.0496157	-0.0120539	Type1
ANXA7	0.337492	0.024688	Type1
AP1B1	-0.150757	-0.041129	Type1
AP1G1	-0.13502	-0.0420861	Type1
AP1M1	0.271278	-0.0211056	Type1
AP1S1	0.0528333	-5.11411	Type2
AP2A1	0.183424	-0.046267	Type1
AP2A2	-0.0143802	-0.055881	Type1
AP2B1	0.604508	-0.0377764	Type1
AP2M1	0.0227706	-0.0639309	Type1
AP2S1	0.0079389	-0.0433616	Type1
AP3B1	-0.0827162	-0.0182343	Type1
AP3D1	0.519709	-0.0415871	Type1
AP3M1	-2.06012	-0.010808	Type3
AP3S1	-0.251025	-1.47151	Type2
AP4B1	0.283866	-0.51051	Type1
AP4E1	0.140298	0.0273805	Type1
AP4M1	0.147367	-4.35473	Type2
AP4S1	-0.618735	-0.0796373	Type1
AP5B1	0.517501	-4.1151	Type2
APAF1	-0.247798	-5.12925	Type2
APBB2	0.12406	0.655415	Type1
APC	0.0452554	-3.95128	Type2
APEH	0.0490792	0.0021595	Type1
APEX1	0.0472165	0.00245191	Type1
API5	-0.500693	-0.0139172	Type1
APIP	0.202707	0.0115987	Type1
APLF	0.0299409	-4.04193	Type2
APLP2	-0.0323569	-1.58476	Type2
APMAP	0.320623	-0.00850995	Type1
APOA1	-0.0868955	-0.00555072	Type1
APOBEC2	0.0597285	-0.0240721	Type1
APOD	0.0238893	-0.0164912	Type1
APOE	-0.523	-0.0465315	Type1
APOM	-0.147471	4.18661	Type2
APOO	-0.267802	-0.0252324	Type1
APOOL	-0.193798	-0.0407699	Type1
APP	0.0171032	1.03362	Type2
APPBP2	1.61544	-4.37766	Type5
APPL1	0.107179	-0.00311598	Type1
APPL2	0.0205843	-0.071126	Type1
APRT	0.0830353	-0.00212881	Type1
APTX	-0.527605	-0.163626	Type1
AQP1	0.0247552	-4.28789	Type2
AQP4	0.597483	-0.0371459	Type1
AQR	-0.128226	0.991387	Type5
ARAF	0.174021	-0.0101484	Type1
ARAP1	-0.0626085	-0.161601	Type1
ARAP3	-0.0529379	-1.45325	Type2
ARCN1	-0.147922	-0.0264585	Type1
ARF4	-0.0973814	-0.0251645	Type1
ARF5	0.0416709	-0.0233056	Type1
ARF6	0.040279	-0.0301711	Type1
ARFGAP1	0.103856	4.29789	Type2
ARFGAP2	0.0636757	-0.637553	Type1
ARFGAP3	0.2801	-5.03646	Type2
ARFGEF1	-0.00125751	-0.957558	Type1
ARFGEF2	0.073774	-4.24311	Type2
ARFIP1	-0.284221	-0.647634	Type1
ARFRP1	0.0440687	1.00279	Type4
ARGLU1	-0.0960719	-0.0331472	Type1
ARHGAP1	-0.330304	-0.0445108	Type1
ARHGAP10	0.0533516	-0.0417447	Type1
ARHGAP17	0.103276	-0.0263506	Type1
ARHGAP18	0.726448	-0.0022372	Type1
ARHGAP21	0.142091	-4.19603	Type2
ARHGAP25	-0.211426	-1.07541	Type4
ARHGAP29	-0.106365	4.15516	Type2
ARHGAP31	-0.150198	-0.0497075	Type1
ARHGAP35	0.161992	-0.0140481	Type1
ARHGDIA	0.0570544	-0.0208173	Type1
ARHGDIB	-0.130095	-0.0318407	Type1
ARHGEF1	0.383217	0.0496463	Type1
ARHGEF10	0.0163302	-0.0589616	Type1
ARHGEF10L	0.262148	0.00950493	Type1
ARHGEF11	0.53089	0.00133172	Type1
ARHGEF12	-0.206976	-0.0182091	Type1
ARHGEF2	0.800279	-0.0378142	Type1
ARHGEF28	-0.0700227	-0.968756	Type1
ARHGEF37	0.117028	0.0128357	Type1
ARHGEF40	0.0820966	-0.116789	Type1
ARHGEF6	0.00811379	-0.593427	Type1
ARHGEF7	-0.00420235	0.010699	Type1
ARID1A	0.0171513	0.0520776	Type1
ARID1B	-0.195854	-0.559589	Type1
ARIH1	0.142346	-0.000155109	Type1
ARIH2	-0.194407	-0.00755746	Type1
ARL1	0.0252857	-0.013902	Type1
ARL2	-0.0279911	-1.46167	Type2
ARL3	-0.0324029	0.0135855	Type1
ARL6	-0.15137	-4.12269	Type2
ARL6IP4	-0.00616414	5.07035	Type2
ARL6IP5	-0.138748	-0.0342093	Type1
ARL8A	0.226795	-0.0256312	Type1
ARL8B	-0.625268	-0.048136	Type1
ARMC1	-0.0292964	-0.0181531	Type1
ARMC10	-0.169159	-0.0126682	Type1
ARMC6	0.620395	0.00820522	Type1
ARMC8	-0.118734	0.0124901	Type1
ARMCX2	0.690323	-0.939358	Type5
ARMCX3	0.0512765	-0.00307496	Type1
ARMCX4	0.177493	4.10409	Type2
ARMH3	-0.235905	-0.596495	Type1
ARMT1	0.0366272	-0.00635265	Type1
ARNT	-0.253874	4.33462	Type2
ARPC1A	0.0197567	-0.0169442	Type1
ARPC1B	-0.127202	-0.0974126	Type1
ARPC2	-0.115675	-0.0419174	Type1
ARPC3	0.0158104	-0.0360808	Type1
ARPC5	-0.0472903	-0.625103	Type1
ARPC5L	0.0504073	-0.0517383	Type1
ARPIN	-0.180971	-0.478533	Type1
ARPP19	-0.0905553	-0.00316298	Type1
ARRB1	-0.287024	-0.0746947	Type1
ARRB2	0.238781	-0.0703913	Type1
ARRDC1	0.0657578	-4.93784	Type2
ARSA	-0.143148	-5.86815	Type2
ARSB	0.322223	-0.613914	Type1
ARSD	-0.182531	-5.14833	Type2
ART3	-0.0872928	0.000682079	Type1
ART5	-0.39058	-0.600303	Type1
ARVCF	0.235979	0.0472596	Type1
AS3MT	-0.0775156	-4.74661	Type2
ASAH1	-0.753323	-0.11903	Type1
ASAP1	-0.0416395	0.914553	Type1
ASAP2	0.161638	-1.02721	Type5
ASB1	0.39714	0.00538176	Type1
ASB14	-0.0504768	1.0157	Type5
ASB16	0.141177	-0.00270778	Type1
ASB2	0.449607	0.0478512	Type1
ASB3	0.0236148	-5.60446	Type2
ASB4	0.0322959	0.000785493	Type1
ASB6	0.209543	-4.88751	Type2
ASB9	-0.00204524	-4.13204	Type2
ASCC1	0.0508587	-0.721939	Type1
ASCC2	0.0527344	-5.1046	Type2
ASCC3	0.0694841	-0.852241	Type1
ASF1A	0.0269505	-4.20719	Type2
ASH2L	-0.0679389	0.0522492	Type1
ASL	0.7293	-0.0291899	Type1
ASMTL	1.51701	-1.5129	Type5
ASNS	0.00194575	-0.634013	Type1
ASPA	-0.130054	0.0090669	Type1
ASPH	0.0313901	-0.00565482	Type1
ASPN	0.125586	-0.0292201	Type1
ASPSCR1	0.181085	-0.01799	Type1
ASRGL1	-0.529326	-0.0262472	Type1
ATAD1	-0.104357	-0.0486744	Type1
ATAD3A	0.0346164	-0.0184058	Type1
ATAT1	0.494585	4.06081	Type2
ATE1	-0.121821	0.0176547	Type1
ATF2	0.0205316	3.83416	Type2
ATF7	0.032254	-4.16881	Type2
ATG12	-0.106014	0.86409	Type1
ATG13	-0.469012	-4.38388	Type2
ATG16L1	-0.256693	-0.180191	Type1
ATG2A	0.0296209	-1.06006	Type2
ATG2B	-0.129757	0.555937	Type1
ATG3	-0.339188	-0.0245319	Type1
ATG4A	0.177108	-5.45889	Type2
ATG4B	0.0668461	-0.59318	Type1
ATG5	-0.148888	-0.0524054	Type1
ATG7	0.154191	0.0448884	Type1
ATG9A	0.991174	-0.60767	Type5
ATIC	-0.149037	-0.0159397	Type1
ATL2	0.28212	0.0183361	Type1
ATL3	0.611829	-0.0471453	Type1
ATOX1	0.315925	-0.00488946	Type1
ATP13A1	-0.156572	-0.0332494	Type1
ATP1A1	0.577356	-0.0276301	Type1
ATP1A2	-0.0966358	-0.0413892	Type1
ATP1B1	-0.202978	-0.0440087	Type1
ATP1B4	0.0269526	-0.0283816	Type1
ATP2A1	-0.0548541	-0.0101306	Type1
ATP2A2	-0.140904	-0.00417775	Type1
ATP2A3	-0.162515	-0.00935775	Type1
ATP2B1	-0.473158	-0.0184892	Type1
ATP2B3	0.780723	-4.13023	Type2
ATP2B4	-0.312142	0.00409655	Type1
ATP2C1	0.262437	-4.10061	Type2
ATP5F1A	-0.0474981	-0.0321759	Type1
ATP5F1C	-0.0831485	-0.0509918	Type1
ATP5F1D	-0.0254388	-0.0262252	Type1
ATP5IF1	-0.0759934	-0.0279254	Type1
ATP5MC1	-0.0681187	0.0097404	Type1
ATP5ME	0.0253913	-0.0291301	Type1
ATP5MG	-0.0473526	-0.0179569	Type1
ATP5MK	-0.0560475	-0.044077	Type1
ATP5PB	0.00654917	-0.0381829	Type1
ATP5PF	-0.153671	-0.0361572	Type1
ATP5PO	-0.0572033	-0.0458937	Type1
ATP6AP1	-0.117026	-0.981157	Type1
ATP6AP2	-0.609297	-4.249	Type2
ATP6V0A1	-0.280641	-1.50273	Type2
ATP6V0A2	-0.169957	-4.03028	Type2
ATP6V0D1	-0.0552496	-0.526311	Type1
ATP6V1A	0.0467085	-0.0520602	Type1
ATP6V1B2	-0.208351	-0.0356317	Type1
ATP6V1C1	-0.146587	-0.0236172	Type1
ATP6V1D	-0.250407	-0.534331	Type1
ATP6V1F	-0.00967403	-0.0475806	Type1
ATP6V1H	0.0121199	-0.0754008	Type1
ATP8A1	-0.150077	0.0383187	Type1
ATP8B2	0.22473	4.04105	Type2
ATP9A	-0.0561124	-4.09163	Type2
ATPAF1	-0.0882859	-0.0146132	Type1
ATPAF2	-0.0301159	-0.020504	Type1
ATRX	0.587417	-0.627994	Type5
ATXN1	0.145467	-1.59685	Type2
ATXN10	-0.0116624	-0.0119096	Type1
ATXN2	-0.150665	-0.617318	Type1
ATXN2L	-0.325205	-0.0260002	Type1
ATXN3	-0.287096	-1.08824	Type4
AUH	-0.131534	-0.0130205	Type1
AUP1	0.072664	0.0444136	Type1
AVEN	0.0470567	-0.555468	Type1
AXL	0.101777	-4.14534	Type2
AZU1	0.0717802	0.0250546	Type1
B2M	-0.0806233	-0.0737746	Type1
B3GALT6	0.0748568	-4.92367	Type2
B3GAT3	-0.213057	0.00335127	Type1
B3GLCT	-0.0241242	-5.32019	Type2
B4GALT1	0.0705703	-0.111609	Type1
B4GAT1	0.0246952	-1.55863	Type2
BABAM1	0.0530219	-1.56849	Type2
BABAM2	-0.0143727	-5.93385	Type2
BACH1	-0.0459323	-5.17071	Type2
BAD	0.0314639	-4.13474	Type2
BAG1	-0.00529057	-1.5407	Type2
BAG2	0.497486	0.0136278	Type1
BAG3	0.230282	-0.00692275	Type1
BAG5	-0.0600529	-0.0343383	Type1
BAG6	0.259306	-0.021044	Type1
BAIAP2	0.271857	0.600747	Type1
BANF1	0.0497533	-0.0383986	Type1
BAX	-0.0790002	-1.42126	Type2
BAZ1B	0.00627379	0.945648	Type1
BBS7	-0.274207	1.50794	Type2
BCAM	0.137352	0.00377468	Type1
BCAP29	0.0125542	-0.0223854	Type1
BCAP31	0.0515324	-0.00894648	Type1
BCAR1	0.197483	0.0711412	Type1
BCAS1	-0.00283534	4.33192	Type2
BCAS2	-0.0210265	-1.58782	Type2
BCAT1	-0.123465	-0.694956	Type1
BCAT2	0.0425094	-0.0269017	Type1
BCCIP	0.0525028	5.41281	Type2
BCKDHA	0.094295	-0.0365639	Type1
BCKDK	0.0833211	0.0104197	Type1
BCL10	0.00700445	-0.000312185	Type1
BCL2	0.0386511	5.20063	Type2
BCL2L13	0.00928023	-0.0145111	Type1
BCL7C	0.0428854	-0.0220705	Type1
BCLAF1	0.0598009	0.00840872	Type1
BCOR	-0.0153658	-0.562451	Type1
BCORL1	0.217	-4.41813	Type2
BCR	-0.000559859	-5.0976	Type2
BCS1L	0.107009	-0.0729106	Type1
BDH1	-0.00673542	-0.0460742	Type1
BDH2	-0.00595445	-0.0295336	Type1
BGN	0.176447	-0.0470624	Type1
BICD2	0.0822143	0.0155902	Type1
BID	0.0125256	-0.0190721	Type1
BIN1	-0.395314	-0.0133382	Type1
BIN2	-0.251051	-0.537538	Type1
BIN3	-0.598041	-4.0782	Type2
BIRC6	-0.104839	-0.0451581	Type1
BLMH	0.0700895	0.00849614	Type1
BLNK	-0.336232	-0.00902805	Type1
BLOC1S1	-0.0433783	1.58718	Type2
BLOC1S3	-0.079806	-0.574421	Type1
BLOC1S4	0.0394707	-0.979774	Type5
BLTP1	-0.17085	-0.0773897	Type1
BLVRA	-0.0248342	-0.0164502	Type1
BLVRB	-0.341857	-0.0247241	Type1
BMI1	-0.0308201	-5.41987	Type2
BMP2K	0.158427	0.177599	Type1
BMS1	0.558053	-4.08398	Type2
BNIP1	0.215298	-0.0195576	Type1
BNIP3	0.0308887	-0.569054	Type1
BNIP3L	-0.147594	-4.01078	Type2
BOD1L1	-0.168275	4.15816	Type2
BOLA1	0.0299555	-0.0113673	Type1
BOP1	0.457428	-1.48649	Type2
BORCS5	-0.0884407	0.0106459	Type1
BORCS6	-0.0510587	0.056762	Type1
BORCS7	-0.41592	-4.24217	Type2
BPGM	-0.41721	0.0308475	Type1
BPHL	-0.362493	-0.498085	Type1
BPNT1	0.411778	-0.0137963	Type1
BPNT2	-0.0516973	-5.19515	Type2
BPTF	-0.0825808	-4.1318	Type2
BRAP	-0.0976957	-4.23764	Type2
BRAT1	0.305453	-0.492296	Type1
BRCC3	0.219633	0.511255	Type1
BRD2	0.0168701	4.0058	Type2
BRD3	0.103163	-4.22772	Type2
BRD4	0.0379222	-0.010771	Type1
BRI3BP	-0.295737	4.36306	Type2
BRIX1	-0.0281654	-0.0887223	Type1
BRK1	-0.00732437	-0.105692	Type1
BROX	-0.397041	0.0073868	Type1
BSCL2	0.142133	-0.51179	Type1
BSDC1	-0.20865	0.871102	Type5
BST2	0.0563836	-0.04406	Type1
BTBD2	0.127385	4.05063	Type2
BTF3L4	-0.0480243	-0.0231104	Type1
BTNL9	-0.114742	-0.944177	Type1
BUB3	0.0525413	-0.0218059	Type1
BUD31	0.0134395	0.0968839	Type1
BVES	-0.113738	0.0495536	Type1
BYSL	0.0230342	0.561868	Type1
BZW1	0.0510284	0.0137308	Type1
BZW2	-0.207154	-0.0098902	Type1
C10orf71	0.109952	0.00410756	Type1
C11orf98	-0.0440407	-0.942015	Type1
C1QA	-0.264551	-1.61686	Type2
C1QB	-0.384907	-0.0182666	Type1
C1QBP	-0.0451044	-0.0223176	Type1
C1QC	-0.290386	0.0208669	Type1
C1QL4	0.0955955	-5.33156	Type2
C1QTNF2	0.234451	4.11943	Type2
C1QTNF3	0.0703842	-5.19648	Type2
C1R	-0.0813209	-0.0589679	Type1
C1S	-0.195103	-0.0118061	Type1
C2	-0.685344	-1.02551	Type4
C2CD5	0.135378	-0.973578	Type5
C3	0.150299	-0.00501944	Type1
C4A	-0.539478	-0.0194896	Type1
C4orf33	-0.107284	0.0450842	Type1
C4orf54	0.092587	0.0215389	Type1
C5	-0.0153245	-0.0289435	Type1
C7	-0.12148	-0.0150171	Type1
C8G	-0.71275	-0.00428715	Type1
C9	-0.195556	-0.0325836	Type1
CA1	0.0083512	-0.0334176	Type1
CA2	-1.21656	-0.129311	Type3
CA3	0.494013	0.117498	Type1
CA4	-0.071776	-5.91433	Type2
CAB39	-0.354972	-0.0276188	Type1
CAB39L	-0.0298393	0.0346094	Type1
CACHD1	-0.0190199	-4.32804	Type2
CACNA1S	-0.167797	0.00773882	Type1
CACNA2D1	-0.204703	0.0218594	Type1
CACNB1	0.114047	0.00799394	Type1
CACNB3	-0.372652	-0.0321899	Type1
CACNG1	0.168553	0.0399164	Type1
CACTIN	-0.0226023	-0.0371839	Type1
CACUL1	-0.206146	-0.0830448	Type1
CACYBP	0.0304838	0.0136991	Type1
CAD	0.143005	0.0141368	Type1
CADM1	0.066146	-4.06708	Type2
CADM2	0.00330254	-4.21128	Type2
CADM3	0.117822	-1.26731	Type2
CADM4	0.546312	4.31396	Type2
CALCOCO1	-0.0713445	-0.622163	Type1
CALCOCO2	0.659073	0.931866	Type1
CALCRL	-0.211532	-5.0735	Type2
CALD1	-0.0980835	-0.047014	Type1
CALHM5	0.0518514	-0.105359	Type1
CALR	-0.101414	-0.0355156	Type1
CALR3	0.132017	-5.41433	Type2
CALU	-1.32277	-0.0238929	Type3
CAMK1	0.446246	-0.158365	Type1
CAMK2A	0.0914295	0.0166097	Type1
CAMK2B	0.528442	-0.0171511	Type1
CAMK2D	0.271706	0.0198148	Type1
CAMK2G	-1.00619	-0.0245541	Type4
CAMKK1	-0.0134041	-4.2285	Type2
CAMLG	-0.0283028	-4.23291	Type2
CAMSAP1	0.156437	-0.0446447	Type1
CAMSAP2	0.422699	-0.555484	Type1
CAND1	-0.0773941	-0.0243089	Type1
CAND2	0.172896	0.00248639	Type1
CANX	-0.177833	-0.0240621	Type1
CAP1	-0.0680292	-0.0490327	Type1
CAP2	0.125901	-0.00348247	Type1
CAPG	-0.79136	-0.120663	Type1
CAPN1	0.0849248	-0.00705737	Type1
CAPN2	-0.63368	-0.0382823	Type1
CAPN3	-0.281987	0.0116778	Type1
CAPN5	-0.018996	-0.0300897	Type1
CAPN6	0.346621	0.0107373	Type1
CAPN7	0.108583	-0.0318714	Type1
CAPNS1	0.225277	0.00265557	Type1
CAPRIN1	-0.011743	-0.0310857	Type1
CAPZA1	-0.0229987	-0.0179754	Type1
CAPZA2	0.708017	0.0088423	Type1
CAPZB	0.0786332	0.00295297	Type1
CARD19	-0.219219	-0.123063	Type1
CARHSP1	0.282339	-0.0282579	Type1
CARM1	-0.0471445	-0.0437228	Type1
CARMIL1	-0.0583713	0.0547507	Type1
CARNMT1	-0.128253	-0.0835985	Type1
CARNS1	0.144122	0.0298187	Type1
CARS1	0.356907	-0.0012542	Type1
CARS2	0.16127	0.0137311	Type1
CASC3	0.0231797	-4.24259	Type2
CASK	-0.0744655	-0.0524756	Type1
CASKIN2	0.17038	0.593699	Type1
CASP10	0.013742	-5.59341	Type2
CASP3	0.192593	0.0231636	Type1
CASP6	-0.225977	-0.540879	Type1
CASP7	1.19038	-0.0670356	Type3
CASP8	-0.175722	-1.00653	Type4
CASP9	0.151902	-4.16202	Type2
CASQ1	0.0801813	0.0097063	Type1
CASQ2	0.388886	0.00669543	Type1
CAST	1.15994	-0.0271211	Type3
CASTOR1	-0.103782	0.919248	Type5
CASTOR2	0.124798	-0.0479803	Type1
CASZ1	-0.115455	0.00347807	Type1
CAT	-0.171092	-0.0228213	Type1
CAV1	-0.173325	-0.0335184	Type1
CAV2	-0.0473817	-0.00488059	Type1
CAV3	0.188736	0.000487339	Type1
CAVIN1	0.012769	-0.0141073	Type1
CAVIN2	-0.0566212	-0.0104304	Type1
CAVIN3	0.0130683	-0.0578989	Type1
CAVIN4	0.0105166	0.0138706	Type1
CBARP	0.0263655	0.485168	Type1
CBFB	-0.599848	-4.31475	Type2
CBL	0.0745844	0.0624946	Type1
CBLB	-0.0775552	4.11603	Type2
CBLL1	-0.0574946	3.95562	Type2
CBR3	0.0230742	-0.0115504	Type1
CBR4	-0.170073	-0.0450461	Type1
CBX1	-0.0211528	0.00856309	Type1
CBX2	0.0269602	-4.0696	Type2
CBX5	0.0284847	0.0502653	Type1
CBX6	0.317172	0.0180478	Type1
CC2D1A	-0.0353945	0.0684655	Type1
CC2D1B	-0.180485	-0.0134907	Type1
CCAR1	0.772866	-0.0325236	Type1
CCAR2	-0.0104492	-0.0680003	Type1
CCDC115	0.46332	-0.0136283	Type1
CCDC117	-0.0645134	-5.17769	Type2
CCDC12	0.202107	0.800768	Type1
CCDC124	0.0848861	0.0576286	Type1
CCDC134	0.464047	4.36925	Type2
CCDC141	0.00320302	0.0977784	Type1
CCDC170	0.0195807	0.0343321	Type1
CCDC22	-0.0498291	0.00417163	Type1
CCDC25	-0.0250443	0.0171597	Type1
CCDC43	0.0446226	0.0543109	Type1
CCDC47	-0.0873391	0.00395569	Type1
CCDC50	0.0580359	1.54201	Type2
CCDC51	-0.396844	-1.47979	Type2
CCDC6	0.348898	0.0153884	Type1
CCDC61	0.00591256	-4.14111	Type2
CCDC8	0.231738	0.00924337	Type1
CCDC80	-0.0781162	-4.17248	Type2
CCDC86	0.103479	-4.21874	Type2
CCDC88A	-0.00649614	-5.1844	Type2
CCDC88C	0.058009	4.99124	Type2
CCDC9	0.208973	-0.523323	Type1
CCDC90B	0.0113079	-5.25037	Type2
CCDC91	0.054054	-0.776788	Type1
CCDC93	-0.0811789	-0.0118464	Type1
CCDC97	0.104781	-4.26425	Type2
CCDC9B	0.0932829	-0.997623	Type5
CCM2	0.150345	-4.2784	Type2
CCNK	0.12241	-0.0976821	Type1
CCNL1	0.0228938	0.149849	Type1
CCNT2	0.0356587	-4.02364	Type2
CCNY	0.582254	-0.579698	Type5
CCPG1	-0.142025	-4.20437	Type2
CCS	-0.0347107	-0.0116478	Type1
CCT2	0.055418	0.00405467	Type1
CCT3	0.103034	0.00822754	Type1
CCT4	0.0677135	0.00809766	Type1
CCT5	0.119574	0.0142719	Type1
CCT6A	0.053328	0.0126177	Type1
CCT7	0.0325018	0.0118312	Type1
CCT8	0.027693	0.00202224	Type1
CD14	-0.428652	-0.0444762	Type1
CD151	0.0196734	-0.509459	Type1
CD163	-0.647466	0.0590316	Type1
CD209	-0.518819	-5.85673	Type2
CD248	0.102376	-0.552606	Type1
CD2AP	-0.23407	-0.467716	Type1
CD2BP2	0.0786178	-0.0712422	Type1
CD34	0.169734	-1.7262	Type2
CD44	-0.0247477	-0.0564556	Type1
CD47	-0.126874	-0.0268393	Type1
CD58	0.0583018	-1.51418	Type2
CD63	0.010911	-0.0938264	Type1
CD68	-0.942783	-4.42939	Type2
CD74	0.0138327	-0.573358	Type1
CD81	-0.162241	-1.53029	Type2
CD82	0.295058	-0.00292774	Type1
CD9	1.45589	0.897936	Type4
CD93	-0.0425635	-0.0908666	Type1
CD96	-0.0808825	0.119701	Type1
CDAN1	-0.00798879	4.2039	Type2
CDC123	-0.265529	0.0115344	Type1
CDC23	-0.131334	-3.91962	Type2
CDC34	0.192124	-0.0214703	Type1
CDC37	0.0896642	0.00642411	Type1
CDC37L1	0.0763328	0.092874	Type1
CDC40	-0.226178	0.871186	Type5
CDC42	-0.0721648	0.00761311	Type1
CDC42BPA	0.216991	0.00359037	Type1
CDC42BPB	-0.0256855	0.0961944	Type1
CDC42EP1	0.163328	-0.568849	Type1
CDC42EP4	-0.0862033	-1.60755	Type2
CDC5L	-0.193501	-0.00879382	Type1
CDC73	-0.0733923	-0.0597337	Type1
CDCA3	0.509337	0.990666	Type1
CDH1	-0.0422022	0.0401331	Type1
CDH11	-0.0766271	-0.600224	Type1
CDH13	-0.00410982	-0.0216891	Type1
CDH15	0.591481	0.000640984	Type1
CDH5	-0.00660681	0.00242605	Type1
CDIPT	-0.439667	-0.666398	Type1
CDK1	-0.0181125	-4.05459	Type2
CDK12	-0.132862	4.0117	Type2
CDK16	0.599093	0.0218031	Type1
CDK17	0.203188	5.15462	Type2
CDK2	1.00416	4.34092	Type6
CDK4	0.016956	-4.19049	Type2
CDK5RAP2	-0.410956	-4.15473	Type2
CDK5RAP3	0.114471	0.00293244	Type1
CDK6	0.015132	-1.55594	Type2
CDK9	0.0672162	-0.576067	Type1
CDKAL1	0.0146152	4.15549	Type2
CDKN1B	0.0151628	0.0401701	Type1
CDKN1C	0.293422	-4.58888	Type2
CDKN2AIP	0.0843681	-0.582489	Type1
CDKN2C	-0.131127	-0.00314457	Type1
CDR2L	0.409996	-4.27807	Type2
CDS2	-0.10548	-0.0849578	Type1
CDV3	0.0674367	0.00669509	Type1
CEBPD	0.0351277	0.966842	Type1
CELF1	0.0377861	-0.0922817	Type1
CELF2	0.0171143	0.027649	Type1
CELSR2	-0.0671825	0.967177	Type5
CEND1	-0.00812778	-4.04907	Type2
CENPB	0.00676324	-0.043584	Type1
CENPC	-0.10703	-0.0137043	Type1
CEP131	0.41284	-3.93602	Type2
CEP170	-0.0719647	0.0290904	Type1
CEP192	0.178389	0.0874904	Type1
CEP290	-0.263103	0.0129975	Type1
CEP41	0.183714	-0.0255079	Type1
CEP43	-0.047413	-4.29286	Type2
CEP68	-0.0393577	-5.63069	Type2
CEPT1	-0.0689161	-0.172648	Type1
CERT1	-0.231002	0.0184268	Type1
CETN2	-0.0462638	-0.851483	Type1
CFAP20	0.0551935	-5.80417	Type2
CFAP298	-0.132435	0.0485421	Type1
CFAP36	-0.24785	-4.25748	Type2
CFB	0.785686	-0.0123064	Type1
CFD	0.0737065	-1.53652	Type2
CFDP1	-0.039066	-1.56329	Type2
CFI	0.0147262	-0.010553	Type1
CFL1	0.00580569	-0.0333822	Type1
CFL2	-0.0490899	-0.00688524	Type1
CGAS	0.0624646	-4.32597	Type2
CGGBP1	0.0508877	-0.942324	Type1
CHCHD10	0.0181512	-5.39754	Type2
CHCHD2	0.0238604	-0.00741472	Type1
CHCHD3	-0.23905	-0.0386817	Type1
CHCHD6	-0.0660794	-0.0675705	Type1
CHD2	-0.364735	0.559266	Type1
CHD4	0.0968415	-0.0153285	Type1
CHD8	-0.0649747	3.97822	Type2
CHERP	0.0268326	-0.458015	Type1
CHGA	0.64108	-4.25928	Type2
CHI3L1	0.0295723	-5.12072	Type2
CHID1	-0.336742	-0.017811	Type1
CHKB	0.0423917	-0.692792	Type1
CHM	-0.0802183	0.100005	Type1
CHMP1A	-0.018281	-1.02476	Type2
CHMP2A	-0.0255193	0.0290545	Type1
CHMP2B	-0.121133	-0.562856	Type1
CHMP3	-0.049656	0.0485538	Type1
CHMP4A	-0.0237684	0.541421	Type1
CHMP4B	0.0225565	-0.000199753	Type1
CHMP5	-0.0966774	-0.949986	Type1
CHMP6	0.140414	-0.048341	Type1
CHMP7	0.0122858	-1.66086	Type2
CHORDC1	0.0798227	0.0222563	Type1
CHP1	-0.392235	-0.0052518	Type1
CHP2	0.118858	-0.036639	Type1
CHPT1	-0.0771529	0.528322	Type1
CHRND	-0.615554	-4.63037	Type2
CHSY1	0.0270432	-4.32362	Type2
CHTOP	0.137985	-0.00973987	Type1
CHUK	-0.203083	-1.56062	Type2
CIAO1	0.149099	-0.114268	Type1
CIAO2A	-0.199443	-4.37321	Type2
CIAO2B	0.0980421	1.03708	Type4
CIAPIN1	-0.0572996	-0.0164918	Type1
CIC	-0.758511	0.570898	Type5
CILP	0.161437	-0.0587734	Type1
CILP2	1.4843	-4.14203	Type5
CIRBP	-0.0527561	-0.0638063	Type1
CISD2	-0.21784	-0.0514366	Type1
CISD3	-0.121326	0.111559	Type1
CIZ1	0.14477	-4.18902	Type2
CKAP4	0.503899	-0.0237273	Type1
CKAP5	0.128792	-0.00416927	Type1
CKB	-0.0925825	0.0242705	Type1
CKM	0.0162678	0.00330546	Type1
CKMT2	0.0351383	-0.031871	Type1
CLASP1	-0.0367758	-0.0119662	Type1
CLASP2	-0.370961	-0.0336537	Type1
CLCC1	0.945847	0.539118	Type1
CLCN1	-0.320608	-0.00808343	Type1
CLCN5	-0.0104792	-4.15371	Type2
CLCN7	-0.358641	-3.97509	Type2
CLEC11A	-0.150481	-1.24353	Type2
CLEC16A	0.250016	-0.00119347	Type1
CLEC3B	-0.0309988	-0.0327859	Type1
CLIC2	-0.173468	-0.00389396	Type1
CLIC4	-0.0760363	-0.00777018	Type1
CLIC5	-0.10713	0.00278115	Type1
CLINT1	0.561903	-0.0155663	Type1
CLIP1	0.0174884	0.0173956	Type1
CLK2	-0.0144872	0.0524565	Type1
CLMN	0.0245453	5.01173	Type2
CLNS1A	-0.127537	-0.00462696	Type1
CLPB	0.278844	-0.0274365	Type1
CLPP	0.27772	-0.0345113	Type1
CLPTM1	-0.0212619	-0.038201	Type1
CLPTM1L	0.138766	-0.104463	Type1
CLPX	-0.0969389	-0.0658564	Type1
CLTA	-0.182426	-0.0308592	Type1
CLTB	-0.0278442	-0.0497743	Type1
CLTC	0.0571543	-0.0313717	Type1
CLU	-0.106843	-0.000970062	Type1
CLUH	0.0575925	-0.0245816	Type1
CLYBL	0.00173588	-0.0120315	Type1
CMAS	-0.156309	0.0201879	Type1
CMBL	0.0458712	-0.0146093	Type1
CMC1	0.159178	-0.0338263	Type1
CMPK1	-0.2026	-0.0261969	Type1
CMPK2	3.20984	-0.0365743	Type3
CMSS1	-0.0156534	-4.15085	Type2
CMTR1	0.0117348	-0.494458	Type1
CMYA5	-0.293798	0.0135515	Type1
CNBP	0.0277883	0.0499599	Type1
CNDP2	-0.105926	-0.0933301	Type1
CNEP1R1	0.0901996	-4.21286	Type2
CNIH4	0.070271	-5.20026	Type2
CNKSR1	0.244359	-4.9816	Type2
CNN1	0.333068	0.0127372	Type1
CNN2	-0.0288274	-0.60976	Type1
CNN3	-0.00940554	0.0198898	Type1
CNNM3	0.40665	-0.0108249	Type1
CNOT1	-0.151942	0.0812173	Type1
CNOT10	-0.0151376	0.566362	Type1
CNOT11	0.0138309	-0.0721563	Type1
CNOT6L	0.260966	-0.888082	Type5
CNOT7	-0.14916	-0.158411	Type1
CNOT9	0.674016	-0.627018	Type5
CNP	0.102667	0.023199	Type1
CNPY2	-0.0299863	0.0298841	Type1
CNPY3	-0.0908377	5.21389	Type2
CNPY4	0.214224	-1.52372	Type2
CNRIP1	0.387444	0.0234867	Type1
CNST	-0.134305	-4.05003	Type2
CNTFR	-0.04289	-0.0182682	Type1
CNTN1	0.0150927	4.24244	Type2
COA3	0.025963	-4.39074	Type2
COA4	-0.0890865	0.00850518	Type1
COA7	0.18399	-4.21781	Type2
COASY	0.0439636	-0.0343819	Type1
COBLL1	0.315922	-0.0358056	Type1
COG1	0.0245284	-0.937155	Type1
COG2	-0.16276	0.391288	Type1
COG3	0.0333806	-0.127726	Type1
COG4	-0.16575	-0.891169	Type1
COG5	-0.166346	-4.30281	Type2
COG6	-0.0187495	-0.940258	Type1
COG7	0.212029	-0.465015	Type1
COG8	-0.190527	-5.83529	Type2
COIL	-0.119502	-0.557498	Type1
COL11A1	0.0512449	0.0196956	Type1
COL11A2	0.633672	0.592859	Type1
COL12A1	-0.26664	-0.0402153	Type1
COL13A1	0.0812932	-0.0789951	Type1
COL14A1	0.2573	-0.0339004	Type1
COL15A1	0.847885	-0.0157172	Type1
COL18A1	0.0417607	-0.0566246	Type1
COL1A1	0.0614411	-0.0832489	Type1
COL1A2	0.0385001	-0.0886415	Type1
COL21A1	-0.235993	-4.35688	Type2
COL3A1	-0.0209373	-0.0290751	Type1
COL4A1	0.0259551	0.653284	Type1
COL4A2	0.10083	-0.0174682	Type1
COL4A3	-0.056037	0.902219	Type1
COL5A1	0.264455	-0.0495044	Type1
COL5A2	0.0230081	0.63073	Type1
COL6A1	0.0902959	-0.0580889	Type1
COL6A2	0.112059	-0.0643713	Type1
COL6A3	0.0738197	-0.0551183	Type1
COL6A5	-0.00341558	-5.26518	Type2
COL6A6	0.161581	-0.0406673	Type1
COLEC12	-0.191328	-0.544193	Type1
COLGALT1	0.0624711	-0.0479198	Type1
COLGALT2	0.0487909	-6.03445	Type2
COMMD1	0.00015685	-5.02185	Type2
COMMD10	0.0043645	0.0858577	Type1
COMMD2	-0.00917278	-1.50065	Type2
COMMD3	-0.0579154	-0.00846518	Type1
COMMD4	-0.088613	-1.51786	Type2
COMMD5	0.260142	-0.0256459	Type1
COMMD7	-0.121307	-0.0418494	Type1
COMMD8	-0.302187	0.0755034	Type1
COMMD9	-0.00307719	-5.24555	Type2
COMP	1.27829	-0.0491473	Type3
COMT	-0.869613	-0.0141905	Type1
COPA	-0.0814436	-0.0371535	Type1
COPB1	-0.127094	-0.0117713	Type1
COPB2	0.0707955	-0.03547	Type1
COPE	-0.0262047	-0.0308986	Type1
COPG1	0.00213627	-0.031855	Type1
COPG2	0.267547	-0.036565	Type1
COPS2	-0.0999926	-0.00192779	Type1
COPS3	0.158068	-0.00478401	Type1
COPS4	0.376226	-0.00270155	Type1
COPS5	0.0574537	0.00630194	Type1
COPS6	-0.0325233	-0.0119067	Type1
COPS7A	-0.0637314	-0.00792243	Type1
COPS7B	-0.0828939	-0.00806425	Type1
COPS8	0.0933547	-0.0200261	Type1
COPZ1	-0.15295	-0.019753	Type1
COPZ2	0.0672596	-0.0885843	Type1
COQ10A	-0.155318	-0.0455462	Type1
COQ10B	0.120126	0.00397801	Type1
COQ3	0.014051	-0.0407472	Type1
COQ4	-0.103413	-0.0787068	Type1
COQ5	-0.425486	-0.0390287	Type1
COQ6	-0.124087	-0.0483499	Type1
COQ7	-0.140753	-0.0256971	Type1
COQ8A	-0.761336	-0.0543268	Type1
COQ9	-0.257372	-0.0345007	Type1
CORO1A	-0.404554	0.0842892	Type1
CORO1B	0.034873	-0.0832903	Type1
CORO1C	0.325569	-0.0739017	Type1
CORO2A	0.0404002	-0.636304	Type1
CORO2B	0.137231	-0.0521482	Type1
CORO6	0.2889	0.00686862	Type1
CORO7	-0.0831741	-0.604044	Type1
COTL1	-0.258981	-0.682454	Type1
COX15	-0.229671	0.0750111	Type1
COX17	-0.0221564	-0.0476133	Type1
COX20	0.0805709	-0.0135182	Type1
COX4I1	-0.0625503	-0.0292825	Type1
COX4I2	-0.0263404	-1.40454	Type2
COX5A	-0.0227336	-0.0355319	Type1
COX5B	-0.0736076	-0.0385647	Type1
COX6A1	0.00318872	-0.0649006	Type1
COX6A2	-0.00449872	-0.0257192	Type1
COX6C	-0.0681137	-0.0457262	Type1
COX7A1	-0.033589	-0.0415867	Type1
COX7A2L	-0.112159	-0.031977	Type1
COX7B	-0.0711823	-0.0334328	Type1
COX7C	-0.0445295	-0.0289811	Type1
CP	-0.0474678	-0.00581839	Type1
CPB2	-0.0711687	-0.00667655	Type1
CPD	-0.114045	-0.910235	Type1
CPEB4	0.173781	0.990364	Type1
CPLX1	-0.302897	-1.58963	Type2
CPM	0.395278	-5.12969	Type2
CPN2	-0.61207	-1.61147	Type4
CPNE1	-0.0573162	-0.0401368	Type1
CPNE2	-0.0181594	-0.831627	Type1
CPNE3	0.946441	-0.0312863	Type1
CPOX	-0.19748	-0.0437838	Type1
CPPED1	0.0438054	-0.0369649	Type1
CPQ	-0.0496043	-4.16585	Type2
CPSF3	-0.40861	-0.64639	Type1
CPSF4	0.0338263	-0.560934	Type1
CPSF6	-0.010616	-0.00646109	Type1
CPSF7	0.0322701	-0.037691	Type1
CPT1A	-0.725825	-0.00385709	Type1
CPT1B	0.0201632	-0.0568146	Type1
CPT2	-1.39862	-0.0454319	Type3
CRABP1	1.17944	1.63308	Type4
CRABP2	0.332033	-0.0725411	Type1
CRADD	0.0635504	-4.05547	Type2
CRAT	-0.0312368	-0.0319482	Type1
CRBN	0.0429902	-0.0464499	Type1
CREB1	0.238401	-0.537449	Type1
CREBBP	0.102631	-0.0517056	Type1
CREG1	-0.186525	-1.47681	Type2
CRELD1	-0.210474	0.00459124	Type1
CRELD2	-0.0346366	-5.32507	Type2
CRIP2	0.0685576	-0.044177	Type1
CRK	-0.00555749	-0.595975	Type1
CRKL	0.0957903	-0.000777165	Type1
CRLF3	-0.24359	-1.30312	Type2
CRLS1	-0.132154	4.00533	Type2
CRMP1	0.0136795	-4.31467	Type2
CRNKL1	-0.414896	-4.2486	Type2
CRPPA	0.0145437	-0.569147	Type1
CRTAP	0.0674671	0.945003	Type1
CRTC2	0.257744	-5.20476	Type2
CRYAB	0.0524648	-0.0123892	Type1
CRYBG3	-0.176204	0.0184732	Type1
CRYL1	0.302313	-0.0578868	Type1
CRYM	0.221371	-0.00669631	Type1
CRYZ	0.0381091	0.00713975	Type1
CRYZL1	0.0320961	-0.566325	Type1
CS	-0.0816088	-0.0423381	Type1
CSAD	0.398246	-0.509041	Type1
CSDE1	0.263084	-0.0134639	Type1
CSE1L	0.0439157	-0.00127991	Type1
CSF1R	-0.347933	-0.0549737	Type1
CSK	-0.175744	0.0322188	Type1
CSNK1A1	-0.0515911	-0.00461849	Type1
CSNK1D	0.156717	-4.03307	Type2
CSNK1E	0.0382498	0.0281753	Type1
CSNK1G1	-0.0541823	-0.954529	Type1
CSNK1G3	-0.0101353	-4.24518	Type2
CSNK2A2	0.0132328	0.0526297	Type1
CSNK2B	0.416451	0.580044	Type1
CSPG4	0.204825	0.0228812	Type1
CSRP1	-0.992842	0.010128	Type5
CSRP2	-0.0317582	-1.62824	Type2
CSRP3	0.40787	0.0478879	Type1
CSTB	-0.176641	-0.0266496	Type1
CSTF1	0.12331	-5.74838	Type2
CSTF2	0.0198963	-4.3257	Type2
CSTF2T	0.000747716	0.0117354	Type1
CSTF3	0.258679	0.0157088	Type1
CTBP1	0.169492	-0.0268358	Type1
CTBP2	-0.038185	-0.0540637	Type1
CTCF	0.325685	-0.0447748	Type1
CTCFL	0.0282767	-3.86979	Type2
CTDNEP1	0.118693	-1.04842	Type5
CTDP1	0.302765	-0.813631	Type5
CTDSP1	0.0348609	3.98052	Type2
CTDSPL2	-0.106137	-1.22141	Type2
CTF1	0.231023	-4.15388	Type2
CTH	-0.429599	-5.08126	Type2
CTHRC1	0.38377	-4.23019	Type2
CTIF	-0.0248451	-0.0469639	Type1
CTNNA1	-0.00199436	-0.0106792	Type1
CTNNA3	0.00950722	-0.56763	Type1
CTNNB1	0.0250323	-0.0317055	Type1
CTNNBIP1	-0.329417	0.0236384	Type1
CTNNBL1	0.294519	-0.117251	Type1
CTNND1	-0.128336	-0.0334076	Type1
CTPS1	0.240382	0.0460062	Type1
CTPS2	-0.165503	0.00274125	Type1
CTR9	0.108561	-5.16003	Type2
CTSA	-0.178557	-0.167915	Type1
CTSB	-0.844045	-0.0979377	Type1
CTSC	-0.257413	-0.0664205	Type1
CTSD	-0.214833	-0.104972	Type1
CTSF	0.0596525	-4.96636	Type2
CTSH	-0.412362	-4.39973	Type2
CTSK	-0.20578	0.0718061	Type1
CTSL	-0.918832	0.0276279	Type1
CTSZ	-0.985942	-0.625512	Type1
CTTN	-0.106939	-0.017673	Type1
CTU2	0.114151	-0.023053	Type1
CUEDC2	0.0872265	0.133643	Type1
CUL1	-1.15581	0.0063722	Type3
CUL2	-0.296598	0.00212159	Type1
CUL3	0.794111	-0.00496008	Type1
CUL4A	-0.284445	0.00454509	Type1
CUL4B	0.708434	-0.0614945	Type1
CUL5	0.0345829	0.0133899	Type1
CUL7	1.5014	0.741404	Type4
CUTA	0.0539408	-0.018204	Type1
CUTC	-0.172026	4.30888	Type2
CUX1	0.368481	-0.511461	Type1
CWC15	0.0663589	-0.884134	Type1
CWC22	-0.0483733	0.485046	Type1
CWC27	-0.108451	-0.0452623	Type1
CWF19L1	-0.138833	-5.85118	Type2
CWF19L2	-0.100733	1.44446	Type2
CXXC1	0.162575	4.05966	Type2
CYB5A	-0.112718	-0.00490477	Type1
CYB5B	-0.0138705	-0.00323322	Type1
CYB5D2	0.394329	-5.14581	Type2
CYB5R1	-0.0707079	-0.0550262	Type1
CYB5R3	0.0867821	-0.020524	Type1
CYB5R4	0.345039	-4.29345	Type2
CYBC1	0.171638	-0.530255	Type1
CYBRD1	-0.139576	-0.0680725	Type1
CYC1	-0.0182868	-0.0253274	Type1
CYCS	-0.0948905	-0.0178473	Type1
CYFIP1	-0.130055	-0.0123932	Type1
CYFIP2	0.0275164	-1.02908	Type2
CYLD	-0.107573	-0.952115	Type1
CYP20A1	0.139334	-0.0197123	Type1
CYP2U1	-0.278856	-0.038186	Type1
CYP39A1	-0.123871	-4.07617	Type2
CYP51A1	0.664501	-1.00941	Type5
CYRIA	-0.160368	-0.567413	Type1
CYSTM1	0.494529	-0.00479721	Type1
CYTH1	0.0649847	0.0561431	Type1
CYTH3	0.051537	0.00725512	Type1
CZIB	0.00884259	0.0249829	Type1
D2HGDH	0.63876	-0.014402	Type1
DAAM1	0.191983	0.530453	Type1
DAAM2	0.028161	1.47376	Type2
DAB2	2.42715	-0.523862	Type3
DAB2IP	-0.0759758	0.0299009	Type1
DAD1	0.0655127	-0.0281457	Type1
DAG1	-0.00155251	-0.000157251	Type1
DAGLB	0.00457453	-5.04104	Type2
DALRD3	0.0114159	-1.59444	Type2
DAP	-0.0459193	-0.0781304	Type1
DAP3	-0.380893	-0.0518818	Type1
DAPK2	0.0446707	0.888087	Type1
DAPK3	0.152532	-5.1617	Type2
DARS1	-0.197232	-0.00572086	Type1
DARS2	-0.34499	-0.56526	Type1
DAZAP1	0.196373	-0.00240036	Type1
DBI	-0.136801	-0.0281996	Type1
DBN1	0.135041	-0.046703	Type1
DBNL	0.161466	-0.0209891	Type1
DBR1	-0.33811	-0.830723	Type1
DBT	-0.762901	-0.0496837	Type1
DCAF1	-0.206158	-0.869991	Type1
DCAF11	-0.499976	0.0441224	Type1
DCAF6	0.134206	0.0130838	Type1
DCAF7	-0.00500823	-0.00354041	Type1
DCAF8	-0.0638292	-0.0370715	Type1
DCAKD	0.292343	-0.00102265	Type1
DCBLD2	0.126139	-4.23894	Type2
DCHS1	0.20491	0.276582	Type1
DCLK1	0.243969	-0.100423	Type1
DCN	0.00800541	-0.0294014	Type1
DCP1A	0.169619	-0.0464393	Type1
DCP1B	0.195511	3.83935	Type2
DCPS	0.0148971	0.0149978	Type1
DCTN1	0.0787279	-0.00467196	Type1
DCTN2	0.036878	-0.00690373	Type1
DCTN3	0.0752175	-0.0514209	Type1
DCTN4	0.839966	0.00256147	Type1
DCTN5	-0.224494	0.0089958	Type1
DCTN6	-0.151929	0.0308047	Type1
DCTPP1	-0.0176682	-0.00930082	Type1
DCUN1D2	0.0504594	-0.0104415	Type1
DCUN1D3	-0.0271092	4.00301	Type2
DCXR	0.0341846	-0.00108165	Type1
DDA1	0.0460887	-0.877554	Type1
DDAH1	0.218676	0.0165787	Type1
DDAH2	0.0785413	-0.0301432	Type1
DDB1	-0.174037	-0.0201145	Type1
DDHD2	-0.181101	-0.572014	Type1
DDO	0.32114	-0.0228867	Type1
DDOST	0.0131514	-0.0442851	Type1
DDRGK1	-0.116944	-0.0214078	Type1
DDT	-0.00282167	-0.067123	Type1
DDX1	-0.00874193	-0.0185028	Type1
DDX11	0.107327	0.00441689	Type1
DDX18	0.0755032	-0.114776	Type1
DDX19A	0.150027	-0.97386	Type5
DDX19B	-0.270393	-0.0118375	Type1
DDX20	-0.10277	0.00134009	Type1
DDX21	0.0891042	-0.0150284	Type1
DDX23	-0.025118	-0.00895427	Type1
DDX24	0.0337919	-4.1999	Type2
DDX27	-0.0811822	-1.32711	Type2
DDX39A	0.0152546	-5.29926	Type2
DDX39B	0.277485	-0.0330551	Type1
DDX3X	-0.0995983	-0.00587884	Type1
DDX42	-0.521889	0.00261988	Type1
DDX46	0.383969	-0.00114516	Type1
DDX47	-0.0358132	0.100215	Type1
DDX5	-0.00378289	-0.000904974	Type1
DDX50	-0.0349929	4.14782	Type2
DDX51	0.0731637	-5.00836	Type2
DDX56	0.133519	-5.64523	Type2
DDX59	0.054193	-4.30698	Type2
DDX6	3.25533	-0.0207537	Type3
DECR1	-0.214072	-0.0248082	Type1
DECR2	-0.00176376	-4.26375	Type2
DENND10	0.12136	-1.52297	Type2
DENND1A	-0.0205087	4.21733	Type2
DENND2B	0.235008	-0.0450219	Type1
DENND4B	0.0616338	-5.74185	Type2
DENND4C	-0.0657434	-0.959308	Type1
DENND5A	-0.0451359	4.17014	Type2
DENND5B	0.0739842	0.070137	Type1
DENND6A	-0.105566	-4.15702	Type2
DENR	0.0181961	-0.0111416	Type1
DEPTOR	0.205992	-0.00135198	Type1
DERA	-0.357339	0.0111345	Type1
DERL1	-0.000890713	-0.555957	Type1
DERL2	-0.0485303	-5.78268	Type2
DES	0.0204293	-0.0194412	Type1
DGAT1	-0.0510742	-0.00395011	Type1
DGKA	-0.286754	-4.22623	Type2
DGKZ	0.392467	-0.0260255	Type1
DGUOK	-0.190404	-4.39334	Type2
DHCR24	0.075236	0.0593146	Type1
DHDH	-0.616076	-0.0398159	Type1
DHODH	0.436977	-0.000699779	Type1
DHPS	0.0405082	0.0238905	Type1
DHRS1	-0.0958462	-4.12017	Type2
DHRS11	0.0088811	-0.0530331	Type1
DHRS4	-0.148552	-0.0828353	Type1
DHRS7	-0.343497	-0.0680096	Type1
DHRS7B	0.115534	-0.00855925	Type1
DHRS7C	-0.084619	-0.0144248	Type1
DHTKD1	-0.15659	-4.26852	Type2
DHX15	0.0809627	-0.0233161	Type1
DHX16	0.133914	-5.84741	Type2
DHX29	0.186997	-0.00663833	Type1
DHX30	0.0790423	-0.0618193	Type1
DHX32	0.0980858	1.01265	Type4
DHX34	-0.108475	0.990945	Type5
DHX36	-0.164883	-0.0406294	Type1
DHX37	0.537253	-0.480193	Type5
DHX38	0.0108554	-0.101524	Type1
DHX8	0.0693382	0.228978	Type1
DHX9	-0.0726972	-0.0142849	Type1
DIABLO	-0.168765	-0.0374443	Type1
DIAPH1	-0.0106792	-0.0226162	Type1
DIAPH2	-0.0130734	-4.24416	Type2
DIAPH3	-0.0028349	4.28542	Type2
DICER1	-0.00446677	-1.00433	Type4
DIO2	-0.0330081	-0.0603167	Type1
DIP2A	-0.434986	4.10656	Type2
DIP2B	-0.062811	-0.0410619	Type1
DIP2C	0.454919	-0.0267738	Type1
DIPK2A	0.239487	-4.10711	Type2
DIS3	-0.144906	-0.0376091	Type1
DIS3L2	-0.00545909	-0.00844833	Type1
DKC1	0.275127	0.00396963	Type1
DLAT	-0.424364	-0.0356205	Type1
DLD	-0.141083	-0.012366	Type1
DLG1	-0.211011	0.00755471	Type1
DLG3	0.031542	-0.51175	Type1
DLGAP4	0.699391	0.514362	Type1
DLST	-0.0804858	-0.0286532	Type1
DMAC1	-0.0409317	-5.85488	Type2
DMAC2L	-0.120806	-0.00267947	Type1
DMAP1	0.287047	4.18546	Type2
DMD	0.234754	0.00971838	Type1
DMPK	0.238189	0.0401274	Type1
DMTN	-0.241779	5.00192	Type2
DMWD	0.379217	-3.90358	Type2
DMXL1	-0.218585	-1.4301	Type2
DNAAF10	-0.072642	-0.162957	Type1
DNAAF5	-0.121328	-0.485839	Type1
DNAJA1	0.0977003	0.0253345	Type1
DNAJA2	0.042017	-0.00087273	Type1
DNAJA3	0.0833655	-0.0065581	Type1
DNAJA4	0.234855	-0.0126231	Type1
DNAJB1	0.344231	-0.606935	Type1
DNAJB11	-0.157645	-0.0224004	Type1
DNAJB12	0.00696232	-0.02277	Type1
DNAJB2	0.628813	0.0319743	Type1
DNAJB4	-0.0875299	0.0231111	Type1
DNAJB5	-0.174405	0.0355038	Type1
DNAJB6	-0.0222855	0.0185164	Type1
DNAJC1	0.104929	-0.564251	Type1
DNAJC10	-0.422166	0.594489	Type5
DNAJC11	-0.0378799	-0.01971	Type1
DNAJC13	0.00273932	0.0130473	Type1
DNAJC14	-0.0387847	-4.20132	Type2
DNAJC19	-0.0729078	-0.00797326	Type1
DNAJC2	-0.0342732	-0.0039089	Type1
DNAJC25	0.00771681	-4.24108	Type2
DNAJC3	-0.0366763	0.956187	Type1
DNAJC30	-0.350156	-1.53623	Type2
DNAJC5	0.0359023	0.0224217	Type1
DNAJC5G	-0.17426	0.00720622	Type1
DNAJC7	0.00609238	0.0229618	Type1
DNAJC8	-0.0393607	0.0371994	Type1
DNAJC9	0.067529	-5.8423	Type2
DNASE1L1	0.134741	-0.0341503	Type1
DNASE2	-0.873016	-1.0307	Type4
DNLZ	0.13827	3.77235	Type2
DNM1	-0.343561	0.0488601	Type1
DNM1L	0.110407	-0.027342	Type1
DNM2	-0.137938	-0.0224609	Type1
DNM3	-0.0117636	-0.0120923	Type1
DNMBP	-0.332404	0.0437397	Type1
DNMT3A	1.20406	-0.637377	Type5
DNPEP	0.223114	-0.00987168	Type1
DNPH1	-0.283895	-0.0145229	Type1
DNTTIP1	0.166965	-5.20011	Type2
DOCK1	0.00243897	-0.681483	Type1
DOCK10	-0.25041	-5.1128	Type2
DOCK11	-0.197605	1.07774	Type5
DOCK2	-0.0154089	-5.05147	Type2
DOCK6	0.00391068	-0.0252664	Type1
DOCK7	0.0870345	-0.14155	Type1
DOCK9	0.322564	-0.0694096	Type1
DOHH	0.0787385	-0.0303299	Type1
DOP1B	-0.0303615	-0.603208	Type1
DPCD	-0.00654759	-1.51436	Type2
DPF2	0.137518	0.593624	Type1
DPF3	-0.0628631	-4.96695	Type2
DPH2	0.779032	0.0100687	Type1
DPH5	-0.044568	-0.0199273	Type1
DPH6	-0.00792212	-1.01587	Type2
DPM1	-0.05242	-0.0731755	Type1
DPM3	-0.0577704	-0.557262	Type1
DPP3	0.365357	-0.00638011	Type1
DPP4	-0.756149	-4.2419	Type2
DPP7	-0.0763996	-0.089943	Type1
DPP8	-0.275171	-0.0610931	Type1
DPP9	-0.0976159	-0.042825	Type1
DPT	-0.173248	-1.13513	Type4
DPY19L1	-0.176589	-0.0206568	Type1
DPY30	-0.115415	-0.621415	Type1
DPYD	-0.0507038	-0.0339425	Type1
DPYSL2	0.611566	-0.0386199	Type1
DPYSL3	-0.151879	-0.0473524	Type1
DPYSL4	-0.0452226	5.78684	Type2
DR1	-0.116852	0.0380143	Type1
DRAP1	0.0711293	-0.559182	Type1
DRG1	0.137023	0.015755	Type1
DRG2	0.176073	-0.00342346	Type1
DSP	0.0969568	0.0311477	Type1
DST	1.36118	0.00501436	Type3
DSTN	0.124874	-0.0416884	Type1
DTD1	-0.320813	-0.0404025	Type1
DTNA	-0.170009	0.000276816	Type1
DTWD1	-0.123756	0.0433187	Type1
DTX3	-0.216636	-4.11559	Type2
DTYMK	0.105595	0.925764	Type1
DUOX1	0.746153	-1.5434	Type5
DUS3L	0.0728475	-4.3065	Type2
DUSP12	-0.100844	-1.5228	Type2
DUSP23	-0.0430564	-0.0239641	Type1
DUSP28	0.000521767	-0.0159314	Type1
DUSP29	-0.219834	-0.0338965	Type1
DUSP3	0.404907	0.00240864	Type1
DUT	-0.369491	0.0884056	Type1
DVL1	-0.0351486	-0.120455	Type1
DVL2	-0.161163	-5.7757	Type2
DVL3	0.0942674	-5.07896	Type2
DYM	-0.0328502	-5.75382	Type2
DYNC1H1	0.130276	-0.00998964	Type1
DYNC1I2	-0.0559942	-0.000413665	Type1
DYNC1LI1	-0.0335496	-0.00760945	Type1
DYNC1LI2	-0.0323237	-0.00686542	Type1
DYNC2H1	-0.0167759	-4.06095	Type2
DYNLL1	0.0649661	0.00160509	Type1
DYNLL2	0.0301526	-0.0138953	Type1
DYNLRB2	0.735955	0.0551213	Type1
DYNLT1	0.162967	0.00103391	Type1
DYRK1A	-0.0723831	0.00278719	Type1
DYRK1B	0.0651668	0.0286489	Type1
DYSF	-0.53535	-0.00400034	Type1
DZIP3	-0.0372753	0.566363	Type1
EARS2	-0.0866715	-5.04743	Type2
EBF3	-0.00119997	1.38165	Type2
EBNA1BP2	0.0833506	-0.113669	Type1
EBP	0.196324	-5.9048	Type2
ECE1	0.0195567	-4.18084	Type2
ECH1	-0.00459697	-0.0443358	Type1
ECHDC1	-0.27761	-0.0484461	Type1
ECHDC2	-0.444348	-0.0698151	Type1
ECHDC3	0.0744463	-0.0290789	Type1
ECHS1	-0.0137194	-0.0249423	Type1
ECI1	-0.0347743	-0.0332237	Type1
ECI2	-0.0772372	-0.0492097	Type1
ECM1	-0.112844	-0.00557298	Type1
ECM2	-0.0492905	-4.29969	Type2
ECPAS	0.0987491	-0.0146165	Type1
ECSIT	-0.0616371	-0.0848472	Type1
EDC3	-0.105802	-0.0592192	Type1
EDC4	0.109508	0.0313983	Type1
EDF1	0.0830456	0.0205227	Type1
EEA1	-0.0224368	-0.0187084	Type1
EED	-0.0274264	-4.20868	Type2
EEF1A2	-0.332183	-0.00241503	Type1
EEF1AKMT1	0.0448994	-0.00888971	Type1
EEF1B2	-0.00258522	-0.0158275	Type1
EEF1D	0.151443	-0.00501528	Type1
EEF1E1	-0.171989	-0.0184194	Type1
EEF2	-0.00872085	-0.0123896	Type1
EEF2K	0.27846	0.0239792	Type1
EEFSEC	-0.0663952	-1.50815	Type2
EEPD1	0.222829	0.0066417	Type1
EFEMP1	0.218365	-0.0359068	Type1
EFEMP2	-0.377184	-0.631303	Type1
EFHD1	-0.0120303	-0.942929	Type1
EFHD2	-0.106602	-0.0273019	Type1
EFL1	0.41436	0.00439375	Type1
EFNB1	0.357842	0.0244528	Type1
EFR3A	2.1243	-0.0787392	Type3
EFTUD2	-0.508935	0.00102232	Type1
EGFLAM	-0.0763657	-0.020287	Type1
EGFR	0.518688	-1.57189	Type2
EGLN1	-0.159543	-0.00764327	Type1
EHBP1	0.0150147	-0.939582	Type1
EHBP1L1	0.237634	0.0105769	Type1
EHD1	1.08265	-0.00178506	Type3
EHD2	0.070112	-0.029921	Type1
EHD3	-0.158384	-0.96666	Type1
EHD4	-0.0629844	-0.0259642	Type1
EHHADH	-0.355748	-0.0222301	Type1
EHMT2	0.142757	-4.14712	Type2
EI24	0.457852	4.35311	Type2
EIF1	0.0319739	0.0299827	Type1
EIF1B	-0.0572594	0.0340157	Type1
EIF2A	-0.150748	0.00286281	Type1
EIF2AK2	0.795335	-0.0251745	Type1
EIF2B2	0.246492	0.00131946	Type1
EIF2B3	0.251853	0.0216316	Type1
EIF2B4	0.037827	-0.0234808	Type1
EIF2B5	-0.097316	0.0151457	Type1
EIF2D	0.179954	-1.43122	Type2
EIF2S1	0.051988	-0.00431797	Type1
EIF2S2	-0.0094212	0.00141146	Type1
EIF3A	0.0364155	-0.0106772	Type1
EIF3B	0.235214	-0.00177525	Type1
EIF3D	0.0453767	0.00643335	Type1
EIF3E	0.632366	-0.0329406	Type1
EIF3F	0.0962082	-0.0173326	Type1
EIF3G	0.0638664	0.0103422	Type1
EIF3H	0.168008	-0.00632639	Type1
EIF3I	0.403217	-0.00403366	Type1
EIF3J	-0.0456382	0.00362119	Type1
EIF3L	0.162582	-0.0253194	Type1
EIF3M	-0.0493814	-0.0321419	Type1
EIF4A1	0.079964	-0.0136373	Type1
EIF4A2	-0.128271	0.0147571	Type1
EIF4A3	-0.020093	0.00376576	Type1
EIF4B	0.0320469	0.00403718	Type1
EIF4E	1.97576	-0.0194035	Type3
EIF4E2	-0.191293	-0.567738	Type1
EIF4EBP2	0.0138742	0.0517268	Type1
EIF4ENIF1	0.281763	-4.40433	Type2
EIF4G1	0.0563061	-0.000516584	Type1
EIF4G2	-0.0845895	0.0137855	Type1
EIF4G3	0.333103	-0.0315893	Type1
EIF4H	0.273032	0.00255933	Type1
EIF5	-0.0369205	-0.00356712	Type1
EIF5B	0.0211422	-0.00735735	Type1
EIF6	0.00326741	0.0199749	Type1
EIPR1	0.240045	0.0146777	Type1
ELAC2	0.141616	-0.0190904	Type1
ELAPOR1	0.00317426	-0.057468	Type1
ELAVL1	0.116059	-0.0163378	Type1
ELF1	-0.0242318	-4.00251	Type2
ELMO1	-0.329405	-0.0380013	Type1
ELMO2	-0.0511211	-0.63823	Type1
ELMOD2	-0.109	-0.969235	Type1
ELN	0.351872	-0.0570223	Type1
ELOA	0.0226896	4.26926	Type2
ELP1	-0.392517	-0.0351856	Type1
ELP2	-0.343403	-0.0809705	Type1
ELP3	-0.226479	0.0176298	Type1
ELP5	0.12255	-1.57328	Type2
ELP6	0.0478595	-1.49865	Type2
EMC1	0.983953	-0.000557688	Type1
EMC10	-0.00280765	-0.000985086	Type1
EMC2	-0.0860699	-0.0119602	Type1
EMC3	-0.0395427	-0.0100258	Type1
EMC4	0.00747475	-0.0804219	Type1
EMC6	0.0231214	-0.570021	Type1
EMC7	-0.101252	0.000171028	Type1
EMD	0.0758725	0.00932472	Type1
EMG1	-0.0444417	-0.0416347	Type1
EMILIN1	0.582468	-0.00585643	Type1
EMILIN2	-0.14622	-1.52634	Type2
EMILIN3	-0.00556528	0.0232921	Type1
EML1	-0.41401	0.000896985	Type1
EML2	0.797213	0.0182239	Type1
EML3	0.301333	-1.56964	Type2
EML4	0.204903	-0.0165286	Type1
EMP3	0.138543	-4.33022	Type2
ENAH	0.211623	-0.033084	Type1
ENDOD1	-0.340098	-0.0384552	Type1
ENDOG	-0.186913	-0.0411104	Type1
ENG	0.0244213	-0.0863088	Type1
ENGASE	-0.00474292	-5.14558	Type2
ENO1	0.139661	0.00631291	Type1
ENO2	0.357682	0.0489461	Type1
ENO3	0.0230708	0.0142073	Type1
ENOPH1	-0.23673	-0.0179934	Type1
ENOSF1	-0.283024	-5.29419	Type2
ENPEP	-0.0822623	-0.0191675	Type1
ENPP1	-0.0250113	-0.0830359	Type1
ENPP2	-0.529828	-4.94302	Type2
ENPP3	0.0678421	0.0641732	Type1
ENPP6	-0.0230856	-1.02342	Type2
ENSA	-0.0012718	0.00387381	Type1
ENTPD1	0.0121082	-4.22919	Type2
ENTPD5	0.521632	-0.901271	Type5
ENY2	-0.159194	0.0383142	Type1
EOGT	-0.109982	-0.0607783	Type1
EP400	0.202201	0.125057	Type1
EPB41	0.213329	0.0080636	Type1
EPB41L2	0.12816	-0.0263252	Type1
EPB41L3	0.302233	-0.0487223	Type1
EPB42	-0.0208706	0.652629	Type1
EPG5	0.0900732	0.959357	Type1
EPHA2	0.11785	-5.16776	Type2
EPHB2	0.0282288	-0.72372	Type1
EPHX1	-0.265924	-0.0192538	Type1
EPHX2	0.00340962	-0.00897382	Type1
EPM2A	-0.0743097	-0.0110425	Type1
EPN1	0.0646838	-0.0203842	Type1
EPN2	0.192862	-0.00311157	Type1
EPRS1	-0.062531	0.00276909	Type1
EPS15	0.159825	-0.0187287	Type1
EPS15L1	0.066042	-0.0202723	Type1
EPS8	-0.292602	-1.52409	Type2
EPS8L2	0.0353354	-0.581324	Type1
ERAL1	0.0634715	-5.25789	Type2
ERAP1	-0.147795	-0.0606797	Type1
ERAP2	-0.405639	0.992139	Type5
ERBB2	0.191498	4.42937	Type2
ERBB3	1.01771	4.68135	Type6
ERBIN	-1.24395	0.00444737	Type3
ERC1	0.0492079	0.0331839	Type1
ERCC5	0.0570178	-5.3059	Type2
ERG	-0.0439157	-5.82458	Type2
ERG28	2.87271	-5.23797	Type5
ERGIC1	0.223862	-0.00629288	Type1
ERGIC2	-0.428146	-0.593561	Type1
ERGIC3	-0.272613	-0.00920406	Type1
ERH	-0.0242233	-0.0474433	Type1
ERLEC1	-0.351399	-5.17637	Type2
ERLIN2	0.376146	-0.0100822	Type1
ERMARD	-0.0359042	-4.06119	Type2
ERMP1	-0.209274	-0.518001	Type1
ERO1A	-0.449873	-0.0206707	Type1
ERP29	0.377654	-0.029561	Type1
ERP44	-0.0101323	-0.00750284	Type1
ESAM	-0.0556779	-0.016333	Type1
ESD	-0.127836	-0.0126437	Type1
ESF1	-0.212503	-4.13253	Type2
ESPL1	0.360573	-0.00987937	Type1
ESRRB	0.0514961	1.52401	Type2
ESYT1	-1.48937	-0.036512	Type3
ESYT2	0.51862	-0.0285851	Type1
ETF1	0.051314	-0.0247141	Type1
ETFA	-0.341457	-0.0250689	Type1
ETFB	-0.210692	-0.028757	Type1
ETFDH	0.558722	-0.0535346	Type1
ETFRF1	-0.129373	-0.0498348	Type1
ETHE1	0.13385	-0.0389552	Type1
EVI5L	0.579895	-0.0353369	Type1
EWSR1	-0.162165	-0.0546967	Type1
EXOC1	0.105307	-0.0402982	Type1
EXOC2	-0.12661	-0.0556328	Type1
EXOC3	-0.125881	-0.0306661	Type1
EXOC5	0.0696003	-0.0321651	Type1
EXOC6	0.175081	-1.08907	Type5
EXOC6B	0.000732877	-0.0197168	Type1
EXOC7	0.350754	0.050216	Type1
EXOC8	0.0741999	-0.0203794	Type1
EXOG	0.0230737	-5.39076	Type2
EXOSC1	0.288997	-5.09628	Type2
EXOSC10	-0.12135	-1.07227	Type4
EXOSC2	-0.0670915	-0.0539052	Type1
EXOSC4	0.124497	1.60131	Type2
EXOSC5	0.296796	-5.12057	Type2
EXOSC6	0.408243	-0.517776	Type1
EXOSC7	0.0627289	-0.951548	Type5
EXOSC8	-0.0561107	0.61014	Type1
EXOSC9	-0.130387	-1.74187e-05	Type1
EXTL2	0.0715535	-4.27555	Type2
EXTL3	-0.0106782	-4.46545	Type2
EYA2	0.0482936	0.604511	Type1
EYA3	0.311237	0.227054	Type1
EYA4	0.436458	0.0278429	Type1
EZR	0.00231872	0.0329876	Type1
F10	0.121142	0.875364	Type1
F11R	0.376093	-5.20929	Type2
F12	0.0225601	0.000475357	Type1
F13A1	-0.538763	0.00334446	Type1
F13B	0.0480747	-3.99326	Type2
F2	-0.152326	-0.038963	Type1
F5	0.0194702	-4.10973	Type2
F8	-0.261977	-4.06043	Type2
FAAH	-0.221223	-1.45732	Type2
FABP3	-0.187353	-0.058966	Type1
FABP4	-0.0634751	-0.039056	Type1
FABP5	-0.0531786	-0.0476558	Type1
FADD	0.309673	-0.0428266	Type1
FADS1	-0.109542	0.0261468	Type1
FADS2	-0.0618083	-4.09666	Type2
FAF1	-0.046833	-0.00592823	Type1
FAF2	-0.211454	-0.0777654	Type1
FAH	0.0139193	0.017971	Type1
FAHD1	-0.100861	-0.0587835	Type1
FAIM	0.0994339	-4.21897	Type2
FAM111A	-0.10189	-1.6349	Type2
FAM114A1	0.172116	-0.623139	Type1
FAM114A2	-0.048074	0.00693947	Type1
FAM118B	-0.110079	-4.30564	Type2
FAM120A	0.120188	-0.00410219	Type1
FAM120B	0.0199112	-0.0530945	Type1
FAM120C	-0.110264	-0.384846	Type1
FAM13A	-0.0755745	4.17679	Type2
FAM151B	-0.0609331	-4.25911	Type2
FAM162A	-0.157619	-0.0383308	Type1
FAM169A	-0.0174629	-4.06749	Type2
FAM171A1	-0.172918	4.30691	Type2
FAM180B	0.0986999	0.00565022	Type1
FAM184B	-0.0563512	4.01062	Type2
FAM185A	-0.0996143	-0.638245	Type1
FAM193A	-0.0822416	5.11313	Type2
FAM20B	0.128665	-4.22557	Type2
FAM210A	0.0935869	0.0164345	Type1
FAM234A	-0.64075	1.65934	Type2
FAM241A	-0.0992356	-0.0283047	Type1
FAM32A	-0.0208087	-4.21205	Type2
FAM3C	-0.119351	-0.498588	Type1
FAM50A	0.0833142	-0.092811	Type1
FAM8A1	-0.00283109	-5.11419	Type2
FAM91A1	-0.216254	4.273	Type2
FAM98A	-0.0128967	-0.00337171	Type1
FAM98B	-0.115354	0.0663122	Type1
FANCD2	0.220262	-0.141448	Type1
FAP	0.0849151	-0.639215	Type1
FAR1	0.0376466	-0.0842999	Type1
FARP1	0.00585096	-0.00570168	Type1
FARP2	0.128423	-5.32942	Type2
FARS2	0.0391756	-0.518584	Type1
FARSA	0.604058	-0.00037665	Type1
FASN	0.323476	-0.0351696	Type1
FASTKD2	-0.254022	4.14566	Type2
FAT2	0.0126203	0.0128764	Type1
FAT4	0.0470262	-0.242936	Type1
FAU	0.0185596	-0.0596829	Type1
FBL	0.212673	-0.0149215	Type1
FBLN1	0.756111	-0.00564229	Type1
FBLN2	0.306946	-0.0572801	Type1
FBLN5	0.303735	-0.0270538	Type1
FBN1	0.0769967	-0.0326342	Type1
FBN2	0.0267777	-0.841806	Type1
FBP1	0.0990016	-0.805617	Type1
FBP2	-0.522983	-0.0114805	Type1
FBXL12	0.626653	-0.445702	Type5
FBXL20	0.193373	-0.0938973	Type1
FBXO2	-0.236174	3.67653	Type2
FBXO21	-0.0722318	-5.16541	Type2
FBXO22	-0.000111063	-0.624516	Type1
FBXO28	0.207513	0.183671	Type1
FBXO3	-0.293004	-5.65021	Type2
FBXO30	0.147752	-0.629731	Type1
FBXO40	-0.0669426	-0.00716622	Type1
FBXO42	0.0360805	0.000663803	Type1
FBXO6	0.0613054	-1.6081	Type2
FBXO7	-0.0749783	-0.670334	Type1
FBXW5	0.0402261	-0.482423	Type1
FBXW8	0.0360339	-4.25131	Type2
FBXW9	0.2968	-4.01426	Type2
FCGRT	-0.263711	-0.677434	Type1
FCHO2	-0.0728295	-0.00958135	Type1
FCN2	0.24467	-1.56996	Type2
FCSK	-0.29628	-0.95107	Type1
FDPS	0.0889415	-0.00873176	Type1
FDX2	-0.0725401	-1.53958	Type2
FDXR	0.236862	-0.0693697	Type1
FECH	-0.178796	0.00817241	Type1
FEM1A	-0.0549489	-0.534773	Type1
FEN1	0.0848452	-0.666152	Type1
FER	-0.0570566	-0.707657	Type1
FERMT2	0.179533	-0.00215793	Type1
FERMT3	-0.359399	-0.0433698	Type1
FES	-0.0150005	-1.66979	Type2
FEZ2	-0.492585	-0.637873	Type1
FGB	0.321763	-0.0202153	Type1
FGD5	0.265309	-0.503843	Type1
FGF1	-0.246001	-4.26474	Type2
FGFR1	1.18795	-0.0573485	Type3
FGFRL1	1.54805	-0.9823	Type5
FGGY	-0.0315494	0.498339	Type1
FGL2	-0.00621276	-4.29843	Type2
FH	-0.0725757	-0.028677	Type1
FHIP1A	0.119768	-1.51927	Type2
FHIP2A	0.135223	-5.05916	Type2
FHIP2B	-0.0562754	-4.1788	Type2
FHIT	-0.0143911	-0.911173	Type1
FHL1	0.0118314	0.0295067	Type1
FHL3	-0.0692845	-0.0575523	Type1
FHOD1	0.334694	0.0278917	Type1
FIBP	-0.0110925	-0.0910813	Type1
FIG4	-0.025082	1.00912	Type5
FILIP1	-0.239194	0.0109517	Type1
FILIP1L	-0.225811	0.00879353	Type1
FIS1	-0.0510561	-0.00423545	Type1
FITM1	-0.0193115	-0.0209645	Type1
FITM2	-0.158022	-0.0466725	Type1
FKBP10	0.286552	-0.0421537	Type1
FKBP14	0.0632229	-1.07569	Type2
FKBP15	-0.0924379	-0.0399355	Type1
FKBP2	-0.149252	-0.0265014	Type1
FKBP3	0.0917018	0.00477671	Type1
FKBP4	0.069389	0.0086152	Type1
FKBP5	0.0583066	-0.0194177	Type1
FKBP7	0.106463	-5.82252	Type2
FKBP8	0.0679999	-0.580215	Type1
FKBP9	-0.0720408	-0.0470929	Type1
FKBPL	0.155154	-4.14769	Type2
FLAD1	-0.722082	-0.0363145	Type1
FLCN	0.231851	-4.17465	Type2
FLII	-0.00688985	-0.00770676	Type1
FLNA	0.200624	-0.0439136	Type1
FLNB	-0.197526	-0.0386075	Type1
FLNC	0.0993732	0.00305013	Type1
FLOT1	0.185195	-0.00973186	Type1
FLOT2	-0.150916	0.0105069	Type1
FLT1	-0.193889	-4.04325	Type2
FMC1	0.0161674	-0.597046	Type1
FMNL1	-0.212866	-1.54833	Type2
FMNL2	0.267771	0.885286	Type1
FMNL3	0.327149	-0.051643	Type1
FMO1	-0.114611	-0.0154677	Type1
FMO4	-0.334651	-0.105909	Type1
FMOD	0.636288	-0.0632159	Type1
FMR1	-0.654695	-0.947387	Type1
FN1	0.134442	-0.046868	Type1
FN3K	0.0601994	0.00231332	Type1
FN3KRP	0.0870222	-0.955246	Type5
FNBP1	-0.0248871	-0.0678791	Type1
FNBP1L	1.30217	-0.923934	Type5
FNBP4	0.0978185	-1.09995	Type2
FNDC1	-0.482524	-0.0390848	Type1
FNDC3A	-1.29674	0.00647877	Type3
FNDC3B	0.0147319	-5.13318	Type2
FNTA	0.0217395	0.0313644	Type1
FNTB	0.392717	0.0103417	Type1
FOCAD	-0.0909243	-0.00635855	Type1
FOLH1B	-0.585047	-0.662267	Type1
FOLR2	-0.182372	-0.112343	Type1
FOXJ2	0.236599	4.05617	Type2
FOXK1	0.168074	-0.0526373	Type1
FOXK2	0.140351	0.0666054	Type1
FOXO4	0.0320714	0.0202515	Type1
FOXRED1	-0.0649761	-5.24067	Type2
FPGT	-0.144274	0.0121849	Type1
FRAS1	0.0232312	-0.117908	Type1
FREM2	0.12473	-0.0357548	Type1
FRK	-0.0131898	-4.19302	Type2
FRMD3	-0.526635	-0.00746753	Type1
FRMD6	-0.0272023	-0.0262358	Type1
FRMD8	-0.273795	-0.75292	Type1
FRY	-0.122153	0.937772	Type5
FRYL	0.0469694	0.00966944	Type1
FRZB	-0.237286	-1.45856	Type2
FSCN1	0.15607	-0.0224699	Type1
FSD1L	0.0371032	-1.03517	Type5
FSD2	-2.21742e-05	0.0178748	Type1
FST	0.229629	0.0120339	Type1
FSTL1	1.28275	0.0522576	Type3
FTL	-0.0752404	-1.73745	Type2
FTO	0.0708879	0.0595316	Type1
FUBP1	0.427164	-0.0125207	Type1
FUBP3	-0.145053	-0.56573	Type1
FUCA1	-0.132109	-0.0235794	Type1
FUCA2	0.22747	0.048389	Type1
FUNDC2	-0.00170067	-0.00713673	Type1
FUS	0.105933	-0.0326213	Type1
FUT11	-0.0180646	-1.02455	Type2
FXR1	-0.087776	0.0163736	Type1
FXR2	0.234299	0.00867476	Type1
FYN	-0.00321936	-0.0906662	Type1
FYTTD1	0.95184	0.624526	Type1
FZD7	0.30891	-4.14843	Type2
G3BP1	-0.356182	-0.0135025	Type1
G3BP2	-0.359382	0.00445132	Type1
G6PD	0.105165	-0.0713804	Type1
GAA	0.00709433	0.00502241	Type1
GAB1	0.562289	-5.23668	Type2
GABARAP	-0.0107662	1.1662	Type2
GABARAPL2	-0.0677303	0.00735908	Type1
GABPA	-0.0814646	-0.589031	Type1
GADD45GIP1	0.181754	-0.0319924	Type1
GADL1	-0.444957	0.006536	Type1
GAK	-0.0138035	5.22642	Type2
GALE	-0.109014	-0.136115	Type1
GALK1	0.040683	-0.0200684	Type1
GALK2	0.123456	-0.0649125	Type1
GALM	0.0246961	-0.0170974	Type1
GALNS	0.175669	-4.156	Type2
GALNT1	-0.0161057	-0.541583	Type1
GALNT16	-0.117915	-4.35996	Type2
GALNT2	0.351714	-1.54139	Type2
GALNT4	0.368129	-4.05136	Type2
GALNT7	0.0776079	-0.0175905	Type1
GALNTL6	0.000439045	-0.0059976	Type1
GALT	-0.168656	-0.0593118	Type1
GAMT	0.197274	0.00682493	Type1
GANAB	0.00514652	-0.0200182	Type1
GAPDH	0.02405	0.00458032	Type1
GAPDHS	-0.1052	-0.0219173	Type1
GAPVD1	1.27784	-0.00759486	Type3
GAR1	0.0828442	-0.528685	Type1
GARS1	-0.114092	-0.0108911	Type1
GART	0.083752	0.0746892	Type1
GAS2	0.0486887	4.27316	Type2
GASK1B	-0.249066	0.00521704	Type1
GATAD1	-0.335096	0.0228693	Type1
GATAD2A	0.440657	-1.41687	Type5
GATAD2B	0.0297162	-0.00262128	Type1
GATC	-0.0152045	-5.68055	Type2
GATD1	0.0955638	-0.0300079	Type1
GATD3	0.0529733	-0.0360403	Type1
GATM	-0.436062	-5.12396	Type2
GBA1	-0.198249	-0.0758411	Type1
GBE1	-0.114252	-0.046982	Type1
GBF1	0.153343	-0.0395529	Type1
GBP1	-0.138189	-0.658639	Type1
GCA	-0.0983084	-0.0164368	Type1
GCC2	-0.097563	-6.06716	Type2
GCDH	-0.284634	-0.0458269	Type1
GCLC	1.24696	0.0236353	Type3
GCLM	0.282185	-0.010584	Type1
GCN1	1.60123	-0.0095709	Type3
GDE1	-0.16428	-0.0892046	Type1
GDI1	0.415631	0.00170182	Type1
GDI2	0.0656227	-0.0231754	Type1
GDPGP1	0.179999	0.0839337	Type1
GEM	0.0682495	4.37621	Type2
GEMIN4	-0.127223	-0.976315	Type1
GEMIN5	-0.12444	-0.569365	Type1
GEMIN6	-0.331375	0.011169	Type1
GET1	-0.203285	-0.884625	Type1
GET3	-0.032749	-0.00413528	Type1
GFM1	-0.684998	-0.058383	Type1
GFM2	-0.164759	0.0451489	Type1
GFPT1	0.464856	-0.0385778	Type1
GFPT2	0.195402	-1.00976	Type5
GFUS	0.105224	-0.00733929	Type1
GGA1	0.245883	-0.0299776	Type1
GGA2	0.0635303	0.036067	Type1
GGA3	1.86813	-0.583954	Type3
GGCT	-0.0757758	0.0167231	Type1
GGCX	0.00652068	-0.274086	Type1
GGH	0.053142	-1.0283	Type5
GGPS1	0.0337454	0.508966	Type1
GGT5	0.152569	0.890181	Type1
GHDC	-0.250009	-0.102747	Type1
GHITM	-0.0250515	-0.0284456	Type1
GHRHR	0.175637	-0.0234288	Type1
GID8	0.0407931	-5.7594	Type2
GIGYF2	-0.204983	5.81344	Type2
GIMAP4	-0.796706	-0.12438	Type1
GIPC1	-0.159369	-0.10113	Type1
GIT1	0.212274	-0.12639	Type1
GIT2	-0.159134	0.127304	Type1
GJA1	-0.0785179	0.13949	Type1
GK5	-0.266472	-4.30646	Type2
GKAP1	0.0620341	-0.0384471	Type1
GLA	-0.0684863	-1.58799	Type2
GLB1	-0.371122	-0.557358	Type1
GLB1L	0.0529881	-5.22587	Type2
GLCCI1	0.095572	3.97528	Type2
GLCE	0.255348	-4.23423	Type2
GLE1	0.0653645	-0.0423696	Type1
GLG1	-0.26288	-0.110316	Type1
GLI3	0.0194319	-3.71555	Type2
GLIPR2	0.188623	-0.0556352	Type1
GLMN	0.0672751	-1.49638	Type2
GLO1	-0.138689	0.00166732	Type1
GLRX3	0.198111	-0.00496501	Type1
GLRX5	-0.215978	-0.0870494	Type1
GLS	-0.0729159	-1.481	Type2
GLT8D1	0.105907	-1.14895	Type2
GLTP	0.0213605	-0.586087	Type1
GLUD1	1.25954	-0.0429437	Type3
GM2A	-0.255593	-5.36867	Type2
GMDS	-0.0274825	0.164654	Type1
GMEB2	0.155073	-0.948586	Type5
GMFB	0.226495	0.0236122	Type1
GMIP	1.68576	0.96259	Type4
GMPPA	0.103791	0.0346366	Type1
GMPPB	0.277646	0.00322908	Type1
GMPR	-0.0327706	-0.0043012	Type1
GMPR2	0.128479	-0.536912	Type1
GMPS	-0.358765	-0.00854208	Type1
GNA11	0.0461199	-0.0245443	Type1
GNA13	-0.014741	-0.0458556	Type1
GNA15	-0.21609	-0.553654	Type1
GNAI2	4.06331	-0.0260178	Type3
GNAQ	-0.0632231	-0.0332488	Type1
GNB1	0.256017	-0.0497135	Type1
GNB1L	-0.104514	-1.62203	Type2
GNB4	-0.333205	-0.0616614	Type1
GNE	-0.0266406	-0.766856	Type1
GNG10	-0.03342	-0.0290152	Type1
GNG11	0.00687942	-0.0348423	Type1
GNG12	0.136639	-0.0272733	Type1
GNG5	0.0059831	-1.48677	Type2
GNG7	-0.155769	-0.0217933	Type1
GNL1	0.0842088	-0.00338741	Type1
GNPAT	-0.0539555	-1.67103	Type2
GNPDA1	0.31682	-0.0314972	Type1
GNPDA2	0.0395474	-0.0482693	Type1
GNPNAT1	0.122039	-0.135295	Type1
GNS	-1.53109	-0.0919192	Type3
GOLGA1	-0.145995	0.155064	Type1
GOLGA3	-0.411469	0.0121209	Type1
GOLGA5	-0.0718086	-4.2882	Type2
GOLGA7	-0.769253	0.602298	Type5
GOLGB1	-0.0609464	0.078425	Type1
GOLIM4	-0.294993	0.562307	Type1
GOLM1	-0.229222	0.0049009	Type1
GOLM2	-0.289901	-0.923882	Type1
GOLT1B	-0.591748	-5.42957	Type2
GON7	-0.0148791	0.0184051	Type1
GOPC	-0.141507	-0.0117579	Type1
GORASP2	0.142786	-0.0340596	Type1
GOSR1	-0.0557684	-0.548571	Type1
GOSR2	-0.396792	0.00723413	Type1
GOT1	-0.264819	-0.0437688	Type1
GOT2	-0.490604	-0.0356926	Type1
GPAA1	0.134063	-0.0144296	Type1
GPAM	0.235487	-4.89721	Type2
GPAT3	0.527998	0.00219166	Type1
GPAT4	0.161781	0.0861671	Type1
GPATCH11	0.401424	0.096585	Type1
GPATCH8	-0.0405951	-5.35064	Type2
GPC1	0.301761	0.0225945	Type1
GPC4	-0.449393	-0.62895	Type1
GPC6	-0.0033233	-5.38232	Type2
GPCPD1	-0.235932	-0.0142695	Type1
GPD1	0.0412361	0.0117704	Type1
GPD1L	0.0644556	0.011115	Type1
GPD2	-0.831236	0.0150714	Type1
GPHN	0.0235673	0.00213171	Type1
GPI	0.0974839	0.00387817	Type1
GPKOW	0.0160738	5.11885	Type2
GPLD1	0.113424	4.16527	Type2
GPM6B	-0.685409	-0.135271	Type1
GPN1	-0.446958	0.977578	Type5
GPNMB	-3.20393	-5.8237	Type6
GPR107	-0.101192	-0.00435108	Type1
GPR155	0.128566	0.0592946	Type1
GPRC5B	0.0440353	4.16556	Type2
GPRC5C	0.062427	1.06147	Type4
GPS1	0.230599	0.000155303	Type1
[truncated: 3,677 more rows]

## Sheet: P120
Gene	RNA	Proteomics	Label
A2M	-0.408702	0.0270572	Type1
AACS	-0.0962329	-0.479229	Type1
AAK1	-0.232815	-5.32863	Type2
AAMP	0.104037	-0.0291005	Type1
AAR2	-0.00116764	-4.14732	Type2
AARS1	-0.846873	0.0193897	Type1
AARS2	-0.153589	-1.30857	Type2
AARSD1	0.0140249	0.028529	Type1
AASDHPPT	0.181117	0.136599	Type1
AASS	0.773365	-0.00464773	Type1
ABCA6	0.385753	-0.0181921	Type1
ABCA9	-0.654541	-3.96067	Type2
ABCB10	0.0813356	-5.60176	Type2
ABCB6	-0.390631	0.0432849	Type1
ABCB7	-0.166917	0.902227	Type5
ABCB8	-0.638393	-0.189989	Type1
ABCC1	0.1208	-1.61583	Type2
ABCC2	0.0744396	4.21885	Type2
ABCC3	-0.0849702	4.13903	Type2
ABCC9	0.0690525	0.0367104	Type1
ABCD1	-0.0996249	0.110384	Type1
ABCD3	-0.316556	-5.03418	Type2
ABCE1	-0.121688	0.0254512	Type1
ABCF1	0.036387	0.0142006	Type1
ABCF2	0.230609	0.0294502	Type1
ABCF3	-0.106402	0.0687828	Type1
ABCG2	-0.10312	-3.99431	Type2
ABHD10	-0.187856	0.00864675	Type1
ABHD11	-0.036279	-0.0394401	Type1
ABHD14B	-0.153305	0.0415837	Type1
ABHD16A	-0.0164871	-0.0620129	Type1
ABHD4	0.222326	-4.19217	Type2
ABI1	-0.0193754	-4.2409	Type2
ABI3BP	-0.0647064	-0.00371579	Type1
ABL1	0.229224	-4.10699	Type2
ABLIM1	0.295707	-1.48973	Type2
ABLIM2	0.374932	-0.0183189	Type1
ABLIM3	-0.248798	-4.1402	Type2
ABR	0.562106	-4.25467	Type2
ABRA	-0.312216	-0.0302693	Type1
ABRAXAS2	0.0443055	-0.562041	Type1
ACAA1	0.149205	-5.08914	Type2
ACAA2	-0.287231	-0.0634684	Type1
ACACA	-0.253865	2.66764e-05	Type1
ACACB	-0.128736	-0.00609432	Type1
ACAD10	-0.75753	-0.0542802	Type1
ACAD11	-0.182069	-4.58528	Type2
ACAD8	0.127217	-0.00902888	Type1
ACAD9	0.133578	-0.0914409	Type1
ACADL	-0.438326	-0.0576822	Type1
ACADM	-0.251482	-0.0739121	Type1
ACADS	-0.162086	-0.048727	Type1
ACADSB	-0.216076	-0.0448486	Type1
ACADVL	-0.246611	-0.0736676	Type1
ACAP2	-0.136704	-0.0588429	Type1
ACAT1	-0.110034	-0.0443427	Type1
ACAT2	-0.0991805	0.00504847	Type1
ACBD3	0.0665114	-0.681682	Type1
ACBD5	0.221931	-0.0532687	Type1
ACE	-0.367943	-1.48226	Type2
ACLY	-0.247527	0.0403678	Type1
ACO1	-1.29322	0.00369272	Type3
ACO2	-0.186388	-0.0349636	Type1
ACOT11	-0.184449	-5.13638	Type2
ACOT13	-0.24566	-0.0786543	Type1
ACOT6	-0.183474	-0.618501	Type1
ACOT8	-0.0878717	-0.0536662	Type1
ACOT9	-0.327615	-0.0878802	Type1
ACOX1	-0.507376	-0.492194	Type1
ACOX3	-0.198233	0.0652473	Type1
ACP1	-0.0850446	0.0111366	Type1
ACP2	-0.14269	4.90583	Type2
ACP6	-0.252165	-0.587407	Type1
ACSF2	0.137894	-0.0144889	Type1
ACSF3	-0.335282	-0.0294005	Type1
ACSL1	-0.707132	-0.0625094	Type1
ACSL3	0.218229	2.24588e-05	Type1
ACSL5	-1.18032	-1.11646	Type4
ACSL6	0.0287709	-0.0508473	Type1
ACSM3	-1.21243	-5.61833	Type6
ACSM5	-0.0893347	-1.131	Type2
ACSS1	-0.706247	-1.55846	Type4
ACSS2	-0.216257	-0.00969782	Type1
ACSS3	-0.768541	-0.0568222	Type1
ACTA1	0.0273169	0.0485026	Type1
ACTB	-0.0120363	0.0359973	Type1
ACTG2	-0.28372	0.038203	Type1
ACTL6A	0.0272334	-0.568445	Type1
ACTN1	-0.0902058	0.0102875	Type1
ACTN2	-0.18627	-0.0246898	Type1
ACTN3	0.176636	0.0284392	Type1
ACTN4	0.000127128	-0.0242447	Type1
ACTR10	0.0329042	0.00655898	Type1
ACTR1A	-0.389816	0.0191392	Type1
ACTR1B	-0.00532382	-0.0160119	Type1
ACTR2	-1.70763	0.0263636	Type3
ACTR3	0.0708695	0.00452726	Type1
ACY1	0.109499	0.0314255	Type1
ACYP2	0.0417456	0.033956	Type1
ADA	-0.296081	-0.00113024	Type1
ADAM10	0.125368	-0.933977	Type5
ADAM9	-0.0308806	4.4115	Type2
ADAMTSL3	0.0466341	4.0483	Type2
ADAMTSL4	-0.196563	4.04903	Type2
ADAR	-0.0154719	4.17539	Type2
ADCY2	0.266516	-0.0859525	Type1
ADD1	0.0836936	-0.0113896	Type1
ADD3	-0.0534087	0.0746829	Type1
ADGRA2	-0.199939	4.11925	Type2
ADGRL2	0.168757	-4.24601	Type2
ADH5	-0.0866435	0.0379718	Type1
ADHFE1	0.203421	-0.0362641	Type1
ADI1	0.0523462	0.0644387	Type1
ADIPOQ	0.357191	0.0263567	Type1
ADIRF	0.168769	0.109388	Type1
ADISSP	-0.253528	-0.0657423	Type1
ADK	-0.0929167	0.553405	Type1
ADNP	0.0464441	0.0715074	Type1
ADO	0.323671	-0.0316636	Type1
ADPGK	-1.65106	-0.280147	Type3
ADPRH	-0.623286	0.0823519	Type1
ADPRS	-0.175473	0.0352794	Type1
ADRM1	-0.0375913	0.0117874	Type1
ADSL	0.283174	0.0543657	Type1
ADSS1	0.141293	0.0420507	Type1
ADSS2	0.0778636	0.0281755	Type1
AEBP1	-0.181247	-4.1203	Type2
AFAP1L1	-0.640348	3.91827	Type2
AFAP1L2	0.103964	4.36723	Type2
AFDN	-0.197791	-5.7957	Type2
AFG3L2	-0.0511338	-0.0434221	Type1
AGBL1	-0.0205107	0.104504	Type1
AGFG1	0.41558	-0.0118509	Type1
AGFG2	-0.195192	4.15227	Type2
AGK	-0.141532	-5.94262	Type2
AGL	0.237251	0.0323046	Type1
AGO2	0.255762	0.00691383	Type1
AGO3	0.158872	-0.00618822	Type1
AGPAT1	-0.10696	4.28564	Type2
AGPAT2	0.178685	0.0152413	Type1
AGPAT3	0.133118	0.0161227	Type1
AGPAT5	0.151096	-0.0262376	Type1
AGPS	0.394971	0.0513618	Type1
AGRN	-0.901666	0.0127887	Type1
AGT	0.0552894	0.0495531	Type1
AHCTF1	0.028569	0.984481	Type1
AHCY	-0.0169672	0.0458182	Type1
AHCYL1	0.264732	0.0186173	Type1
AHCYL2	-0.0880639	-0.0546253	Type1
AHSA1	-0.083843	-0.00282511	Type1
AHSP	0.332803	3.90749	Type2
AIDA	-0.0604873	-0.914182	Type1
AIFM1	-0.24567	-0.0615679	Type1
AIG1	-0.123585	3.80123	Type2
AIMP1	-0.113036	0.0120645	Type1
AIMP2	0.114012	0.0364274	Type1
AIP	-0.0042582	0.0799481	Type1
AK1	0.192014	0.0462499	Type1
AK3	-0.440078	-0.0740382	Type1
AK5	0.00531713	0.663301	Type1
AKAP1	-0.132373	-0.415793	Type1
AKAP12	0.113241	0.00344683	Type1
AKAP6	0.285727	-4.19716	Type2
AKAP7	-0.661987	-4.95015	Type2
AKAP8L	0.182929	-4.15291	Type2
AKR1A1	0.25101	0.029501	Type1
AKR1B1	-0.261822	0.0130217	Type1
AKR7A2	0.0369925	0.0183697	Type1
AKT1	-0.0457313	-4.90118	Type2
AKT1S1	0.0755777	0.00460827	Type1
AKTIP	-0.0306275	0.897902	Type1
ALAD	0.00318813	0.0303428	Type1
ALB	-0.0251041	0.0500039	Type1
ALCAM	0.112627	-4.22393	Type2
ALDH16A1	-0.0856219	0.0481161	Type1
ALDH1A1	0.127336	0.0382425	Type1
ALDH1A3	-0.0796997	0.00487377	Type1
ALDH1B1	-0.130218	-4.15283	Type2
ALDH1L2	0.117886	0.607365	Type1
ALDH2	0.126381	0.0221126	Type1
ALDH3A2	-0.0364188	-0.0113087	Type1
ALDH4A1	0.0627974	-0.018598	Type1
ALDH5A1	0.757319	-0.0513973	Type1
ALDH6A1	-0.189121	-0.0237443	Type1
ALDH7A1	0.61267	0.0265463	Type1
ALDOA	0.0980551	0.0446504	Type1
ALDOC	0.247552	0.0305419	Type1
ALG12	-0.154704	-5.06063	Type2
ALG3	0.0961627	0.0972309	Type1
ALG5	-0.240922	-0.10239	Type1
ALG6	0.37625	-0.0530005	Type1
ALG9	0.165209	-4.23911	Type2
ALKBH3	0.0358226	4.00778	Type2
ALMS1	0.334009	-4.11367	Type2
ALPK3	0.000547067	0.0116075	Type1
ALYREF	-0.0989495	-0.0330456	Type1
AMDHD2	1.01712	-4.13679	Type5
AMFR	0.067992	0.78604	Type1
AMPD1	0.156504	0.044037	Type1
AMPD2	-0.624683	0.919664	Type5
ANAPC1	-0.309071	0.0101086	Type1
ANAPC2	0.0678484	5.28029	Type2
ANGPTL2	-0.183418	4.11309	Type2
ANK1	-0.0331209	-0.074939	Type1
ANKFY1	0.232312	-0.484887	Type1
ANKHD1	-0.170289	-5.75134	Type2
ANKLE2	-0.000315673	0.904438	Type1
ANKMY2	0.255502	0.00316078	Type1
ANKRD1	0.082752	-4.25044	Type2
ANKRD12	0.307319	-4.35762	Type2
ANKRD13A	0.558403	-3.94964	Type2
ANKRD2	-1.14236	-0.0801857	Type3
ANKRD28	0.391666	0.612659	Type1
ANKRD29	-0.311258	-0.0905328	Type1
ANKRD39	0.261354	1.11683	Type4
ANKRD44	0.0707063	-4.19791	Type2
ANKS3	-0.831984	4.30418	Type2
ANO10	-0.018113	0.0309229	Type1
ANO6	-0.154891	0.617409	Type1
ANP32B	0.0710584	0.0292758	Type1
ANP32E	-0.275278	-1.53143	Type2
ANXA1	-0.152912	-0.00682496	Type1
ANXA11	-0.175518	-6.48342e-05	Type1
ANXA2	-0.0633466	-0.0147174	Type1
ANXA4	-0.0987606	0.0177587	Type1
ANXA5	-0.168988	0.0284532	Type1
ANXA6	-0.541136	0.0220413	Type1
ANXA7	0.161604	0.0325745	Type1
AP1B1	-0.233372	-0.0154431	Type1
AP1G1	-0.133116	0.00929508	Type1
AP1M1	0.14771	0.606492	Type1
AP1S1	-0.252995	4.16477	Type2
AP2A1	0.0552854	-0.00186355	Type1
AP2A2	-0.0440408	-0.0531555	Type1
AP2B1	0.642442	-0.00681385	Type1
AP2M1	-0.030809	0.0207752	Type1
AP2S1	0.0365565	0.569012	Type1
AP3B1	-0.0891326	-0.0286047	Type1
AP3D1	0.425127	0.0274716	Type1
AP3M1	0.571	-0.883659	Type5
AP3S1	-0.154455	-4.19844	Type2
AP4B1	0.0972541	-3.97415	Type2
AP4E1	0.111333	0.64405	Type1
AP5B1	0.195104	3.91135	Type2
AP5Z1	-0.127131	4.20872	Type2
APBB2	-0.489406	0.0904687	Type1
APEH	-0.0199646	0.0336458	Type1
APEX1	-0.0555154	-1.58103	Type2
API5	0.0681429	0.026729	Type1
APIP	0.195118	0.0959566	Type1
APLP2	-0.158635	-1.74182	Type2
APMAP	0.293933	0.018327	Type1
APOA1	-0.00932177	0.050681	Type1
APOBEC2	0.0266754	0.00367035	Type1
APOD	0.509017	0.0267364	Type1
APOE	0.148541	0.0307776	Type1
APOO	-0.187782	-0.056415	Type1
APOOL	-0.459888	-0.0453038	Type1
APPL1	0.200148	0.0318583	Type1
APPL2	-0.195038	-4.14217	Type2
APRT	0.0330617	0.545578	Type1
APTX	0.214075	0.133202	Type1
AQP4	0.154519	-1.40954	Type2
AQR	-0.273728	4.35397	Type2
ARAF	0.0776905	0.0352112	Type1
ARAP1	-0.159225	5.45509	Type2
ARAP3	-0.349875	3.95926	Type2
ARCN1	0.24892	-0.00113038	Type1
ARF4	-0.0137334	0.0427888	Type1
ARF5	-0.00584973	-0.0034058	Type1
ARF6	-0.111772	-0.538139	Type1
ARFGAP2	0.0852837	0.0145037	Type1
ARFGEF1	0.0710327	-4.15134	Type2
ARFGEF2	-0.530434	-0.00255628	Type1
ARFIP1	0.200963	-0.773225	Type1
ARGLU1	0.150785	4.35149	Type2
ARHGAP1	0.259216	-0.0166604	Type1
ARHGAP10	0.0116717	-0.0998633	Type1
ARHGAP17	-0.519413	-0.628621	Type1
ARHGAP18	0.736461	0.509392	Type1
ARHGAP25	-0.0791861	0.584637	Type1
ARHGAP31	-0.142182	-4.04452	Type2
ARHGAP35	0.193173	-0.754906	Type1
ARHGAP5	0.156725	0.305286	Type1
ARHGDIA	-0.096537	0.0258379	Type1
ARHGDIB	-0.235907	-1.59608	Type2
ARHGEF1	-0.341534	-0.638969	Type1
ARHGEF10	-0.162519	0.0733167	Type1
ARHGEF10L	0.105298	-0.540227	Type1
ARHGEF11	-0.160662	-4.06433	Type2
ARHGEF12	0.182613	0.0805457	Type1
ARHGEF2	0.132912	5.17713	Type2
ARHGEF28	0.0877303	0.190487	Type1
ARHGEF37	0.091101	-0.0397397	Type1
ARHGEF6	0.039738	5.13638	Type2
ARHGEF7	0.33816	0.513198	Type1
ARID1A	0.177121	3.95688	Type2
ARID1B	0.147478	-0.898659	Type5
ARIH1	0.247676	0.0550753	Type1
ARIH2	-0.0319158	0.0680832	Type1
ARL1	0.0354986	-0.00983006	Type1
ARL15	-0.037676	-4.19096	Type2
ARL2	0.182459	-5.42516	Type2
ARL3	-0.193975	0.0751817	Type1
ARL6IP4	-0.220211	-5.70926	Type2
ARL6IP5	0.0609071	0.0190388	Type1
ARL8A	-0.048678	0.0403632	Type1
ARL8B	0.0990365	0.0240411	Type1
ARMC1	0.131938	-4.24099	Type2
ARMC10	1.30609	0.0590668	Type3
ARMC6	0.0129911	-0.656467	Type1
ARMC8	0.14694	-0.536509	Type1
ARMCX2	-0.112996	4.29746	Type2
ARMCX3	0.137336	-0.00033894	Type1
ARMH3	0.0970197	0.554897	Type1
ARMT1	0.141672	0.0632951	Type1
ARPC1A	-0.13122	0.00471857	Type1
ARPC1B	-0.219038	-0.00618686	Type1
ARPC2	0.0625887	0.0463646	Type1
ARPC3	-0.238046	0.016138	Type1
ARPC5L	-0.0623964	0.0535279	Type1
ARPIN	0.0100894	0.00388171	Type1
ARPP19	-0.0786249	0.0157816	Type1
ARRB1	-0.445014	-0.00963332	Type1
ARRB2	-0.0914693	4.02198	Type2
ARSA	0.150869	-0.00385097	Type1
ARSB	-0.139519	4.35939	Type2
ARSD	0.283259	4.11812	Type2
ART3	-0.181986	0.0460321	Type1
ART5	-0.0467857	0.0129084	Type1
ARVCF	0.0284695	0.105821	Type1
ASAH1	0.243105	-1.48989	Type2
ASAP1	-0.135481	1.64563	Type2
ASAP2	-0.166715	-4.35532	Type2
ASB1	0.302607	0.0325188	Type1
ASB14	0.390491	0.0678809	Type1
ASB16	0.261602	0.031661	Type1
ASB2	0.23533	0.0300726	Type1
ASB3	0.0852599	-0.00246512	Type1
ASB4	0.176761	0.0716224	Type1
ASCC3	0.0579217	0.884293	Type1
ASH2L	-0.0561064	4.3318	Type2
ASL	-0.00284083	0.056127	Type1
ASMTL	-0.731549	-4.19909	Type2
ASNS	0.0124462	5.55568	Type2
ASPA	0.172628	-1.45385	Type2
ASPH	0.296576	-0.0511114	Type1
ASPN	-0.287964	0.0185106	Type1
ASPSCR1	0.183693	-0.0321467	Type1
ASRGL1	0.441183	0.00849077	Type1
ATAD1	-0.163003	-0.0709063	Type1
ATAD3A	-0.343529	-0.0988882	Type1
ATAT1	-0.830144	-3.91477	Type2
ATE1	0.153565	0.0212442	Type1
ATF7	-0.104064	-3.96532	Type2
ATG12	0.0510813	3.88283	Type2
ATG13	0.0242167	-4.25999	Type2
ATG16L1	0.00593943	-0.0194979	Type1
ATG2B	0.13168	-0.189372	Type1
ATG3	-0.197763	0.0666543	Type1
ATG4A	0.542403	0.471713	Type1
ATG4B	0.149636	0.69456	Type1
ATG7	-0.0408528	-0.0361344	Type1
ATG9A	-0.0830487	0.0966053	Type1
ATIC	0.0150039	0.0862925	Type1
ATL2	0.0906527	0.018809	Type1
ATL3	-0.166012	-1.52343	Type2
ATOX1	0.188821	0.0277318	Type1
ATP13A1	1.03473	-1.58973	Type5
ATP1A1	-0.251799	-0.0276629	Type1
ATP1A2	-0.0133571	-0.0327893	Type1
ATP1B1	-0.232535	-0.0341741	Type1
ATP1B4	0.360965	-5.84176	Type2
ATP2A1	0.0948352	0.000969834	Type1
ATP2A2	-0.156223	-0.0197192	Type1
ATP2A3	-0.571908	-0.00151356	Type1
ATP2B1	0.166111	-0.0165188	Type1
ATP2B4	-0.335254	-0.0381566	Type1
ATP2C1	0.222338	-4.24006	Type2
ATP5F1A	-0.13026	-0.0493763	Type1
ATP5F1C	-0.117653	-0.0535987	Type1
ATP5F1D	-0.0671025	-0.0557371	Type1
ATP5IF1	-0.0839064	-0.0594663	Type1
ATP5ME	0.00119013	-0.052773	Type1
ATP5MG	-0.195182	-0.0581188	Type1
ATP5MK	-0.149286	-0.0265278	Type1
ATP5PB	-0.0930334	-0.0487699	Type1
ATP5PF	-0.125417	-0.0639816	Type1
ATP5PO	-0.101989	-0.0554418	Type1
ATP6AP1	0.0603084	-4.10648	Type2
ATP6AP2	-0.082668	-3.96085	Type2
ATP6V0A1	0.542676	-4.38274	Type2
ATP6V0D1	-0.000398494	-0.819854	Type1
ATP6V1A	0.504118	0.0012494	Type1
ATP6V1B2	-0.18974	-0.00985241	Type1
ATP6V1C1	-0.0244985	-0.576173	Type1
ATP6V1D	-0.258166	-1.02829	Type4
ATP6V1F	-0.111462	-0.0333939	Type1
ATP6V1H	0.0642417	0.0406074	Type1
ATP7A	0.0999554	-4.12082	Type2
ATPAF1	-0.0666334	-5.69517	Type2
ATPAF2	-0.249911	-1.6215	Type2
ATXN1	0.185499	-4.82055	Type2
ATXN10	-0.0398644	0.0411671	Type1
ATXN2	0.0628879	-1.00457	Type5
ATXN2L	-0.149914	-0.622773	Type1
ATXN3	0.0155117	0.170175	Type1
AUH	-0.0258317	-0.0457346	Type1
AUP1	-0.0233128	-0.00366539	Type1
AVEN	0.0604396	0.62433	Type1
B2M	-0.0503879	-0.00804553	Type1
B3GAT3	0.62663	0.632906	Type1
B4GAT1	0.0277765	-5.71783	Type2
BABAM2	-0.02252	0.423783	Type1
BAG1	-0.0758432	-0.0517697	Type1
BAG2	-0.097134	-0.00879614	Type1
BAG3	-0.10237	-0.0177936	Type1
BAG5	0.0783869	0.038394	Type1
BAG6	0.474547	0.00732316	Type1
BAIAP2	0.0829464	0.0122322	Type1
BANF1	0.0310055	0.0405978	Type1
BAX	-0.088143	5.88222	Type2
BAZ1B	-0.0204132	-4.06594	Type2
BBS7	0.0118765	0.0328544	Type1
BCAM	0.0604971	0.0267069	Type1
BCAP29	0.0987752	0.0114867	Type1
BCAP31	0.0358267	-0.00130785	Type1
BCAR1	-0.381849	4.07545	Type2
BCAS1	-0.106803	-4.13874	Type2
BCAT1	-0.0225188	4.41175	Type2
BCAT2	0.498276	-0.00626089	Type1
BCCIP	0.116954	0.0124174	Type1
BCKDHA	-0.0559404	-0.0301033	Type1
BCKDK	-0.106842	-0.0863777	Type1
BCL2L13	0.238714	-0.00834474	Type1
BCL7C	0.0708248	4.21209	Type2
BCLAF1	-0.0473046	0.0735863	Type1
BCOR	0.147333	-4.13929	Type2
BCORL1	0.187427	-0.0857451	Type1
BCS1L	0.0162124	-0.657247	Type1
BDH1	0.205114	-0.0337809	Type1
BDH2	0.0138984	0.0272036	Type1
BGN	-0.288365	-0.0432963	Type1
BID	0.118088	0.0888476	Type1
BIN1	-0.818164	0.0171478	Type1
BIN2	-0.117173	-0.146999	Type1
BIRC6	0.0819236	-0.0255585	Type1
BLMH	0.132235	0.0562391	Type1
BLOC1S1	0.0909625	5.8121	Type2
BLOC1S2	-0.0227081	-4.07491	Type2
BLOC1S3	-0.0946619	4.00286	Type2
BLOC1S4	-0.0626626	-4.26521	Type2
BLTP1	0.278438	0.0608863	Type1
BLVRA	-0.543743	0.0307663	Type1
BLVRB	-0.762587	-0.0157883	Type1
BMI1	0.042598	0.0126131	Type1
BNIP1	-0.109519	-0.0204537	Type1
BNIP3	0.012188	-0.0431671	Type1
BOLA1	0.10832	0.0221221	Type1
BOP1	-0.537843	4.02664	Type2
BORCS5	-0.0682467	0.0016597	Type1
BORCS6	-0.00104548	0.639105	Type1
BPGM	0.439412	0.0684959	Type1
BPHL	-0.123533	-1.50625	Type2
BPNT1	-0.00517853	0.00780787	Type1
BRAP	0.0552215	0.0122154	Type1
BRAT1	0.31755	5.63291	Type2
BRCC3	-0.309205	-0.815143	Type1
BRD2	0.0961921	-4.14421	Type2
BRD4	-0.0874631	-1.57529	Type2
BRI3BP	-0.181991	-4.32849	Type2
BRIX1	-0.195212	-5.07087	Type2
BROX	2.17519	0.0540744	Type3
BSDC1	0.0140131	-0.00916714	Type1
BST2	-0.233222	-0.0322347	Type1
BTAF1	0.301521	4.27894	Type2
BTF3L4	0.0415764	-0.5304	Type1
BUB3	0.0172531	-0.507262	Type1
BUD13	-0.00746182	-4.09933	Type2
BUD31	-0.0169924	-1.59823	Type2
BVES	0.157428	-0.901876	Type5
BYSL	0.148194	0.929084	Type1
BZW1	0.0089456	-0.0802653	Type1
BZW2	0.117795	0.0218384	Type1
C10orf71	0.117372	-0.0105167	Type1
C11orf98	-0.0352135	-1.05599	Type2
C1QA	-0.314447	-0.0500555	Type1
C1QB	-0.616787	-3.92693	Type2
C1QBP	-0.0776792	-0.0302621	Type1
C1QC	-0.423129	4.17929	Type2
C1R	-0.022506	-4.237	Type2
C1S	-0.00310312	-0.0442822	Type1
C2	-0.173987	-4.19464	Type2
C3	-0.0609427	0.0367299	Type1
C4A	-0.0248967	0.0111215	Type1
C4orf33	-0.062127	0.0202208	Type1
C4orf54	0.206194	-0.0082254	Type1
C5	-0.0194541	-0.535948	Type1
C7	0.159163	0.616487	Type1
C8G	-0.594605	0.25932	Type1
C9	0.161574	0.029836	Type1
CA2	-0.402099	0.0230476	Type1
CA3	-0.0946764	0.0344786	Type1
CA4	-0.00100756	-4.30407	Type2
CAB39	-0.643612	0.033128	Type1
CAB39L	-0.0905361	0.643585	Type1
CACNA1S	0.289742	0.0176503	Type1
CACNA2D1	0.0594776	0.0206005	Type1
CACNB1	0.106934	0.0226895	Type1
CACNB3	-1.56521	0.044048	Type3
CACNG1	0.240071	0.0392395	Type1
CACTIN	0.141541	-0.0176936	Type1
CACYBP	-0.22515	0.0173749	Type1
CADM3	0.493179	0.625937	Type1
CALCOCO2	0.149921	0.941844	Type1
CALD1	0.0522656	-0.0534081	Type1
CALR	0.042576	0.0361196	Type1
CALR3	-0.0388276	1.53638	Type2
CALU	0.346603	0.00569863	Type1
CAMK1	-0.0283719	0.147675	Type1
CAMK2A	0.238485	-0.00528419	Type1
CAMK2B	-0.161086	0.0463462	Type1
CAMK2D	0.255651	0.0224483	Type1
CAMK2G	0.0724721	0.027166	Type1
CAMKK2	-0.0319697	-4.01162	Type2
CAMLG	0.00401332	-0.0445992	Type1
CAMSAP1	0.421376	-4.11634	Type2
CAMSAP2	0.897239	-5.26826	Type2
CAND1	0.240711	0.0279201	Type1
CAND2	0.297738	0.0427504	Type1
CANX	-0.632087	-0.0239054	Type1
CAP1	-0.25402	-0.000433785	Type1
CAP2	0.197804	0.00915756	Type1
CAPG	-0.329971	-0.529167	Type1
CAPN1	0.0513226	0.0422837	Type1
CAPN2	-0.49928	0.0220341	Type1
CAPN3	-0.408607	0.0163861	Type1
CAPN6	0.172611	4.53091	Type2
CAPN7	0.0229259	0.00759668	Type1
CAPNS1	0.0135914	0.0212899	Type1
CAPRIN1	0.0571177	0.00769802	Type1
CAPZA1	0.124817	0.00887824	Type1
CAPZA2	0.482082	0.0255686	Type1
CAPZB	-0.0752458	0.0276483	Type1
CARD19	-0.332912	-0.988627	Type1
CARHSP1	-0.19168	-0.0018484	Type1
CARM1	0.306344	0.0930857	Type1
CARMIL1	0.00419064	0.066317	Type1
CARNMT1	-0.204135	0.00995765	Type1
CARNS1	0.280056	0.084293	Type1
CARS1	0.0408899	-1.56533	Type2
CARS2	0.0336003	-0.969847	Type5
CASK	-0.0379738	0.564177	Type1
CASKIN2	0.0741443	-0.16053	Type1
CASP3	-0.195919	0.0492189	Type1
CASP6	-0.023621	-0.0175483	Type1
CASP7	-0.0527473	-0.953941	Type1
CASQ1	0.106628	0.00845889	Type1
CASQ2	-0.68471	-0.00117844	Type1
CAST	-0.126305	0.00314631	Type1
CASTOR1	-0.155446	-0.550402	Type1
CASTOR2	0.201013	0.0646826	Type1
CASZ1	0.200639	-3.99684	Type2
CAT	-0.196622	0.00683252	Type1
CAV1	-0.328529	-0.031052	Type1
CAV2	-0.163444	-0.0830049	Type1
CAV3	0.0144438	-0.0100027	Type1
CAVIN1	-0.0600685	-0.015571	Type1
CAVIN2	-0.091633	-0.00800336	Type1
CAVIN3	-0.0769028	-0.0750109	Type1
CAVIN4	0.447957	-0.00100771	Type1
CBARP	0.0124275	-4.25739	Type2
CBFB	-0.165238	4.30985	Type2
CBL	-0.133388	4.20838	Type2
CBR3	-0.539149	4.42443	Type2
CBR4	-0.328558	-0.0551369	Type1
CBX1	-0.00623868	0.484669	Type1
CBX5	0.750965	-5.15606	Type2
CBX6	0.164897	0.00600361	Type1
CBX8	0.306492	-4.28076	Type2
CC2D1A	-0.0330864	-0.616088	Type1
CC2D1B	0.0392515	-0.511771	Type1
CCAR1	-0.305784	0.0257432	Type1
CCAR2	-0.0469913	0.0392067	Type1
CCDC115	-0.477269	0.00284886	Type1
CCDC117	0.0823198	-4.17982	Type2
CCDC124	0.0846691	-0.0241599	Type1
CCDC141	-0.014102	-3.93164	Type2
CCDC170	0.00577061	-0.00543493	Type1
CCDC22	0.0901464	-1.51083	Type2
CCDC25	0.14642	0.0414308	Type1
CCDC43	0.0565652	0.0556515	Type1
CCDC47	0.0505052	-0.0166646	Type1
CCDC50	-0.0411449	-5.40009	Type2
CCDC51	-0.327416	0.0534872	Type1
CCDC6	0.45128	0.597133	Type1
CCDC9	0.0173706	-0.952041	Type1
CCDC91	-0.376856	-3.93234	Type2
CCDC93	0.024659	-0.626213	Type1
CCDC97	0.126561	5.18901	Type2
CCDC9B	0.169066	-0.839441	Type5
CCNL2	0.166296	-5.07329	Type2
CCNY	0.173015	-4.9549	Type2
CCPG1	0.0234968	-5.11169	Type2
CCS	0.164434	0.0499477	Type1
CCT2	-0.0284347	0.0238127	Type1
CCT3	-0.108215	0.0232303	Type1
CCT4	0.0735121	0.0295161	Type1
CCT5	0.0286193	0.0188588	Type1
CCT6A	-0.0347489	0.0211766	Type1
CCT7	-0.0344535	0.0257946	Type1
CCT8	-0.122413	0.0286763	Type1
CD14	-0.0281069	0.0415715	Type1
CD151	0.053349	0.0940823	Type1
CD248	0.209566	-4.20704	Type2
CD2AP	-0.182003	-1.01422	Type4
CD2BP2	-0.0120375	1.55456	Type2
CD44	-0.168757	-0.092936	Type1
CD47	-0.0188177	0.0518534	Type1
CD58	0.055377	4.96662	Type2
CD63	0.0115206	-5.61668	Type2
CD74	-0.115701	-0.0371626	Type1
CD81	-0.128054	-4.2392	Type2
CD82	-0.00811967	-1.52647	Type2
CD9	-0.0835619	0.983178	Type5
CD96	-0.129168	-0.0509337	Type1
CDC123	-0.310763	-0.56972	Type1
CDC16	0.0498211	4.08845	Type2
CDC34	0.100852	1.56484	Type2
CDC37	0.134227	0.0157874	Type1
CDC37L1	0.0720085	0.905387	Type1
CDC42	-0.0520362	-0.0205022	Type1
CDC42BPA	0.0256828	-1.40189	Type2
CDC42BPB	-0.172279	-4.15258	Type2
CDC42EP1	-0.185184	4.36021	Type2
CDC42EP5	-0.211006	-4.12351	Type2
CDC5L	0.0356132	0.00742051	Type1
CDC73	0.013109	-0.157017	Type1
CDCA3	-0.685523	-0.00705234	Type1
CDH11	-0.0379508	-0.935543	Type1
CDH13	0.055008	-0.00558855	Type1
CDH15	0.23367	0.153182	Type1
CDH2	0.0216984	-4.35321	Type2
CDH5	-0.0589645	-1.70408	Type2
CDIPT	0.159011	0.0523493	Type1
CDK1	0.0386794	0.00755774	Type1
CDK16	0.466938	-4.45443	Type2
CDK5RAP3	0.134949	0.0310975	Type1
CDK6	-0.00278644	-4.02556	Type2
CDK9	0.0734702	0.101568	Type1
CDKN1B	0.109833	0.0143084	Type1
CDKN2AIP	0.0488977	-0.82072	Type1
CDS2	0.253181	-0.935769	Type5
CDV3	-0.0756289	0.0227941	Type1
CEBPD	0.00179209	4.11897	Type2
CEBPZ	-0.0888846	4.44903	Type2
CELF1	0.230653	0.589088	Type1
CELF2	0.172071	1.82636	Type2
CELSR2	0.298574	-4.52278	Type2
CENPC	0.241202	0.0291379	Type1
CEP131	0.0895364	3.99791	Type2
CEP170	0.203734	0.00892676	Type1
CEP192	-0.336527	4.0646	Type2
CEP290	0.147532	-1.47501	Type2
CEP68	0.0550088	-4.13574	Type2
CEPT1	0.0513213	0.597799	Type1
CERCAM	-0.16479	4.19392	Type2
CERT1	-0.0956031	-4.23064	Type2
CETN2	-0.219167	-0.0355607	Type1
CFAP20	0.0182832	-4.25833	Type2
CFAP298	0.0711482	-3.84999	Type2
CFB	0.183746	0.0522864	Type1
CFI	-0.191853	0.0502382	Type1
CFL1	-0.775933	0.014536	Type1
CFL2	-0.0562445	-0.00272001	Type1
CHCHD10	-0.0580673	-0.958058	Type1
CHCHD2	0.0466769	-0.0222421	Type1
CHCHD3	-0.158796	-0.0314284	Type1
CHCHD6	-0.093842	-5.71971	Type2
CHD2	-0.399361	-0.142138	Type1
CHD4	0.0250441	-0.931248	Type1
CHERP	-0.0348978	-5.32693	Type2
CHID1	-1.54862	-0.755098	Type4
CHKB	-0.203043	4.19077	Type2
CHM	0.0949965	1.08245	Type4
CHMP1A	-0.0438767	4.2892	Type2
CHMP2A	0.0224524	0.0326192	Type1
CHMP2B	0.0775838	0.935845	Type1
CHMP3	0.073681	1.03043	Type4
CHMP4A	-0.0255228	-0.0654403	Type1
CHMP4B	0.139676	0.00915636	Type1
CHMP5	-0.14164	-0.021225	Type1
CHMP6	-0.0822721	5.2529	Type2
CHMP7	0.0449304	-0.00837766	Type1
CHORDC1	-0.18511	-0.0769649	Type1
CHP1	2.98377	-0.0387359	Type3
CHP2	-0.0548897	-0.0253687	Type1
CHPT1	0.144967	-0.618231	Type1
CHRAC1	-0.101299	-0.947688	Type1
CHRND	0.356635	4.67556	Type2
CHSY1	-0.131993	-4.28102	Type2
CHTOP	0.148422	-0.00625204	Type1
CHUK	-0.117301	4.17553	Type2
CIAO1	-0.00842704	-0.607462	Type1
CIAPIN1	-0.11486	0.0130164	Type1
CILP	-0.195011	-0.533232	Type1
CILP2	-0.116521	4.19859	Type2
CIRBP	-0.028755	0.00330955	Type1
CISD2	-0.0751041	-0.0276662	Type1
CISD3	-0.205924	-4.05826	Type2
CKAP4	0.188335	0.0911649	Type1
CKAP5	-0.209592	0.0182711	Type1
CKB	-0.0251063	0.0632906	Type1
CKM	-0.0340604	0.0208355	Type1
CKMT2	-0.237793	-0.0492608	Type1
CLASP1	0.0630137	0.0427641	Type1
CLASP2	0.638831	-0.963636	Type5
CLCC1	-0.309612	-0.0319859	Type1
CLCN1	0.253967	-1.43112	Type2
CLEC16A	-0.192188	-0.0794843	Type1
CLEC3B	-0.112297	0.0447302	Type1
CLIC2	-0.363235	0.923916	Type5
CLIC4	-0.277233	-0.00733345	Type1
CLIC5	0.0350125	0.00818526	Type1
CLINT1	0.32752	0.0516469	Type1
CLIP1	0.24571	0.018468	Type1
CLK2	0.0111413	5.47976	Type2
CLN6	-0.181982	-4.09306	Type2
CLNS1A	-0.0954423	0.645654	Type1
CLPB	0.0371642	-5.60149	Type2
CLPP	-0.134525	-1.49157	Type2
CLPTM1	0.0691748	0.0633109	Type1
CLPX	0.0330288	-0.591042	Type1
CLTA	-0.481056	0.637475	Type5
CLTB	0.140337	-0.0152453	Type1
CLTC	-0.515897	-0.000429746	Type1
CLU	0.100144	0.0461616	Type1
CLUH	-1.55531	-0.0289406	Type3
CLYBL	0.0273506	-0.0390536	Type1
CMAS	-0.045791	0.0274436	Type1
CMBL	0.136359	0.030526	Type1
CMC1	0.0797501	-0.0872344	Type1
CMPK1	0.144505	0.030592	Type1
CMPK2	-2.09405	0.0019837	Type3
CMTR1	-0.259968	-3.87473	Type2
CMYA5	-0.0773133	0.0110622	Type1
CNBP	0.0646948	-0.0197655	Type1
CNDP2	0.0366013	0.0476547	Type1
CNIH4	-0.100635	4.09103	Type2
CNKSR1	0.138758	0.161588	Type1
CNN1	-0.148528	-0.562207	Type1
CNN2	-0.0787629	-4.15583	Type2
CNN3	-0.104062	-1.4678	Type2
CNNM3	1.04338	-4.18199	Type5
CNOT1	0.0674479	0.0639156	Type1
CNOT10	0.0424113	4.41231	Type2
CNOT6L	0.468374	-0.990093	Type5
CNOT7	-0.121828	-0.400124	Type1
CNOT9	0.160068	-1.47646	Type2
CNP	0.0962444	0.0135701	Type1
CNPY2	-0.0977196	0.023596	Type1
CNPY3	-0.197338	4.20788	Type2
CNRIP1	0.625637	0.0184211	Type1
CNTFR	0.0454733	-0.076972	Type1
CNTROB	0.0347539	4.14369	Type2
COA3	-0.0212221	-4.25175	Type2
COA4	0.0174606	-5.10504	Type2
COA7	-0.256707	-1.54875	Type2
COASY	0.0525619	0.0347552	Type1
COBLL1	0.689523	-1.13842	Type5
COG1	0.296286	-0.0523614	Type1
COG2	-0.265134	5.01124	Type2
COG4	0.168262	1.28215	Type2
COG5	0.0518904	-4.35588	Type2
COG7	0.0975371	4.35796	Type2
COG8	0.00530001	-5.18167	Type2
COIL	0.0150444	-3.76721	Type2
COL11A1	0.111468	-0.00823657	Type1
COL11A2	0.00768011	0.0867226	Type1
COL12A1	0.816681	0.665991	Type1
COL13A1	0.00640364	0.670282	Type1
COL14A1	0.0667949	0.0273061	Type1
COL15A1	0.264161	0.0238394	Type1
COL18A1	0.0660537	-0.0286743	Type1
COL1A1	-0.105614	0.00507782	Type1
COL1A2	0.0137248	-0.0945228	Type1
COL3A1	-0.042141	0.0474851	Type1
COL4A1	-0.0576792	-0.00818498	Type1
COL4A2	-0.144155	0.0224545	Type1
COL4A3	0.0597671	0.552155	Type1
COL5A1	-0.0192185	-5.31344	Type2
COL5A2	-0.0140613	-0.624504	Type1
COL6A1	-0.0483585	-0.0112512	Type1
COL6A2	-0.0664333	-0.00408669	Type1
COL6A3	0.0155358	-0.0117991	Type1
COL6A5	0.0245976	-0.933395	Type1
COL6A6	-0.197435	-0.00553202	Type1
COLEC12	0.0212693	4.11963	Type2
COLGALT1	-0.0522842	-0.147648	Type1
COLGALT2	-0.00850205	-0.0210147	Type1
COMMD10	0.0972671	-4.20214	Type2
COMMD3	-0.0885551	-0.521321	Type1
COMMD4	0.086124	-5.15074	Type2
COMMD5	-0.959258	-4.38992	Type2
COMMD7	-0.0634789	-3.9878	Type2
COMMD8	-0.326579	-4.02772	Type2
COMT	-1.61525	0.00868827	Type3
COPA	-0.255416	0.0171558	Type1
COPB1	-0.0883839	0.0306679	Type1
COPB2	-0.206087	0.0161796	Type1
COPE	0.160174	-0.0171055	Type1
COPG1	-0.0049747	0.00523368	Type1
COPG2	-0.285834	0.710856	Type1
COPS2	-0.0503014	0.037996	Type1
COPS3	0.112962	0.0245478	Type1
COPS4	0.0283614	0.0375812	Type1
COPS5	0.152115	0.0436836	Type1
COPS6	0.0199902	0.0385942	Type1
COPS7A	0.0708184	0.0351987	Type1
COPS7B	-0.155224	-0.0447539	Type1
COPS8	0.183988	0.020669	Type1
COPZ1	-0.520156	0.586706	Type5
COPZ2	-0.0409835	0.0651538	Type1
COQ10A	0.0486946	-0.0170244	Type1
COQ10B	-0.293572	-0.0351284	Type1
COQ3	-0.239225	-0.03702	Type1
COQ4	-0.264115	-0.0787528	Type1
COQ5	-0.122738	-0.0535795	Type1
COQ6	-0.19574	-0.0440218	Type1
COQ7	-0.277986	-0.0453277	Type1
COQ8A	-0.103643	-0.0701639	Type1
COQ9	-0.0843752	-0.0561767	Type1
CORO1A	-0.903653	1.08071	Type5
CORO1B	-0.303112	-1.47991	Type2
CORO1C	-0.123931	0.0144147	Type1
CORO2A	0.0984867	0.177022	Type1
CORO2B	-0.289248	-4.96476	Type2
CORO6	0.0654116	0.00102268	Type1
CORO7	0.0477307	0.0989446	Type1
COTL1	-0.258002	4.31097	Type2
COX15	-0.0712105	-5.7989	Type2
COX17	0.00330834	-0.023336	Type1
COX20	0.00298135	-0.0465829	Type1
COX4I1	-0.0723484	-0.0611554	Type1
COX5A	-0.114933	-0.0584292	Type1
COX5B	-0.0634737	-0.066033	Type1
COX6A1	-0.170967	-0.112024	Type1
COX6A2	-0.0573456	-0.0428691	Type1
COX6C	-0.0669234	-0.0535333	Type1
COX7A1	-0.0736568	-0.0553857	Type1
COX7A2L	-0.238728	-0.508224	Type1
COX7B	-0.129042	-0.0988603	Type1
COX7C	-0.0716925	-0.0495418	Type1
CP	0.00356379	0.0548849	Type1
CPB2	0.0108304	0.637857	Type1
CPD	0.112336	0.103469	Type1
CPEB4	0.243854	-3.95768	Type2
CPNE1	0.0411222	0.0392307	Type1
CPNE2	0.0555981	-0.76996	Type1
CPNE3	0.110963	0.0289244	Type1
CPOX	-0.111608	-0.606766	Type1
CPPED1	0.0959568	0.0635696	Type1
CPQ	-0.029316	-4.07538	Type2
CPSF3	0.00547466	5.22338	Type2
CPSF6	0.346762	1.54065	Type2
CPSF7	0.144338	1.14518	Type2
CPT1A	-0.203546	-1.5248	Type2
CPT1B	-0.389588	-0.0710396	Type1
CPT2	-0.501545	-0.0610702	Type1
CRABP2	0.330494	0.139979	Type1
CRAT	0.155821	-0.0407472	Type1
CRBN	0.0438258	0.0422695	Type1
CRCP	-0.0394457	-3.90977	Type2
CREBBP	0.310404	-4.15485	Type2
CREG1	-0.0490344	4.19249	Type2
CRELD1	-0.119465	0.551138	Type1
CRIP2	-0.169659	0.0236919	Type1
CRK	0.00354281	0.59489	Type1
CRKL	0.0777524	0.00164442	Type1
CRLF3	-0.114802	4.2663	Type2
CRLS1	-0.439877	-4.01918	Type2
CRPPA	0.160795	0.654711	Type1
CRYAB	0.210611	-0.020607	Type1
CRYBG3	-0.0724202	0.0410828	Type1
CRYL1	0.2357	0.0384979	Type1
CRYM	-0.510689	0.71092	Type5
CRYZ	0.00571051	0.0379089	Type1
CS	-0.119658	-0.0421754	Type1
CSAD	0.257101	-0.00499971	Type1
CSDE1	0.0685254	0.0250471	Type1
CSE1L	-0.0088513	0.0325917	Type1
CSK	0.500352	0.555846	Type1
CSNK1A1	-0.0283574	-0.568088	Type1
CSNK1E	0.251255	-0.67306	Type1
CSNK1G1	-0.113956	-4.11572	Type2
CSNK2A2	-0.210906	-0.871021	Type1
CSNK2B	0.0722927	1.60547	Type2
CSPG4	-0.0279401	0.491444	Type1
CSRP1	0.0114789	-0.0552604	Type1
CSRP3	-0.793996	-0.0551907	Type1
CSTB	-0.0306763	0.0190073	Type1
CSTF2	0.199696	-5.32395	Type2
CSTF2T	-0.103686	-0.972663	Type1
CSTF3	-0.0997001	1.10375	Type2
CTBP1	-0.0532175	0.0228008	Type1
CTCF	0.0171608	-3.94553	Type2
CTDNEP1	0.0229074	0.0248784	Type1
CTDP1	-0.420122	5.05952	Type2
CTDSPL2	-0.160028	5.16174	Type2
CTF1	-0.102782	0.664512	Type1
CTH	0.0430597	-4.12954	Type2
CTIF	-0.0778621	0.114926	Type1
CTNNA1	-0.162435	-0.55721	Type1
CTNNA3	0.0273379	0.553077	Type1
CTNNB1	-1.18115	0.0326658	Type3
CTNNBL1	-0.317943	0.988231	Type5
CTNND1	-0.28301	-0.689534	Type1
CTPS1	0.195105	1.58677	Type2
CTPS2	-0.113075	0.597412	Type1
CTR9	0.0216625	-5.04742	Type2
CTSA	-0.0191626	-0.59458	Type1
CTSB	-0.719329	-0.594155	Type1
CTSC	0.0836812	0.604144	Type1
CTSD	0.0177244	0.010014	Type1
CTSK	-0.0847011	-0.0392573	Type1
CTSL	0.429382	-0.936115	Type5
CTTN	-0.742351	0.0463371	Type1
CTU2	-0.00437491	0.955579	Type1
CUEDC2	0.104878	0.553225	Type1
CUL1	-0.293097	0.0320319	Type1
CUL2	-0.0165897	0.0135152	Type1
CUL3	-0.225297	0.00702898	Type1
CUL4A	0.146234	0.0127438	Type1
CUL4B	0.427855	4.15395	Type2
CUL5	0.204238	0.0431603	Type1
CUL7	-0.315104	-4.38903	Type2
CUTA	-0.014912	0.0568985	Type1
CWC15	-0.0700717	-4.08375	Type2
CWC27	-0.0604139	4.32011	Type2
CWF19L1	-0.195728	4.26838	Type2
CWF19L2	-0.0824958	-0.776994	Type1
CXXC1	-0.511798	-0.146678	Type1
CYB5A	0.0144437	-0.000231883	Type1
CYB5B	-0.66525	-0.0523716	Type1
CYB5D2	-0.121123	4.23199	Type2
CYB5R1	0.296029	-0.0280588	Type1
CYB5R3	0.0542688	-0.0102	Type1
CYBC1	0.329359	0.0744656	Type1
CYBRD1	0.0282869	4.15456	Type2
CYC1	-0.10217	-0.054679	Type1
CYCS	-0.105672	-0.0421622	Type1
CYFIP1	0.135542	0.511412	Type1
CYFIP2	-0.00926298	5.14221	Type2
CYLD	0.239578	-4.9677	Type2
CYP20A1	0.0464791	-0.00574983	Type1
CYP2U1	0.0139784	-0.588846	Type1
CYRIA	-0.182819	0.105287	Type1
CYSTM1	0.175891	0.0182875	Type1
CYTH1	-0.154776	-0.862645	Type1
CYTH3	-0.25925	-2.97615e-05	Type1
CZIB	0.150054	0.0452681	Type1
D2HGDH	0.0449201	-0.0252408	Type1
DAAM1	0.224759	-0.00288099	Type1
DAAM2	-0.208316	-3.96381	Type2
DAB2	-0.303239	0.0495588	Type1
DAB2IP	0.11774	4.17805	Type2
DAD1	-0.166724	0.0247841	Type1
DAG1	-0.0154933	0.00439577	Type1
DALRD3	0.126416	0.427303	Type1
DAP	-0.0314796	-3.96724	Type2
DAP3	-0.578322	-0.625526	Type1
DAPK2	-0.0881487	1.04298	Type5
DARS1	-0.0752754	0.00527684	Type1
DARS2	0.0502071	-0.625274	Type1
DAZAP1	-0.0182282	-0.00129022	Type1
DBI	-0.169113	0.0055512	Type1
DBN1	0.209995	-0.520521	Type1
DBNL	-0.276532	-5.74366	Type2
DBT	1.03803	-0.051384	Type5
DCAF1	0.176122	0.896645	Type1
DCAF11	0.181727	0.00329805	Type1
DCAF6	0.324552	0.0144634	Type1
DCAF7	0.0196122	-0.0396424	Type1
DCAF8	0.351869	0.0473751	Type1
DCAKD	-0.308513	-0.644802	Type1
DCBLD2	-0.116831	-3.99019	Type2
DCLK1	-0.0366532	-4.05907	Type2
DCN	0.0447817	0.0274149	Type1
DCP1A	0.0706183	-0.233234	Type1
DCPS	0.0702265	0.0134719	Type1
DCTN1	0.101758	0.0123516	Type1
DCTN2	0.0815479	0.00998484	Type1
DCTN3	-0.0224831	0.0477026	Type1
DCTN4	0.253535	0.0017331	Type1
DCTN5	-0.154898	0.00828231	Type1
DCTN6	-0.0419223	-4.18133	Type2
DCTPP1	0.00123615	4.11049	Type2
DCUN1D2	0.47419	0.0681864	Type1
DCXR	-0.0164434	0.000737856	Type1
DDA1	0.0350627	0.00369771	Type1
DDAH1	-0.603366	0.0211013	Type1
DDAH2	0.0310069	0.0385848	Type1
DDB1	-0.158745	0.0295931	Type1
DDHD2	0.00451344	0.0385835	Type1
DDO	0.46973	-0.604284	Type5
DDOST	-0.0246744	-0.00138153	Type1
DDR2	0.0978333	4.19731	Type2
DDRGK1	0.101757	-0.035201	Type1
DDT	-0.081246	0.069709	Type1
DDX1	0.0953386	0.0132657	Type1
DDX11	0.0593461	-0.00138909	Type1
DDX18	-0.0433088	4.12611	Type2
DDX19A	-0.0508378	0.0429242	Type1
DDX19B	0.522338	0.043037	Type1
DDX20	-0.168011	0.0369858	Type1
DDX21	0.00257948	-0.00868401	Type1
DDX23	-0.00594117	-0.415422	Type1
DDX39A	0.142705	4.22336	Type2
DDX39B	0.319541	0.0157368	Type1
DDX3X	0.0185073	0.0126444	Type1
DDX42	-0.601167	-1.45519	Type4
DDX46	0.330431	-1.51498	Type2
DDX5	-0.0366295	0.0343001	Type1
DDX51	-0.00344868	-0.61169	Type1
DDX52	-0.143479	-4.23229	Type2
DDX54	-0.431726	3.98773	Type2
DDX59	0.123987	0.25127	Type1
DDX6	1.44776	0.00123382	Type3
DECR1	-0.225497	-0.0661134	Type1
DENND10	-0.104417	-0.864981	Type1
DENND1A	0.0906494	-4.21005	Type2
DENND2A	-0.0135459	-4.28509	Type2
DENND2B	-0.453053	0.0294529	Type1
DENR	0.00403736	0.0269417	Type1
DEPTOR	0.0932304	0.052777	Type1
DERA	0.0644873	0.0079612	Type1
DERL1	-0.0181426	0.022504	Type1
DERL2	-0.0927252	-0.145714	Type1
DERPC	-0.298046	-4.16963	Type2
DES	0.00112798	-0.0234488	Type1
DGAT1	-0.148863	1.00651	Type5
DGKZ	0.178827	0.0169167	Type1
DHCR24	0.37259	0.0021054	Type1
DHDH	-0.182331	0.0282746	Type1
DHODH	-0.0968525	-0.0175069	Type1
DHPS	0.0564678	0.0220435	Type1
DHRS1	0.25408	0.00752214	Type1
DHRS11	-0.264817	-1.44923	Type2
DHRS4	-0.178332	-0.0614116	Type1
DHRS7	-0.204295	-0.0100311	Type1
DHRS7B	0.155697	-0.0189983	Type1
DHRS7C	0.0459123	0.000137573	Type1
DHTKD1	0.733495	-1.37985	Type5
DHX15	0.121351	0.019314	Type1
DHX16	0.102476	4.36014	Type2
DHX29	0.428694	-0.609178	Type5
DHX30	-0.0304208	0.0749849	Type1
DHX32	0.0184831	-4.08093	Type2
DHX34	-0.0698527	-4.13537	Type2
DHX36	-0.0397434	0.0453159	Type1
DHX37	0.0753959	-0.893287	Type1
DHX9	0.127172	-0.00282	Type1
DIABLO	-0.0141918	-0.0281374	Type1
DIAPH1	-0.0808509	-0.0169278	Type1
DIAPH3	-0.00120891	-4.21152	Type2
DICER1	0.225774	4.31947	Type2
DIMT1	-0.226305	-4.19411	Type2
DIO2	-0.575102	0.0528444	Type1
DIP2B	-0.0339395	5.16106	Type2
DIP2C	0.411475	0.00144319	Type1
DIS3	0.0393132	0.540068	Type1
DIS3L2	-0.0557649	0.044153	Type1
DKC1	0.0294474	0.0841299	Type1
DLAT	-0.0190265	-0.0391527	Type1
DLD	-0.0811301	-0.0770599	Type1
DLG1	0.194547	-0.0513137	Type1
DLG3	-0.0614967	-4.32528	Type2
DLGAP4	0.460679	0.0424352	Type1
DLST	0.452801	-0.0622617	Type1
DMAC1	-0.199876	-1.08408	Type4
DMAC2L	-0.0642042	-0.0334073	Type1
DMD	0.307833	0.00440503	Type1
DMXL1	-0.44739	0.0349916	Type1
DNAAF10	0.0239747	0.0879863	Type1
DNAAF5	-0.166291	-0.0377486	Type1
DNAJA1	-0.00747817	-0.0650453	Type1
DNAJA2	0.0241638	-0.0116311	Type1
DNAJA3	-0.181814	-1.60824	Type2
DNAJA4	-0.763411	-0.0490048	Type1
DNAJB1	0.242214	-1.02893	Type5
DNAJB11	-0.156558	-0.700975	Type1
DNAJB12	0.211233	-0.0241516	Type1
DNAJB2	-0.00505483	0.0066	Type1
DNAJB4	0.0653243	-0.0143895	Type1
DNAJB5	-0.0371431	0.0297519	Type1
DNAJB6	-0.145629	0.00745882	Type1
DNAJC1	0.098064	4.07728	Type2
DNAJC10	0.00637652	1.0552	Type2
DNAJC11	-0.106372	0.0735061	Type1
DNAJC13	0.339829	-0.0279949	Type1
DNAJC17	0.213767	5.03903	Type2
DNAJC19	-0.143494	-4.9713	Type2
DNAJC2	-0.0542952	-4.22007	Type2
DNAJC3	-0.00295179	-5.75059	Type2
DNAJC5	0.0507275	-3.97315	Type2
DNAJC5G	-0.154241	0.011371	Type1
DNAJC7	0.18517	0.00659225	Type1
DNAJC8	-0.124604	0.0488482	Type1
DNASE1L1	0.0408991	0.0147199	Type1
DNM1	0.0674846	1.47718	Type2
DNM1L	-0.159013	-0.0276238	Type1
DNM2	0.0582356	-0.00414497	Type1
DNM3	-0.00733402	0.0258994	Type1
DNMBP	0.031891	4.07494	Type2
DNMT3A	1.24211	1.50622	Type4
DNPEP	0.0339345	0.038683	Type1
DNPH1	0.0753935	4.07517	Type2
DNTTIP1	-0.182756	-4.3994	Type2
DOCK1	0.022187	-4.39606	Type2
DOCK11	-0.145113	-4.17411	Type2
DOCK6	-0.167767	0.66117	Type1
DOCK7	0.0331703	-4.27464	Type2
DOCK9	-0.463265	-0.73233	Type1
DOHH	0.589149	0.0454658	Type1
DPCD	0.0709841	0.998516	Type1
DPF3	0.0416905	4.01546	Type2
DPH2	-0.0325333	0.00998323	Type1
DPH5	-0.0159601	-0.0412799	Type1
DPM1	0.0438986	0.0694103	Type1
DPM3	-0.0767598	-5.0629	Type2
DPP3	-0.460572	0.0402633	Type1
DPP7	0.0505993	-4.26675	Type2
DPP8	0.162482	1.43437	Type2
DPP9	0.00703275	0.0290354	Type1
DPT	-0.45702	-0.914192	Type1
DPY19L1	0.117756	4.22218	Type2
DPY30	0.0340951	0.961057	Type1
DPYD	-0.0141192	-0.00859118	Type1
DPYSL2	-0.513159	0.00342643	Type1
DPYSL3	0.110184	-0.0153	Type1
DR1	0.0255993	-0.0145436	Type1
DRAP1	-0.00155079	0.0731742	Type1
DRG1	0.0801705	0.0255427	Type1
DRG2	0.0739445	0.0242442	Type1
DSP	0.0985592	0.00297914	Type1
DST	0.433553	0.0134305	Type1
DSTN	-0.0785745	-1.51072	Type2
DTD1	0.104326	0.0473277	Type1
DTNA	0.119173	0.00939543	Type1
DTYMK	-0.219112	-0.104713	Type1
DUSP12	-0.222882	1.03769	Type5
DUSP23	-0.0228747	0.0212799	Type1
DUSP28	0.0451673	0.0338336	Type1
DUSP29	0.173597	0.0203961	Type1
DUSP3	0.0118251	0.0188312	Type1
DUT	0.303774	-4.05943	Type2
DVL1	-0.0558262	0.050514	Type1
DVL2	0.337066	0.136692	Type1
DYM	-0.231506	3.94917	Type2
DYNC1H1	0.124253	0.00905846	Type1
DYNC1I2	-0.0263511	0.00831868	Type1
DYNC1LI1	0.269705	-0.000771289	Type1
DYNC1LI2	0.113686	0.00471387	Type1
DYNLL1	0.0964774	4.24281	Type2
DYNLL2	0.0442631	-0.00619318	Type1
DYNLRB2	-0.342805	0.0138826	Type1
DYNLT1	0.0453586	-1.12911	Type2
DYRK1A	-0.00530558	-0.0712915	Type1
DYSF	-0.00300523	-0.00663448	Type1
DZIP3	-0.0707441	-5.69187	Type2
E2F4	0.035779	-3.43132	Type2
EBNA1BP2	0.0793302	-4.10559	Type2
EBP	-0.170424	-4.25214	Type2
ECE1	-0.161468	-5.09768	Type2
ECH1	-0.159256	-0.0595299	Type1
ECHDC1	-0.34785	0.0166249	Type1
ECHDC2	0.303564	-1.49067	Type2
ECHDC3	-0.00407608	-0.0416404	Type1
ECHS1	-0.037323	-0.044008	Type1
ECI1	-0.184529	-0.0484269	Type1
ECI2	-0.420864	-0.0857932	Type1
ECM1	-0.124621	0.00614425	Type1
ECM2	-0.153338	-5.10781	Type2
ECPAS	0.190435	0.0244815	Type1
ECSIT	-0.137522	-5.10305	Type2
EDC3	0.00283576	0.035688	Type1
EDC4	-0.0743181	0.570212	Type1
EDF1	0.110959	0.0114368	Type1
EEA1	0.0790439	-0.022762	Type1
EED	0.0412126	-4.2143	Type2
EEF1A2	0.0410116	0.0336148	Type1
EEF1AKMT1	-0.00456967	0.0030102	Type1
EEF1B2	-0.00586929	0.00462141	Type1
EEF1D	-0.00588708	-0.000728965	Type1
EEF1E1	-0.152567	-0.0208262	Type1
EEF2	0.0210999	0.0249349	Type1
EEF2K	0.0785131	0.0547028	Type1
EEFSEC	-0.108988	-0.000224808	Type1
EEPD1	0.0758953	0.0500329	Type1
EFEMP1	0.0507659	-0.0522766	Type1
EFEMP2	-0.630784	3.76224	Type2
EFHD1	0.182849	0.0593376	Type1
EFHD2	-0.19132	0.041302	Type1
EFL1	-0.0183222	0.0417627	Type1
EFR3A	-0.134689	4.24324	Type2
EFTUD2	0.126201	0.0496641	Type1
EGFLAM	-0.148046	0.219523	Type1
EGFR	-0.360713	-4.25933	Type2
EGLN1	0.092833	4.35151	Type2
EHBP1	0.0149247	-4.18936	Type2
EHBP1L1	0.235976	0.00980818	Type1
EHD1	1.07523	0.0170686	Type3
EHD2	-0.168882	-0.0191074	Type1
EHD4	-0.164193	0.000885434	Type1
EHHADH	-0.033057	-0.0214795	Type1
EHMT2	0.196493	0.0130088	Type1
EI24	-0.738208	-4.33693	Type2
EIF1	0.0144102	0.0161783	Type1
EIF1AD	0.202927	4.36289	Type2
EIF1B	0.0150395	0.0213769	Type1
EIF2A	0.108025	0.010161	Type1
EIF2AK2	-0.147815	0.0694161	Type1
EIF2B2	0.343892	-0.470876	Type1
EIF2B3	0.181891	0.916758	Type1
EIF2B4	0.00500024	0.072267	Type1
EIF2B5	0.0150793	0.049282	Type1
EIF2D	0.119665	-0.0196551	Type1
EIF2S1	-0.033909	0.0229317	Type1
EIF2S2	0.0737659	0.0352005	Type1
EIF3A	0.0295795	-0.0108837	Type1
EIF3B	0.147838	0.00861657	Type1
EIF3D	0.00472285	0.0508461	Type1
EIF3E	-0.773848	0.0322406	Type1
EIF3F	0.037612	0.0188799	Type1
EIF3G	0.032227	0.00644308	Type1
EIF3H	-0.0454264	0.0307913	Type1
EIF3I	-0.303396	0.0454916	Type1
EIF3J	0.16249	0.00168266	Type1
EIF3L	0.178002	0.012956	Type1
EIF3M	-0.082224	0.0327347	Type1
EIF4A1	0.0246197	0.0221881	Type1
EIF4A2	-0.0820792	0.015149	Type1
EIF4A3	0.25624	0.0299434	Type1
EIF4B	0.041968	-0.00137818	Type1
EIF4E	-0.216162	0.054171	Type1
EIF4E2	0.0192165	-4.32635	Type2
EIF4EBP2	0.0119933	-3.90033	Type2
EIF4G1	0.390955	0.0242782	Type1
EIF4G2	-0.110741	0.00677378	Type1
EIF4G3	0.127993	-0.00551896	Type1
EIF4H	0.223984	-0.0276308	Type1
EIF5	0.0175303	0.0217693	Type1
EIF5B	-0.0197526	-0.0356325	Type1
EIF6	-0.0138054	0.0278822	Type1
EIPR1	-0.163324	0.252183	Type1
ELAC2	-0.0817749	-0.514108	Type1
ELAPOR1	-0.0052985	-0.69247	Type1
ELAVL1	0.000352169	-0.00165004	Type1
ELMO1	0.0272908	0.764151	Type1
ELMO2	0.0963275	-0.98724	Type5
ELN	-0.979268	-0.148833	Type1
ELP1	-0.0421804	-0.705403	Type1
ELP3	-0.281094	-0.473255	Type1
ELP5	-0.0270909	-4.07465	Type2
EMC1	-0.293718	0.0048643	Type1
EMC10	-0.171026	-0.0949342	Type1
EMC2	-0.0464824	0.0156613	Type1
EMC3	0.0580547	0.0175627	Type1
EMC4	0.0264766	0.0237649	Type1
EMC6	0.02394	-0.0614881	Type1
EMC7	0.0886173	0.0240938	Type1
EMD	0.0850351	0.0177341	Type1
EMG1	0.0612689	-4.08651	Type2
EMILIN1	0.108944	0.121771	Type1
EMILIN2	-0.160717	-3.99084	Type2
EMILIN3	0.220351	-1.09316	Type5
EML1	-0.341742	0.0527625	Type1
EML2	-0.140932	0.0471552	Type1
EML3	-0.566811	-3.99245	Type2
EML4	-0.176611	-0.00633216	Type1
ENAH	-0.560106	-1.4946	Type4
ENDOD1	-0.139258	-0.0192652	Type1
ENDOG	-0.277916	-0.04997	Type1
ENG	-0.44412	-5.87351	Type2
ENGASE	-0.0790484	5.00038	Type2
ENO1	0.047271	0.00699653	Type1
ENO2	-0.308604	0.0457949	Type1
ENO3	0.0781274	0.0322343	Type1
ENOPH1	-0.415511	0.0701977	Type1
ENOSF1	-0.391361	-0.024334	Type1
ENPEP	-0.291268	-5.69921	Type2
ENPP1	-0.137432	-0.0469391	Type1
ENPP2	-0.168684	0.0222808	Type1
ENPP3	-0.111548	-0.0956072	Type1
ENSA	-0.00191536	0.0249821	Type1
ENTPD1	-0.0882847	-4.18661	Type2
ENTPD5	-0.506277	-3.95312	Type2
ENY2	-0.120721	-1.42693	Type2
EOGT	0.162801	-0.167296	Type1
EP300	0.358006	3.70963	Type2
EP400	0.0709452	-5.47968	Type2
EPB41	0.702071	-0.00938984	Type1
EPB41L2	-0.249161	-0.0441464	Type1
EPB42	0.150069	-1.07769	Type5
EPHX1	-0.100241	0.0019594	Type1
EPHX2	-0.166664	0.520293	Type1
EPM2A	-0.0972827	0.0029737	Type1
EPN1	0.120328	-0.00816338	Type1
EPN2	-0.296579	-0.0292059	Type1
EPRS1	-0.0476879	0.0073067	Type1
EPS15	-0.0993457	0.0002485	Type1
EPS15L1	-0.25331	-0.0108398	Type1
EPS8	-0.310444	0.286256	Type1
EPS8L2	0.0104918	0.527528	Type1
ERAP1	-0.108385	0.034446	Type1
ERAP2	-0.28978	-5.15775	Type2
ERBIN	-0.16073	-1.57656	Type2
ERC1	-0.00114573	0.608694	Type1
ERCC5	0.106791	-4.40523	Type2
ERGIC1	0.212508	0.00851412	Type1
ERGIC2	-0.0610227	-0.859368	Type1
ERGIC3	-0.3866	-0.862816	Type1
ERH	-0.0959941	-0.0311021	Type1
ERLIN2	0.0518836	-0.016231	Type1
ERMP1	0.414738	-5.16226	Type2
ERO1A	0.373176	0.0708471	Type1
ERP29	-0.490103	0.0290577	Type1
ERP44	-0.0461711	0.00430894	Type1
ESD	-0.00742675	0.0302235	Type1
ESPL1	-0.101602	0.0146996	Type1
ESRRB	-0.306929	-0.546555	Type1
ESYT1	-0.957479	-0.021826	Type1
ESYT2	-0.222495	-0.0181921	Type1
ETF1	0.101547	0.0512952	Type1
ETFA	-0.352024	-0.05922	Type1
ETFB	-1.14245	-0.0554394	Type3
ETFDH	0.126234	-0.0572664	Type1
ETFRF1	-0.116537	-0.0561216	Type1
ETHE1	-0.0871284	-0.00508704	Type1
EWSR1	-0.809521	0.0387743	Type1
EXOC1	0.0357105	-8.95174e-05	Type1
EXOC2	0.178611	-1.60304	Type2
EXOC3	0.00775548	-1.00144	Type5
EXOC5	-0.47698	0.0426057	Type1
EXOC6B	-0.102316	0.108629	Type1
EXOC7	-0.267084	-0.0220449	Type1
EXOC8	-0.0462167	-1.65642	Type2
EXOG	0.101254	-0.0571608	Type1
EXOSC1	-0.223488	-4.00063	Type2
EXOSC10	-0.112231	-4.14912	Type2
EXOSC2	-0.156168	0.234323	Type1
EXOSC6	0.0977083	0.0773586	Type1
EXOSC7	0.0142702	-5.01698	Type2
EXOSC8	-0.139509	5.22961	Type2
EXOSC9	-0.0763114	-0.58749	Type1
EXTL2	-0.0686414	4.05941	Type2
EXTL3	0.140268	4.26394	Type2
EYA2	-0.0114355	5.03474	Type2
EYA4	0.539529	1.17194	Type4
EZR	0.111457	0.0938455	Type1
F10	0.180981	-4.19018	Type2
F11R	-0.793666	-4.10479	Type2
F12	-0.0389873	1.06516	Type2
F13A1	0.263139	-0.0210217	Type1
F2	-0.0811224	0.0604279	Type1
FAAH	-0.332102	-4.23085	Type2
FABP3	-0.541873	-0.0576345	Type1
FABP4	-0.0997062	0.0549355	Type1
FABP5	-0.15075	-0.0246144	Type1
FADD	-0.129644	1.56978	Type2
FADS1	-0.317343	0.0433907	Type1
FAF1	-0.0664151	-0.0375194	Type1
FAF2	-0.168834	-1.13563	Type4
FAH	0.0352509	0.0250585	Type1
FAHD1	0.0283221	0.020073	Type1
FAM111A	-0.065944	-5.08184	Type2
FAM114A2	0.133081	0.0280125	Type1
FAM120A	0.0169768	-1.51807	Type2
FAM120B	-0.0598546	0.0284546	Type1
FAM120C	0.150084	-4.10175	Type2
FAM162A	-0.112024	-0.042336	Type1
FAM171A1	0.0031041	-0.111961	Type1
FAM180B	0.187561	-0.0711552	Type1
FAM210A	-0.0876978	-1.54101	Type2
FAM241A	0.0734604	0.58468	Type1
FAM32A	-0.0481643	-4.23166	Type2
FAM3C	-0.0737929	-5.08204	Type2
FAM83B	-0.00837584	-0.0315388	Type1
FAM8A1	0.0978057	-3.98689	Type2
FAM98A	0.0684433	0.0228915	Type1
FAM98B	-0.25437	-0.534871	Type1
FAM98C	0.319665	-4.18588	Type2
FANCD2	0.219946	4.33108	Type2
FAR1	-0.14372	0.120353	Type1
FARP1	-0.0709575	-4.10822	Type2
FARS2	-0.0427256	-4.97607	Type2
FARSA	-0.116396	0.0119492	Type1
FASN	-0.0606591	0.075067	Type1
FAT2	-0.00296327	0.0625535	Type1
FAU	0.0307644	0.0335701	Type1
FBL	-0.0706804	0.0394314	Type1
FBLN1	-0.303135	-0.0551763	Type1
FBLN2	-0.0119994	-0.581827	Type1
FBLN5	-0.768985	-0.0159015	Type1
FBN1	-0.0855929	-0.028873	Type1
FBP1	0.0739699	-0.0186299	Type1
FBP2	0.363045	0.0620575	Type1
FBXL12	-1.17822	0.448296	Type5
FBXL20	-0.125474	4.24071	Type2
FBXL4	0.618755	4.05854	Type2
FBXO22	-0.155421	4.25456	Type2
FBXO30	-0.0190363	0.00169835	Type1
FBXO40	0.0797808	0.0363609	Type1
FBXO6	-0.0155859	-1.525	Type2
FBXO7	0.0319711	0.658617	Type1
FBXW11	-0.403744	-4.11366	Type2
FBXW5	-0.0311796	0.030147	Type1
FBXW8	0.0111809	4.20377	Type2
FCGRT	-0.424334	-4.26455	Type2
FCHO2	-0.166595	-0.711166	Type1
FCSK	0.0521913	3.97565	Type2
FDPS	0.0912112	0.0597693	Type1
FDX2	0.00291366	-0.998162	Type5
FDXR	0.247939	-1.55777	Type2
FECH	0.468786	-0.0246616	Type1
FEM1A	0.0941598	-1.54721	Type2
FER	0.0420992	-4.02999	Type2
FERMT2	0.267577	0.00407411	Type1
FERMT3	-0.0689895	0.0594361	Type1
FES	-0.258661	-4.23466	Type2
FEZ2	-0.511989	-5.09016	Type2
FGB	-0.152056	0.0118396	Type1
FGFR1	-0.396475	6.02576	Type2
FGGY	0.0696081	0.015966	Type1
FH	-0.084778	-0.0378399	Type1
FHIP1A	0.100465	1.03223	Type4
FHIP2A	0.0956771	0.1584	Type1
FHIT	-0.00611018	4.17425	Type2
FHL1	-0.112606	-0.0489092	Type1
FHL3	0.0726006	-0.0153343	Type1
FHOD1	0.307518	0.0322938	Type1
FILIP1	0.0876323	0.132289	Type1
FILIP1L	-0.0450639	-4.32819	Type2
FIS1	0.00549682	-0.0352819	Type1
FITM1	0.0311553	-0.00513736	Type1
FITM2	-0.0637974	-1.56452	Type2
FKBP10	0.0230241	0.722008	Type1
FKBP14	0.00189613	-4.0542	Type2
FKBP15	0.0845642	-1.49953	Type2
FKBP2	0.0301747	-0.0092272	Type1
FKBP3	-0.0413216	0.00642203	Type1
FKBP4	-0.013928	-0.00644837	Type1
FKBP5	0.148298	-0.00462457	Type1
FKBP7	-0.468825	-4.36	Type2
FKBP8	0.0553615	-4.13278	Type2
FKBP9	-0.104197	0.928053	Type5
FLAD1	-0.168513	-0.501182	Type1
FLII	-0.0564461	-0.0353622	Type1
FLNA	0.179168	-0.0255465	Type1
FLNB	-0.113269	-0.0324958	Type1
FLNC	0.294693	0.00149118	Type1
FLOT1	0.0316562	-0.00345468	Type1
FLOT2	0.0815101	0.0100703	Type1
FMC1	0.0890502	-4.13553	Type2
FMO1	-0.154846	-0.975476	Type1
FMOD	0.426696	-1.10276	Type5
FMR1	-0.024602	-4.18699	Type2
FN1	-0.552741	0.0135324	Type1
FN3K	0.259877	-0.000765573	Type1
FNBP1	-0.00199606	-4.23817	Type2
FNBP4	0.300462	-4.09448	Type2
FNDC1	0.564601	-0.562418	Type5
FNDC3A	-1.61984	0.039558	Type3
FNTA	0.0891951	-0.0112201	Type1
FNTB	0.23394	0.624097	Type1
FOCAD	0.0368587	0.0185928	Type1
FOLH1B	-0.00318585	0.101984	Type1
FOXK2	0.146048	0.00939759	Type1
FOXO4	0.0599625	-3.99271	Type2
FPGT	0.204584	0.553372	Type1
FRAS1	-0.0330537	-4.23013	Type2
FREM2	-0.0183938	5.2975	Type2
FRMD3	-0.352355	-0.0607693	Type1
FRYL	-0.0108918	4.96785	Type2
FRZB	0.18601	-0.0179626	Type1
FSCN1	0.054003	0.082494	Type1
FSD2	0.333103	0.0274868	Type1
FSIP2	0.00815908	-5.75165	Type2
FTL	0.110064	-5.24416	Type2
FTO	-0.0988437	4.30435	Type2
FUBP1	0.138997	-0.0279239	Type1
FUBP3	-0.0638159	0.935229	Type1
FUCA1	-0.00425949	4.20516	Type2
FUCA2	-0.734879	0.0286229	Type1
FUNDC2	0.00907672	-0.00806639	Type1
FUS	-0.274313	0.117286	Type1
FXR1	0.0668392	-0.00730656	Type1
FXR2	0.181169	0.0223	Type1
FYN	-0.00839918	-0.0424731	Type1
FYTTD1	0.0436259	-0.622731	Type1
FZD7	0.224138	4.1406	Type2
G3BP1	-2.02047	0.0135936	Type3
G3BP2	0.0156946	0.0265451	Type1
G6PD	-0.138519	0.0802926	Type1
GAA	0.294067	0.000611296	Type1
GABARAP	0.0443676	4.08208	Type2
GABARAPL2	-0.0494748	0.00201221	Type1
GABPA	0.0389413	-4.16468	Type2
GADD45GIP1	0.0242122	-5.76372	Type2
GADL1	0.460707	1.53173	Type2
GAK	-0.0896936	4.44846	Type2
GALK1	0.217236	0.039805	Type1
GALK2	-0.00416927	0.0011941	Type1
GALM	0.418248	0.0164059	Type1
GALNT1	0.337808	-3.83648	Type2
GALNT16	-0.159903	-3.88521	Type2
GALNT2	0.0661798	0.910267	Type1
GALNT7	0.247398	0.225249	Type1
GALT	-0.169286	0.972485	Type5
GAMT	0.0642518	0.0506272	Type1
GANAB	0.047927	-0.0074611	Type1
GAPDH	0.0611997	0.0402629	Type1
GAPDHS	-0.0175394	-0.0285822	Type1
GAPVD1	-0.11562	-0.0197652	Type1
GAR1	-0.118867	5.08896	Type2
GARS1	0.0245866	0.0240343	Type1
GART	0.154746	0.167333	Type1
GASK1B	-0.212247	4.31903	Type2
GATAD2A	-0.470225	1.1177	Type5
GATAD2B	0.0438789	4.45524	Type2
GATD1	-0.017883	-5.07851	Type2
GATD3	-0.292114	-0.058973	Type1
GBA1	-0.0292255	-1.00611	Type4
GBE1	-0.30655	-0.00867444	Type1
GBF1	0.121934	-0.0621348	Type1
GBP1	-0.264237	-4.09227	Type2
GCAT	0.438465	4.151	Type2
GCDH	0.0861781	-0.0483518	Type1
GCLC	0.18523	-0.00676621	Type1
GCLM	0.111665	0.0322293	Type1
GCN1	1.04789	0.021635	Type3
GDE1	-0.233188	0.569062	Type1
GDI1	0.624583	0.0330769	Type1
GDI2	-0.826079	0.022157	Type1
GEM	-0.162069	-4.32188	Type2
GEMIN4	0.00822244	4.21555	Type2
GEMIN5	0.054892	-0.834521	Type1
GEMIN6	-0.157845	-5.04027	Type2
GET1	-0.00947248	-5.02297	Type2
GET3	0.0436679	0.021146	Type1
GFM1	-0.133606	-0.057954	Type1
GFM2	0.0415907	-5.67705	Type2
GFPT1	-0.0262464	-0.00206669	Type1
GFPT2	0.202383	-0.0467259	Type1
GFUS	0.0631352	5.1922	Type2
GGA1	0.0629461	-0.925486	Type1
GGA2	-0.104165	0.543994	Type1
GGA3	-0.712837	1.06801	Type5
GGCT	-0.203027	0.759645	Type1
GGCX	-0.1441	0.0205117	Type1
GGPS1	0.101816	0.0305162	Type1
GGT5	-0.0152173	-4.24306	Type2
GHDC	0.0375177	-1.52581	Type2
GHITM	-0.0589838	-0.0311767	Type1
GID8	0.058158	-4.19363	Type2
GIMAP4	-0.447443	-3.85672	Type2
GIPC1	0.14364	-4.17253	Type2
GIT1	0.0724944	-0.105646	Type1
GIT2	0.0228662	-5.10024	Type2
GK5	-0.156627	4.17676	Type2
GLA	-0.0504265	4.04062	Type2
GLB1	-0.107553	5.63374	Type2
GLE1	-0.152931	4.41925	Type2
GLG1	0.0520391	1.01239	Type4
GLIPR2	-0.24695	0.0403674	Type1
GLMN	0.932208	1.01461	Type4
GLO1	0.161572	0.0584831	Type1
GLRX3	-0.76336	0.0215895	Type1
GLRX5	-0.332224	-1.56589	Type2
GLS	-0.281651	-0.0276067	Type1
GLT8D1	-0.168009	-3.89561	Type2
GLT8D2	0.0469726	4.36732	Type2
GLTP	0.156613	0.548344	Type1
GLUD1	0.216965	-0.0393014	Type1
GLYR1	-1.01282	0.0113033	Type3
GMDS	-0.0484338	0.0256441	Type1
GMEB2	0.0844141	-3.85624	Type2
GMFB	1.0592	-1.56648	Type5
GMIP	-1.65473	-5.25568	Type6
GMPPA	0.00767492	0.587617	Type1
GMPPB	0.153556	-0.545498	Type1
GMPR	0.103842	0.0560891	Type1
GMPR2	-0.418564	0.943709	Type5
GMPS	-0.0775717	-0.00615115	Type1
GNA11	-0.0491933	-0.0275806	Type1
GNA13	-0.201397	-1.60819	Type2
GNA14	-0.00252612	0.797609	Type1
GNA15	-0.0945652	-4.88334	Type2
GNAI2	0.715221	0.00515692	Type1
GNAI3	0.89518	0.199321	Type1
GNAQ	0.0124429	0.0205711	Type1
GNB1	-0.922503	0.0115053	Type1
GNB2	-0.0284284	0.0124948	Type1
GNB4	-0.16772	0.91457	Type5
GNE	0.183213	-0.903813	Type5
GNG10	0.10462	0.955493	Type1
GNG11	-0.114898	-4.23141	Type2
GNG12	-0.0938915	-0.0251525	Type1
GNG5	-0.178422	4.29127	Type2
GNG7	0.068354	0.00431656	Type1
GNL1	0.0524321	0.611352	Type1
GNL3	-0.0104273	-5.07198	Type2
GNL3L	-0.0922775	-0.0161026	Type1
GNPAT	-0.0890714	-0.0548856	Type1
GNPDA1	-0.0344923	0.00973798	Type1
GNPDA2	-0.228268	-0.0243268	Type1
GNPNAT1	0.00842809	0.672699	Type1
GNS	0.0802151	0.540947	Type1
GOLGA1	0.173146	-6.10952	Type2
GOLGA3	0.271601	-0.974652	Type5
GOLGA7	0.284495	-5.29152	Type2
GOLGB1	0.185434	0.172377	Type1
GOLM1	-0.109036	-4.04017	Type2
GOLM2	0.241652	0.00296458	Type1
GON7	-0.0764042	0.0438332	Type1
GOPC	0.165609	0.0233458	Type1
GORAB	-0.176834	4.101	Type2
GORASP2	-0.0898372	0.0373686	Type1
GOSR1	0.0711909	4.14321	Type2
GOSR2	-0.15498	-1.59784	Type2
GOT1	-0.345671	-0.0183906	Type1
GOT2	0.0150941	-0.0439677	Type1
GPAA1	0.0328011	-0.0344663	Type1
GPAM	-0.569781	-4.95148	Type2
GPAT3	-0.955266	-1.35228	Type4
GPAT4	-0.564041	-1.04557	Type4
GPATCH11	-0.17974	0.0362001	Type1
GPC1	0.362174	0.0212501	Type1
GPC6	-0.0115829	-4.47044	Type2
GPCPD1	-0.219604	0.0552007	Type1
GPD1	0.0889624	0.0474898	Type1
GPD1L	-0.0161784	0.0478415	Type1
GPD2	0.395361	0.0210407	Type1
GPHN	0.544308	0.00893577	Type1
GPI	0.19135	0.0522881	Type1
GPKOW	0.0950898	-5.09354	Type2
GPN1	0.302597	-4.1397	Type2
GPR107	-0.0658245	-1.12585	Type2
GPR155	0.10476	-0.0617492	Type1
GPRC5B	0.0620899	-4.07584	Type2
GPRC5C	0.224404	-3.93694	Type2
GPS1	0.096361	0.0274352	Type1
GPX1	-0.00440565	0.0123889	Type1
GPX3	-0.0760964	0.0166797	Type1
GPX4	-0.027364	-0.0101124	Type1
GPX7	0.00176259	-0.228087	Type1
GPX8	-0.0161724	-4.25281	Type2
GRB2	0.0435207	0.00189947	Type1
GRHPR	0.111256	0.0585848	Type1
GRIPAP1	-0.256399	-4.04483	Type2
GRK5	-0.125826	0.115089	Type1
GRSF1	-0.0438995	-0.915713	Type1
GRWD1	-0.0648561	0.0400933	Type1
GSK3A	0.0523648	0.0244538	Type1
GSK3B	0.0897555	0.00452215	Type1
GSN	0.088633	0.037733	Type1
GSPT1	0.0751747	0.0592236	Type1
GSR	-0.311125	0.0522536	Type1
GSS	-0.177925	0.60886	Type1
GSTA4	-0.197505	-4.19992	Type2
GSTK1	-0.125652	-0.0564852	Type1
GSTO1	0.131964	0.0551219	Type1
GSTZ1	0.289575	-0.0241464	Type1
GTF2B	-0.0374155	4.09734	Type2
GTF2E1	-0.00291817	-0.716164	Type1
GTF2F1	-0.0406485	-4.15448	Type2
GTF2I	-0.0971909	-0.421268	Type1
GTF3C1	0.146634	-4.42588	Type2
GTF3C2	0.0210142	-4.04315	Type2
GTF3C3	-0.66749	4.13775	Type2
GTPBP1	0.338547	-4.2722	Type2
GTPBP10	-0.2696	-3.91966	Type2
GTPBP4	0.122913	-0.938166	Type5
GTPBP8	0.359635	0.0264228	Type1
GUCY1A1	0.10214	-0.873924	Type1
GUCY1B1	0.0150166	-5.83711	Type2
GUF1	-0.0767557	-4.01307	Type2
GUSB	-0.1538	-0.00975636	Type1
GYG1	0.174103	0.0192794	Type1
GYPC	0.0681534	-4.10197	Type2
GYS1	0.246411	0.0104252	Type1
H2AC21	0.202192	-0.0326509	Type1
H2AX	-0.0533119	0.464029	Type1
H2AZ2	0.11505	-0.0104608	Type1
H6PD	0.294189	0.0172284	Type1
HAAO	-0.267882	3.73871	Type2
HABP2	0.0182149	5.28545	Type2
HACD1	0.273538	0.0253785	Type1
HACD2	-0.197577	-4.14159	Type2
HACD3	0.00454177	0.0352153	Type1
HACL1	-0.172678	-0.524722	Type1
HADH	-0.265862	-0.0493597	Type1
HADHA	-0.109169	-0.052573	Type1
HADHB	-0.357375	-0.0482162	Type1
HAPLN3	0.107331	0.0929504	Type1
HARS1	0.0382608	0.00625256	Type1
HARS2	-0.102618	-0.133114	Type1
HAT1	-0.28925	-3.9885	Type2
HAUS6	0.0285743	-0.0266972	Type1
HAX1	0.0745298	3.9179	Type2
HBB	-0.067404	-0.00529935	Type1
HBS1L	0.146755	0.0301014	Type1
HCCS	-0.229316	-0.601777	Type1
HCFC1	-0.229881	0.011446	Type1
HCFC2	0.225004	4.1359	Type2
HCLS1	-0.162442	0.111872	Type1
HDAC2	0.00298324	-0.552199	Type1
HDAC6	1.12308	0.0297631	Type3
HDAC7	0.262596	4.13789	Type2
HDGF	0.158316	0.0125444	Type1
HDGFL2	0.196039	-4.18273	Type2
HDGFL3	-0.296044	0.011082	Type1
HDHD2	-0.0964361	0.0441989	Type1
HDHD5	-0.356512	-0.0478195	Type1
HDLBP	0.0649729	-0.0512512	Type1
HEATR5B	-0.401464	-0.195238	Type1
HEATR6	-0.161649	0.0145461	Type1
HEBP1	-0.0545666	1.60437	Type2
HECTD1	0.15073	0.0294607	Type1
HECTD3	0.0647795	-0.60905	Type1
HECTD4	-0.0671023	-0.0419727	Type1
HERC2	0.12848	1.50128	Type2
HERC4	0.213599	0.0446977	Type1
HERC5	-0.242492	-0.946753	Type1
HEXA	0.281326	-0.0279721	Type1
HEXB	-0.199388	-3.99581	Type2
HEXD	-0.14297	1.52496	Type2
HGH1	-0.0302687	0.943985	Type1
HHATL	0.0941734	0.00346447	Type1
HIBADH	-0.771161	-0.0499754	Type1
HIBCH	0.755202	-0.0195041	Type1
HIC1	0.0314776	-1.36749	Type2
HIF1AN	0.179634	0.00971336	Type1
HIKESHI	0.0636303	0.0514891	Type1
HINT1	0.073214	0.0484725	Type1
HINT3	0.121837	0.590329	Type1
HIP1	-0.0888843	-1.52677	Type2
HIP1R	-0.20029	0.0388147	Type1
HK1	-0.102477	0.029104	Type1
HK2	-0.177403	-0.0392153	Type1
HLCS	0.0669777	0.0388112	Type1
HM13	-0.000685874	-4.25371	Type2
HMBS	-0.160619	-5.10009	Type2
HMCN2	-0.246946	0.0237355	Type1
HMGA1	0.21176	-0.0151739	Type1
HMGB2	-0.168449	0.00903734	Type1
HMGCL	0.112173	-0.052381	Type1
HMGCS1	-0.264032	4.17106	Type2
HMGN3	0.0177605	0.0339309	Type1
HMGN4	-0.0124754	-0.024796	Type1
HMOX1	-0.6299	-5.13855	Type2
HMOX2	-0.378646	-0.00514278	Type1
HNMT	-0.291999	0.991798	Type5
HNRNPA1	-0.0699773	0.00275782	Type1
HNRNPD	-0.00356463	0.0153626	Type1
HNRNPDL	0.0215706	-0.0203833	Type1
HNRNPH1	-0.0196153	-0.0260388	Type1
HNRNPH3	0.022262	-0.022744	Type1
HNRNPK	-0.0358209	-0.0030277	Type1
HNRNPL	0.0698153	-0.0389309	Type1
HNRNPLL	0.355241	-4.05362	Type2
HNRNPM	0.0311329	0.00252088	Type1
HNRNPR	-0.479608	0.00318437	Type1
HNRNPU	-0.0930445	-0.00730218	Type1
HNRNPUL1	-0.0217885	-0.861303	Type1
HNRNPUL2	0.00909052	0.0251707	Type1
HOGA1	-0.323594	-0.00987396	Type1
HOMER1	0.0175586	0.027364	Type1
HOMER2	-0.588715	-5.0796	Type2
HOMER3	0.154129	-0.0276306	Type1
HOOK2	-1.84022	-0.0374758	Type3
HOOK3	0.295503	-0.00470755	Type1
HP1BP3	0.158547	-0.00717412	Type1
HPCAL1	-0.218372	-4.21176	Type2
HPDL	0.051995	4.22627	Type2
HPF1	-0.0220269	-4.1975	Type2
HPRT1	0.14158	0.042142	Type1
HPS3	0.156512	-0.044552	Type1
HPX	0.130099	0.0687796	Type1
HRAS	0.371323	0.00536696	Type1
HRC	0.019006	-0.0366249	Type1
HS1BP3	-0.42155	-0.0225726	Type1
HSBP1	-0.0570046	0.0306265	Type1
HSCB	0.0337358	1.04704	Type2
HSD11B1	0.297455	0.138184	Type1
HSD17B10	-0.0629786	-0.0508108	Type1
HSD17B11	-0.101691	-5.10751	Type2
HSD17B12	0.147803	0.0133476	Type1
HSD17B4	-0.160822	-0.0116181	Type1
HSD17B8	-0.156032	-0.04176	Type1
HSDL1	0.367762	0.0182882	Type1
HSDL2	-0.290314	-0.0920435	Type1
HSP90AA1	-0.635587	0.000854596	Type1
HSP90AB1	-0.0348618	-0.00224155	Type1
HSP90B1	-0.0292251	0.00120643	Type1
HSPA12A	0.082953	0.635918	Type1
HSPA12B	-0.231808	0.0258308	Type1
HSPA14	-0.545446	-0.0335237	Type1
HSPA1L	-0.0365802	0.0287668	Type1
HSPA4	-0.132564	0.0221711	Type1
HSPA4L	-0.0084323	-1.10691	Type2
HSPA5	-0.0449783	-0.00136906	Type1
HSPA6	0.536118	-0.02546	Type1
HSPA8	0.00111048	-0.0018718	Type1
HSPA9	-0.0807605	-0.0445323	Type1
HSPB1	-0.0756708	0.0139716	Type1
HSPB3	0.00441315	0.0182474	Type1
HSPB6	-0.134987	-0.0172934	Type1
HSPB7	-0.329773	-0.0920146	Type1
HSPB8	0.0245402	-0.0246986	Type1
HSPBP1	-0.136362	0.0435469	Type1
HSPD1	-0.15109	-0.0477362	Type1
HSPE1	-0.0995512	-0.033336	Type1
HSPG2	-0.182057	0.0250488	Type1
HSPH1	-0.123954	0.0346071	Type1
HTATSF1	0.00890775	-1.1658	Type2
HTRA2	-0.0288993	-0.0477136	Type1
HTT	-0.152844	-5.12722	Type2
HUWE1	0.0839523	0.0155559	Type1
HYI	0.192145	-4.1206	Type2
HYOU1	-0.10386	-0.00489646	Type1
HYPK	0.125136	-0.910917	Type5
IAH1	-0.100392	0.0297032	Type1
IARS1	-0.180088	0.00809026	Type1
IARS2	-0.02708	-0.0345162	Type1
ICAM1	-0.250463	4.17297	Type2
ICE2	0.0247892	0.0167911	Type1
ICMT	0.0033562	0.0745924	Type1
IDE	0.022681	0.0514362	Type1
IDH1	-0.667563	0.0172188	Type1
IDH2	-0.118522	-0.0429256	Type1
IDH3A	0.0431138	-0.0309279	Type1
IDH3B	-0.00311965	-0.0451473	Type1
IDH3G	0.0310703	-0.0340144	Type1
IDI1	0.113405	0.0536746	Type1
IER3IP1	-0.00134427	-5.21809	Type2
IFIH1	-0.380858	-5.03626	Type2
IFIT3	-0.489416	-4.10588	Type2
IFT172	0.106486	-4.12375	Type2
IFT20	-0.103325	4.04279	Type2
IFT25	0.00695649	-4.35835	Type2
IFT43	-0.0930835	5.05818	Type2
IGF2BP2	0.1004	-0.837794	Type1
IGF2R	0.261941	-4.24174	Type2
IGFALS	0.372728	-4.09547	Type2
IGFBP6	0.108875	-4.11721	Type2
IGFBP7	-0.317687	-4.01882	Type2
IGHM	0.235243	0.0435075	Type1
IGHMBP2	0.171883	-4.06973	Type2
IGSF3	0.0383705	-3.94776	Type2
IK	-0.0429384	0.839632	Type1
IKBIP	-0.1611	-1.00891	Type4
IKBKG	0.296581	0.115669	Type1
ILF2	0.0108205	-0.00626204	Type1
ILF3	-0.0942021	-0.0463044	Type1
ILK	0.0362689	-0.0016587	Type1
ILKAP	0.0445061	-0.493296	Type1
ILVBL	-1.54223	-0.0414639	Type3
IMMT	0.0409023	-0.059352	Type1
IMP3	0.0293282	4.28955	Type2
IMPA1	-0.0764932	0.0464168	Type1
IMPA2	0.326471	0.0804919	Type1
IMPDH2	0.0543814	0.0144923	Type1
ING3	0.0727923	5.54069	Type2
INPP1	-0.222179	-3.92469	Type2
INPP4B	-0.0152082	-5.53863	Type2
INPP5B	0.708482	-4.00793	Type2
INPP5K	-0.0320249	0.0677675	Type1
INPPL1	0.14678	0.0145827	Type1
INSR	-0.234481	3.97507	Type2
INTS12	-0.0379711	4.09978	Type2
INTS13	0.0732496	-3.70831	Type2
INTS3	0.0620973	-4.07672	Type2
INTS7	-0.520801	-1.02188	Type4
IPO11	-0.0853079	4.18058	Type2
IPO4	0.045808	0.0335359	Type1
IPO5	-0.0663387	0.0305498	Type1
IPO7	-0.069825	0.0211545	Type1
IPO9	0.105591	0.0673861	Type1
IQGAP1	-0.277289	0.000104823	Type1
IQGAP2	-0.03672	0.588372	Type1
IQSEC1	0.429365	-5.31114	Type2
IRAK1	0.137952	3.84476	Type2
IREB2	0.0736661	0.229725	Type1
IRF2BP2	0.0205208	-3.94167	Type2
IRF2BPL	0.230016	-5.14739	Type2
IRF3	-0.23948	4.17131	Type2
IRGQ	0.0160055	0.539964	Type1
IRS1	0.599954	-0.549342	Type5
ISCA2	-0.36722	-5.80168	Type2
ISG15	-0.0934796	-0.0303343	Type1
ISLR	0.00529057	-0.0998288	Type1
ISOC1	-0.119309	0.0322557	Type1
ISOC2	-0.242694	-0.0302211	Type1
IST1	0.392417	0.0496789	Type1
ISYNA1	0.0241428	0.0503422	Type1
ITCH	0.0664499	-0.885955	Type1
ITFG2	-0.0350317	-4.21648	Type2
ITGA1	-0.29038	-1.45751	Type2
ITGA5	0.517956	0.849099	Type1
ITGA6	0.14398	-0.558149	Type1
ITGA7	-0.0458142	0.0117279	Type1
ITGA9	-0.0713386	5.23439	Type2
ITGAV	-0.321766	-4.16369	Type2
ITGB1	0.12281	0.0138972	Type1
ITGB1BP2	0.183862	0.0458923	Type1
ITIH1	0.00619813	0.0286788	Type1
ITIH2	0.0204319	0.0239721	Type1
ITIH3	0.408703	0.0408993	Type1
ITIH4	-0.32494	0.0470047	Type1
ITIH5	-0.042723	0.0544755	Type1
ITM2B	-0.0351348	-0.141548	Type1
ITPA	0.0179908	-0.528509	Type1
ITSN1	-1.08031	-0.0991985	Type4
ITSN2	-0.0239258	0.0436202	Type1
IVD	-0.0634152	-0.00842766	Type1
IVNS1ABP	0.0152173	-3.99369	Type2
JAK1	0.145103	-4.98544	Type2
JCAD	-0.163751	-0.821343	Type1
JCHAIN	1.19041	0.0535164	Type3
JMJD6	0.0876712	-0.0338052	Type1
JMY	0.276322	0.07572	Type1
JPH1	0.274497	0.0224504	Type1
JPT1	0.073256	0.0612079	Type1
JPT2	-0.120707	0.0199974	Type1
JSRP1	0.0622719	-0.0221924	Type1
KANK1	0.258634	-4.28432	Type2
KANK2	0.0107731	0.556748	Type1
KANK3	-0.156123	-0.0308175	Type1
KARS1	0.0556253	0.0149572	Type1
KATNAL2	-0.00207077	0.976675	Type1
KBTBD12	0.237875	-0.0110245	Type1
KBTBD2	0.0458214	3.93111	Type2
KCMF1	0.158816	-4.98291	Type2
KCNA7	0.122157	-0.0746553	Type1
KCNJ11	0.1147	-0.476463	Type1
KCTD1	0.0549701	-1.04865	Type5
KCTD12	0.0531631	0.0158745	Type1
KCTD15	0.0210947	-0.921271	Type1
KCTD6	-0.578376	4.1468	Type2
KDELR1	-0.00634933	-0.513482	Type1
KDM1A	-0.133992	0.161578	Type1
KDM2A	0.357017	3.99687	Type2
KDM3B	0.0911152	-4.2222	Type2
KDM6A	-0.389819	-4.09784	Type2
KDR	0.00225788	0.0480681	Type1
KERA	1.47439	-1.10216	Type5
KHDRBS1	-0.280665	-0.133908	Type1
KHSRP	0.496039	-0.0274103	Type1
KIAA0513	0.171193	-4.00368	Type2
KIAA1217	-0.515922	-0.670658	Type1
KIF11	0.0944196	-5.01066	Type2
KIF13A	-0.129812	-0.505513	Type1
KIF16B	-0.371281	-0.0504026	Type1
KIF1B	0.0866561	-0.0247146	Type1
KIF1C	0.0728553	-0.00512331	Type1
KIF22	-0.740727	0.0433502	Type1
KIF3A	-0.232185	0.0520226	Type1
KIF4A	-0.00820835	4.19642	Type2
KIF5B	0.00883295	0.00103751	Type1
KIFAP3	-0.297372	4.20033	Type2
KIFBP	0.174288	-0.0406711	Type1
KLC1	-0.0957061	0.0746192	Type1
KLC2	0.239951	0.0760838	Type1
KLC4	0.256862	-1.57191	Type2
KLHDC3	0.00622803	-0.119465	Type1
KLHDC4	-0.0126925	-0.827242	Type1
KLHL21	0.313317	-0.914022	Type5
KLHL22	0.0419398	0.0794861	Type1
KLHL30	0.266243	0.0163405	Type1
KLHL31	0.0937738	0.021158	Type1
KLHL34	-0.341383	-0.526615	Type1
KLHL40	0.178524	0.00917874	Type1
KLHL41	0.0721412	0.00104601	Type1
KLKB1	0.0242783	0.00940999	Type1
KMT2B	0.0442628	0.135782	Type1
KPNA1	0.205073	0.0149398	Type1
KPNA2	-0.140628	-0.619444	Type1
KPNA3	0.20191	0.0316952	Type1
KPNA4	0.0396521	0.0166568	Type1
KPNA5	0.239274	-3.93788	Type2
KPNA6	0.115933	-0.00405915	Type1
KPNB1	0.0614792	0.0341168	Type1
KRAS	-0.117702	-0.0232974	Type1
KRIT1	0.316115	4.75678	Type2
KRT10	0.0896439	0.130528	Type1
KRT18	0.10495	0.107187	Type1
KRT19	0.416935	1.20421	Type4
KRT8	0.389927	0.106527	Type1
[truncated: 2,677 more rows]
