# Supplementary material for: Integrated proteomics and transcriptomics analysis of dynamic changes in muscle fiber types in different regions of porcine skeletal muscle
Source: Adv Biotechnol (Singap). 2025 Sep 24;3(4):29. doi: 10.1007/s44307-025-00080-w (PMC12460891; doi:10.1007/s44307-025-00080-w)
Supplement: Supplementary file 8 — Supplementary Material 8. [file 44307_2025_80_MOESM8_ESM.csv]

	human	pig	mouse
RAB5A	9.49185309632967	1.42329865815719	2.193393499
TMEM39B	6.39231742277876	0.331287632368557	2.710743705
CDK14	6.76818432477693	0.0140340435427456	1.339733182
FZD1	7.06608919045777	2.32339764478685	1.41702944
GOLT1B	8.08746284125034	1.83606220804872	3.689870145
SSBP3	8.29462074889163	0.147502746521185	4.210399969
SSBP3*1	8.29462074889163	0.147502746521185	4.210399969
SSPN	11.9173720794768	2.56302150323564	3.291080715
KRAS	7.70043971814109	1.00832478761865	3.286818653
KRAS*1	7.70043971814109	1.00832478761865	3.286818653
TACSTD2	1	0.0758721910060376	0.501022885
TBC1D23	8.17990909001493	0.445809110448791	1.883197892
COA7	8.04984854945056	0.182241121022049	3.601530006
CPT2	8.83605035505807	0.317635680287284	4.841165741
PRPF38A	7.65821148275179	1.14246103676635	3.708037278
NTS	1	0	0.656890745
LIN7A	2.8073549220576	0.00378734692254103	0.253904374
RPL24	12.1427452767515	6.51180503779792	9.1331649
RBP1	6.84549005094437	0.386745862814905	3.27030199
TOMM7	11.8482317010938	1.72586561039052	5.700587145
KCNJ3	0	0.00988844757621361	0.039761736
RUNDC3B	1	0.00620247356640652	0.069009757
NDNF	4.8073549220576	0.0598465663800353	0.484712132
DUSP6	8.21916852046216	2.81267352865638	2.966953361
DMTF1	7.49185309632967	0.31318098227047	2.204266362
SEMA3D	0	0.281129478297359	1.203721675
CASD1	8.29920801838728	0.931029858078592	1.785406914
DNAJB9	10.2934716488381	2.77648570767329	2.500504469
ARL5A	9.4655664048094	2.266179906675	2.130621821
SGCE	7.56224242422107	0.934466379093056	4.024742375
CAV2	8.06069593168755	4.03646835755773	2.941989923
WNT2	1	0.115039777021171	0.180038707
RAB21	9.84077792359505	1.11082956587949	3.386776959
ST7-OT3	1.58496250072116	0.0298793398297511	3.711613079
ST7	7.14974711950468	0.0298793398297511	3.711613079
TNFAIP6	2.32192809488736	1.42854585312559	1.421481623
NAV3	4.39231742277876	0.109517271373071	0.544561141
GNG11	8.16490692667569	4.82392213035407	5.6689382
GLCCI1	6.06608919045777	0.0930079162426287	1.163508883
EPC2	8.09275714091985	0.190527695409404	1.521024008
RPRM	2	1.47579230469083	0.144114356
KRR1	8.89784545600551	1.69411441428423	2.581139633
ATXN7L3B	9.70735913208088	5.2056428071036	3.194595856
ETV1	5.04439411935845	0.21996092449769	0.317002473
DOK5	9.48381577726426	0.0748881473428571	2.53064955
RBM45	5.12928301694497	0.215277650784857	2.998586727
ZNF385B	9.06069593168755	0.00204124096220571	1.787015054
PRKRA	10.8041310211833	0.85337858184908	2.683466181
NAA50	11.5736471874933	2.82433161884434	4.420013015
ATG3	8.48381577726426	0.460715762521108	3.493938976
PLCXD2	0	0.211391492439536	0.113375905
IFT57	6.64385618977472	0.298162044777774	3.266750684
PCDH17	3.90689059560852	0.440720462580317	0.070671151
PPM1L	6.56985560833095	0.110198588091556	2.419122061
CCNL1	8.7176764230664	2.60848590085039	4.187377983
ING5	7.36632221424582	1.20572562071855	1.439706415
LEKR1	1.58496250072116	0.00312181648159183	0.397586603
KCNAB1	4	0.0359130836302474	0.300752272
KCNAB1*1	4	0.0359130836302474	0.300752272
PRKCA	7.17990909001493	0.0151618492080438	1.46109552
NXPH4	1	0.0359824042267126	1.252792475
NAB2	7.11894107272351	2.15351687630177	4.197627478
CACNG1	12.0133226734254	1.85294793275648	7.205323695
CACNG4	0	0.0163375526621949	0.572592026
POU4F1	2.58496250072116	0.0965128498135967	0.230290569
PTGES3	11.0734721539765	1.97207121176798	5.105711597
GLS2	0	0.0325552170179629	1.012671448
SPRYD4	8.12412131182919	0.41341456474067	3.644692082
ANKRD52	9.15734693536284	0.801081572307995	1.691939617
CDK2	7.02236781302845	1.32292744017117	3.863013347
MYL7	1	4.87548659678249	0.579153207
PURB	9.08480838780436	2.20462403883737	2.77779282
DPYSL2	8.3264294871223	0.467076549696071	3.055083116
STMN4	0	0.0214673211273399	2.498390562
STMN4*1	0	0.0214673211273399	2.498390562
MZT1	7.21916852046216	0.98764474765825	3.107746393
CHMP5	8.82017896241519	2.57692562494186	4.375911987
STEAP1	1.58496250072116	0.00550619493426751	1.615440891
KLF5	6.53915881110803	2.0800381037009	0.43326411
DACH1	4.58496250072116	0.0583028156133241	0.386412161
LOC101927446	0	0.483804411899003	1.2313757
GTPBP10	7.21916852046216	0.483804411899003	1.2313757
UBE2R2	10.8933015308606	0.533219103532518	5.7551361
OSBPL3	6.08746284125034	0.00823595261022123	1.213868892
UBAP1	10.3955341354623	0.237623572400843	4.112798444
ADCY1	8.31741261376487	0.0086422551310524	0.407089853
TRIM28	10.9650627567446	3.87500134141455	6.875892202
SRI	7.97727992349992	1.85715865678957	5.830891341
ENHO	1	5.39577482874716	4.60819842
DDX56	8.78790255939143	1.21701600240107	4.208089759
SIGMAR1	6.68650052718322	2.30693680785266	3.963627763
SIGMAR1*1	6.68650052718322	2.30693680785266	3.963627763
EPHX4	1	0.00193713017548181	1.295420114
ZC3H10	6.02236781302845	1.49704633154452	2.857794612
SNRPF	7.73470962022584	1.7459087839254	5.535856873
ELK3	7.38370429247405	0.898331619776455	3.5353824
FRMD3	9.68299458368168	0.133130325606497	0.232664125
FRMD3*1	9.68299458368168	0.133130325606497	0.232664125
CDK4	8.79116288855502	4.30564190210666	6.908821038
AGAP2	7.53915881110803	0.258477557815294	1.334615405
RPF1	8.55842071326866	1.50238347749785	3.609030901
HS2ST1	6.8073549220576	0.289462247082478	1.825643413
EPB41L4B	4.90689059560852	0.0458804566799689	1.282926115
INHBE	3.58496250072116	0.0367037228517366	8.61e-13
GDF11	6.20945336562895	0.462035299607543	1.77714594
PKN2	8.11374216604919	0.342532520824171	2.247638107
ACVR1C	1.58496250072116	0.00339391758357476	0.20180772
ACVR1C*1	1.58496250072116	0.00339391758357476	0.20180772
ACVR1C*2	1.58496250072116	0.00339391758357476	0.20180772
LSM8	7.81378119121704	0.910847765957936	4.031125301
KCND2	4.32192809488736	0.0147678873687447	0.025140268
SESN3	7.8073549220576	0.684983415270865	1.388940566
SESN3*1	7.8073549220576	0.684983415270865	1.388940566
MAML2	4.90689059560852	0.0351015548814459	0.563328064
RALA	8.48381577726426	0.721745050592278	3.738746218
DNAJC25	6.62935662007961	0.966174908975015	2.793705261
GNG10	8.29462074889163	3.27812955488487	4.004007218
UGCG	8.51175265376738	0.0990060415426494	2.763122818
RAB39A	0	0.00221139344170318	0.022063785
TMEM229A	0	0.0347655746243802	0.136463196
TBR1	0	0.00816493704274931	0.079611068
PSMD14	9.73809225962049	0.726697329301385	4.935839739
NCK1	7.90086680798075	0.584359135682416	3.528314791
KIAA1958	3.70043971814109	0.0215588010405633	0.947328773
KIAA1958*1	3.70043971814109	0.0215588010405633	0.947328773
SNX30	5.6724253419715	0.0497132359492394	1.381683516
ABCD2	1	0.00798673995030942	2.309110374
SLC35E3	7.32192809488736	0.356775996664528	1.697068721
HAS2	0	1.22437614343739	0.587289954
UBE2V2	8.84862294042934	0.976294377375779	2.74902179
MSL2	7.45121111183233	1.23203627235205	2.565303094
PPP2R3A	12.4506957715729	0.320580777465616	3.257380184
SRGAP1	4.08746284125034	0.05710352389345	0.930128921
SRGAP1*1	4.08746284125034	0.05710352389345	0.930128921
PPM1H	4.16992500144231	0.0305867829756496	1.571598689
SLC9A9	5.4262647547021	0.0229015806892077	1.860905646
CHST2	7.06608919045777	2.67841961282545	1.939918788
DERL1	9.61102479730735	1.34299698659792	4.822340192
RAP1B	8.74146698640115	1.23705475937888	4.631808306
TRPC1	4	0.170958667227067	0.480882157
FBXO32	10.8703647195834	1.02192700013599	1.544700584
MTSS1	8.92481250360578	0.326993132487092	2.540744915
KCNMB4	5.52356195605701	0.116975222018408	1.68741392
JAZF1	6.78135971352466	0.0542800971354166	0.184000761
DDIT4L	10.0484868739923	4.97934904989283	5.071518045
RASA2	6.08746284125034	0.224671422270625	1.052961458
YEATS4	6.5077946401987	0.523634866767455	4.097538291
SPSB4	6.71424551766612	0.249656779274371	2.007854411
DYRK2	9.08480838780436	3.06675649430192	2.020762615
SLC25A36	9.2667865406949	1.48302280678139	2.938555464
GGCT	8.29462074889163	1.18916838528356	3.080192435
PDE1C	3.90689059560852	0.0283101227523266	0.246215412
METAP1	8.99435343685886	0.395852372096187	3.280645041
TOMM40L	9.53915881110803	1.66015760787519	4.155996369
UHMK1	8.93957921431469	1.12269141355724	2.465171683
UHMK1*1	8.93957921431469	1.12269141355724	2.465171683
HOXA7	7.53915881110803	1.82862108907613	2.573367049
HOXA5	6.33985000288462	2.26426978550671	1.147701261
PFDN2	9.25502856981873	1.80664411662472	5.360385575
HOXA2	0	1.00899818610342	0.595847751
HOXA1	1.58496250072116	0.422609146936163	0.410277384
HOXA1*1	1.58496250072116	0.422609146936163	0.410277384
TSPAN5	6.62935662007961	0.205348090728645	2.554977596
NT5C3A	8.68299458368168	0.474192211729294	5.343983942
LSM5	8.51175265376738	2.39378543079412	4.365363706
PDLIM5	13.754261196514	1.02465739155047	5.161156463
FKBP14	6.4757334309664	1.70505907488449	3.452128666
HPGDS	2.58496250072116	0.00126741120542562	1.877678772
NSUN3	4.08746284125034	0.119334866832179	0.911383301
ILDR2	1	0.0308116116346746	0.529658392
URB1	7.90086680798075	0.257172303669183	1.094329689
TADA1	6.75488750216347	1.39787039555753	2.500145977
TIAM1	2.8073549220576	0.174813292345748	1.206685194
MIS18A	4.16992500144231	0.315763734830556	2.765963294
LPXN	4.4594316186373	0.0194844674883509	1.963621171
CNTF	0	0.310885429952746	2.097559833
THYN1	7.45121111183233	2.51114317282053	4.707246946
PAXBP1	7.18982455888002	1.19914149243541	2.981447303
ADAMTS5	7.05528243550119	0.181178359973945	1.486376715
MPZL1	7.876516946565	0.870407728517553	4.301313766
CCT4	10.4167975276061	2.40812832548969	5.739031907
CCT4*1	10.4167975276061	2.40812832548969	5.739031907
TMEM17	3.32192809488736	0.629539563584326	1.172783886
ATP6V0D1	9.92925840863697	0.511799569710762	5.516694812
MAP3K7	8.77478705960117	0.367296861870901	2.800285127
OSBP	10.3083390301394	1.35975625921343	3.413987443
RGS4	2	0.950162610024803	1.291712547
TSHZ3	5.12928301694497	0.104985981427315	0.643561154
TIPRL	9.05799172275918	1.02918638518116	2.295614444
HAS3	3.58496250072116	0.372490547351457	0.206114769
MRPL16	9.55842071326866	2.3259795957547	4.62670633
SNTB2	7.45121111183233	0.0704865210433116	0.824376821
PDF	7.15987133677839	1.42988167233119	4.111929042
UFL1	8.70043971814109	0.674394360791454	2.144094856
NIP7	7.16992500144231	1.58411354555327	3.421321437
NIP7*1	7.16992500144231	1.58411354555327	3.421321437
YPEL4	2.32192809488736	0.141500566356799	4.953181401
ZDHHC5	10.4199601778479	1.12275277430709	3.469724898
LMBR1	7.8008998999203	0.13055528764278	0.920067259
TMX2	9	1.51798875850931	4.064259876
PEA15	10.3966047811819	3.68305860843508	4.947635898
ATP1A2	14.0327345285867	1.85017962175585	6.784196144
OLIG1	4.39231742277876	0.0931453676255515	0.091016211
PSMD7	11.2685420003001	2.32395039326974	6.013481104
KLHL32	1.58496250072116	0.00412008348206657	0.212043254
KCNH2	4.4594316186373	0.1718868222574	2.243510655
LYRM2	8.85174904141606	2.7261509341954	4.51022433
GFOD2	6.68650052718322	0.302977933508498	1.5442094
DAP	7.29462074889163	1.09212282728115	6.22766876
RANBP10	8.70390357344466	0.3301170609737	4.590244367
UAP1	9.51569983828404	0.702510104686651	4.75910524
DHX38	9.29232163280204	1.26498603341591	2.978434069
SHH	0	0.00102127139172468	0.008529642
HACL1	7.32192809488736	0.260230672755239	2.692069771
IKZF2	8.03342300153745	0.0427797669667672	0.204750812
CLDN10	1	0.111068209733133	1.821922521
FGFR1OP2	7.88264304936184	0.520188951009909	4.756736582
FGFR1OP2*1	7.88264304936184	0.520188951009909	4.756736582
PSKH1	8.01122725542325	0.95977524852173	2.512538209
CAPN7	9.12153351734003	0.64432462412314	2.726254785
EZH2	5.20945336562895	0.234917167184196	5.299824874
CBFB	8.25738784269265	0.398911037205171	4.039194747
CBFB*1	8.25738784269265	0.398911037205171	4.039194747
RUNX1	5.24792751344359	0.0144257064420622	2.523399438
LOC100506403	0	0.0144257064420622	2.523399438
METTL6	5.64385618977472	0.514946484385186	3.138796302
CEPT1	6.33985000288462	0.370499828567089	3.256732636
CBR3	3.4594316186373	0.62622288367264	3.265690478
E2F4	8.75822321472672	2.01040485637596	5.945690393
LRRC14B	6.88264304936184	0.657431473833833	3.444781443
PRKAG2	7.19967234483636	0.422820994400369	2.713250547
ADAMTS16	2.8073549220576	0.082678630494117	0.302318309
STXBP3	7.81378119121704	0.289465926063287	2.703393757
LAMTOR5	9.82813648419411	3.03068617344328	5.815678981
TPPP	7.90086680798075	1.38715204053832	0.878437737
STRIP1	8.17492568250068	1.17401367759229	3.993085298
KLHL42	6.18982455888002	0.390825555372186	1.219911107
MRPS35	10.0768155970508	0.327318692205767	4.768548452
DPH3	9.10328780841202	2.74802384977552	5.82406825
TMEM117	6.5077946401987	0.00816027067284888	1.957491279
TMEM167B	8.62570884306447	2.60752230518795	3.171897444
TAF13	7	1.89670527043916	3.208331875
PSMA5	9.283088353024	0.718647100801418	5.859536525
HSF5	1.58496250072116	0.00276401909763153	0.03051131
CDKN2AIP	7.91288933622996	2.56466838571219	1.35661407
HLF	7.78790255939143	0.61547385010439	0.823327002
ING2	7.55458885167764	1.74250068226668	3.809689643
MMD	5.8073549220576	1.08347606519743	2.522348067
TUSC1	7.4594316186373	3.15649661150987	2.858175382
NOG	5.61470984411521	0.629016255459076	1.288708965
TIMMDC1	10.3309168781146	0.342218399798937	4.248995988
PDLIM3	14.6848581769422	1.6000518894742	6.696375144
TBC1D19	5.49185309632967	0.0808970080845765	3.014608361
FBXO45	9.42836017270429	0.736629753381822	2.332142499
CCDC149	6.83289001416474	0.187979449226453	1.403080514
LRRC58	6.52356195605701	1.02051237107717	1.684023382
DHX15	9.09275714091985	1.26624173614937	3.719611184
RABL3	7.8073549220576	0.257893430332955	1.566344162
PAK2	9.70735913208088	0.207317728325321	2.769495802
MTMR7	2.8073549220576	0.0080309861172174	0.337489469
NCBP2	9	3.02942935603115	3.821473039
TMEM129	9.20701432017753	1.48441727449501	2.987843273
SLC2A13	4.8073549220576	0.0200218906560095	0.63780386
RND1	4.85798099512757	0.0425199007620888	3.180061851
NAT8L	7.35755200461808	0.122142692476147	0.937568208
PRKAB2	11.2008986050384	1.80499129511876	3.285791506
PLEKHO1	9.35314682549808	1.5695710018294	6.149550314
WDR5B	4.39231742277876	1.14206741098739	1.335782541
KANSL2	8.96578428466209	1.1132928780139	3.349747779
CCDC184	1.58496250072116	0.267188752467871	0.113236986
ADCY5	5.70043971814109	0.0761067198238147	1.005538192
HACD2	4.90689059560852	0.315106956298469	2.431951137
NENF	10.0347989625773	2.12223277607666	6.913703934
PPP2R5A	9.54109661534952	0.661139426011798	4.98231958
RABIF	5.88264304936184	1.26036254665572	2.844273588
RCOR3	10.1522848423066	0.351422312014182	1.574603295
DUSP4	5.8073549220576	0.775466632426827	0.33403749
GPR88	3.58496250072116	0.0235637804238123	0.170535637
CNN3	8.90388184573618	2.75954053669853	5.323241234
MSC	5.7279204545632	3.70735471425198	1.615982374
MAK16	8.03342300153745	2.33614411107598	3.530248073
MYBL1	4.64385618977472	0.113114421946488	0.296179589
BRINP1	1	0.000513677732242962	0.16391159
ZNF697	6	0.32833794381822	0.647390125
VCPIP1	7.62935662007961	0.653368600041041	1.074559625
SV2A	2	0.0150238652809906	0.79492179
PAPPA	4.58496250072116	0.00818963648952812	0.275978668
ZNF618	5.78135971352466	0.0227781678132632	0.528443073
ZNF618*1	5.78135971352466	0.0227781678132632	0.528443073
G0S2	6.68650052718322	3.84931119734171	5.796709318
SNX7	5.75488750216347	0.0741285532775119	3.15384786
SF3B4	8.14974711950468	2.45536290772682	4.522671981
RDH10	6.4262647547021	0.362569721382561	1.287912011
MTF2	7.18982455888002	0.285006437028298	1.907441925
SYT14	0	0.000384311620915488	0.319088973
KCNH1	1.58496250072116	1.40902527588381e-05	0.058800977
TCF24	0	0	0.073347102
LIMK1	7.02236781302845	0.368387900424717	2.074151184
PPP1R42	0	0.000254305244693297	0.614799665
COPS5	9.97584796800678	1.34028519180378	5.619482319
CALU	10.8641861446543	2.65200689358894	5.917691121
TIMM17A	10.0566377151132	1.20673833787373	6.267238807
ATP6V1G1	9.45532722030456	3.47186593555193	6.768140096
LMOD1	10.2562086885274	0.692677996321067	1.489397152
SHISA4	12.7006564529182	2.221613258699	6.239604739
RAC1	11.6375305515253	2.80883491737802	6.39893419
IPO9	8.75822321472672	1.33336018504403	2.890545388
ARFGEF1	8.54689445988764	0.468627452982154	2.138794399
KDELR2	9.84392105128904	2.42184455120117	6.397316706
RHOBTB3	9.4655664048094	1.09771008523526	1.380072831
BEND5	5.70043971814109	0.262396272918143	1.807042937
GCLM	8.13442632022093	0.758573694403123	4.846321182
PCSK1	0	0.00202740916490881	0.061009824
FSCN1	7.64385618977472	4.58454405848224	5.056698766
STRIP2	9.38370429247405	0.609132638157403	0.106964056
ARL8A	9.66711154207503	1.89531393274202	4.565978017
HPDL	4.64385618977472	2.19875757597043	1.03780961
ZSWIM5	2.58496250072116	0.00922086342591041	0.043598427
UROD	9.3151495622563	2.67076625086407	7.268327892
UBE2H	10.661778097772	0.614656720554039	3.893343966
UBE2H*1	10.661778097772	0.614656720554039	3.893343966
ZBTB41	7.07681559705083	0.190468529063788	0.88640563
RPS8	13.3145832442742	8.64056652374569	9.269445494
RPS8*1	13.3145832442742	8.64056652374569	9.269445494
LIX1	0	0.0588968398960971	0.438255286
PTGFRN	7.57742882803575	1.55776476679597	2.967316405
NPTX2	5.16992500144231	0.604537561529668	0.130895832
VPS37D	3.58496250072116	1.06385844114668	1.503133442
CHD1	8.00562454919388	0.636428729373647	2.502558379
BCL7B	9.868822554775	0.404092268240577	4.737346992
ARRDC3	9.34429590791582	2.59201639732952	2.346123088
FZD9	7.2667865406949	1.75185130144653	3.897357538
WDR91	6.4594316186373	0.418072440215364	3.447815333
RHBDD2	7.93663793900257	1.15895568484758	1.444316948
CELF4	2.58496250072116	0.000727330467924753	0.450976894
BCAS2	8.01122725542325	1.94014550934409	4.847625771
MDH2	13.4463079310503	3.62947063220072	8.848159478
SYT4	0	0	0.115012892
PHTF1	4.4594316186373	0.0689396622408873	2.488709779
PHTF1*1	4.4594316186373	0.0689396622408873	2.488709779
ATP6V1F	9.47167521439204	3.55474471571351	7.048352547
MTPN	9.04712391211403	1.28887126524463	3.614903383
ZC3HC1	8.36194377373524	0.814994750220909	4.207587326
LIX1L	9.19475685442225	1.89008845514227	3.330393128
PEX11B	7.52356195605701	0.761226840901286	3.942088812
KLHDC10	9.42206476617281	0.921241076419847	3.211925374
PIAS3	7.06608919045777	1.70174990396238	3.674493739
TMEM209	6.5077946401987	0.473336294468986	1.970008664
IFT22	7.8703647195834	0.84687895926668	4.430838362
FBXO33	6.68650052718322	0.321763348943553	2.457532435
CLEC14A	8.8703647195834	3.38504504738222	1.800325166
TRIP6	7.55458885167764	2.51971210437373	4.092319667
EPHB4	8.91288933622996	1.38268883076453	3.563489135
CDR2	5.97727992349992	0.398075414780434	4.747209179
PPCS	8.32192809488736	1.48108586304257	2.84914531
TRABD2B	4.32192809488736	0.0265450650966116	1.486868575
STRN3	9.76818432477693	0.418955870995765	2.28755792
STRN3*1	9.76818432477693	0.418955870995765	2.28755792
MCM7	8.88569637333939	3.06524810533759	5.535008766
LURAP1	1.58496250072116	0.292995762560553	0.852363838
GJC3	1	1.13535087118005	1.370962026
FOXD2	2	0.179529033422118	0.633547306
CPSF4	8.27146302790437	0.462084680884833	4.308912994
BUD31	8.29920801838728	2.63631631001274	6.615198544
ARPC1A	8.4178525148859	1.29282375361483	5.279210741
SMURF1	8.14974711950468	0.146281986735507	2.228576936
NPAS3	4.08746284125034	0.000902604476263804	0.185657582
DPH2	9.14720492494223	1.20138083418032	2.259700042
SPTSSA	8.82017896241519	1.42232971542965	4.302575308
UFSP1	5.93073733756289	1.93047911146007	4.531519199
EAPP	8.02790599656988	0.969094371130086	3.963086595
CREBRF	8.11894107272351	0.0839962296785234	1.254036774
BNIP1	6.3037807481771	0.94521923683172	4.736131063
FOXF2	3.32192809488736	0.00482150354205213	0.053584584
TAF8	7.99435343685886	0.709609493443425	3.044770144
FOXQ1	0	0.00442646482868767	0.038299224
FOXC1	8.2336196767597	0.759427611661197	1.543826069
SRF	10.61194694182	2.28367784636593	4.161617736
FCHO2	7.04439411935845	0.294290294064572	1.909410453
TTBK1	0	0.00281523806892469	0.276225599
STC2	6.04439411935845	0.649679495675461	1.865715515
SAYSD1	6.35755200461808	0.494271444634261	2.598182024
KCNK5	4	0.0151317169883652	1.232011587
ANKRA2	6.18982455888002	1.13585484946886	2.383155907
THRB	9.17990909001493	0.0125463606006642	0.609864235
STIM1	11.270295326472	0.245301525841154	4.51905086
PANK3	8.31741261376487	1.53047044192814	1.51452186
PHKG1	11.2620948453702	1.89101094879712	6.183287217
TMEM151B	0	0.415499953181553	0.315739727
SPDL1	6.12928301694497	0.301445203919088	1.816738447
MAPK13	4	0.322253491717675	3.196553088
DUSP1	11.4491486453754	4.53096060008511	4.601225243
BRPF3	9.01122725542325	0.466102495287774	4.514413852
BRPF3*1	9.01122725542325	0.466102495287774	4.514413852
BRPF3*2	9.01122725542325	0.466102495287774	4.514413852
FBXW11	9.51569983828404	0.236906971301405	2.688699348
FBXW11*1	9.51569983828404	0.236906971301405	2.688699348
FBXW11*2	9.51569983828404	0.236906971301405	2.688699348
IREB2	9.38586240064146	1.38870910775965	2.024122618
TBC1D22B	7.96578428466209	0.130051671320606	2.595887857
RANBP17	2.32192809488736	0.0315658415723943	0.460894928
NEURL1B	9.79116288855502	1.10048277562992	0.924648046
NEURL1B*1	9.79116288855502	1.10048277562992	0.924648046
NEURL1B*2	9.79116288855502	1.10048277562992	0.924648046
FCHSD2	7.85798099512757	0.15561497204492	1.746953651
TSPAN3	12.0731373831104	2.93099220693974	5.359577267
UBE2Q2	9.10852445677817	0.562749333306774	2.484891225
FGF18	3.58496250072116	0.443052291957213	1.751685156
FBXO22	6.52356195605701	0.434493387446207	3.433490653
ZKSCAN2	7.58496250072116	0.478584843465594	0.024472896
CHRNA10	2	0.104231285546907	0.361410626
LRRC73	0	0.111075997394503	1.268594093
POLR1C	6.2667865406949	0.682221854182762	4.496807387
CHP2	0	0.44109552164404	0.382223814
YIPF3	10.1535520317081	3.16228381837304	6.535104227
CSPG4	10.6366246205436	1.35819790588685	4.781377667
SNX33	6.5077946401987	1.36714122266566	2.112503596
DCTN5	8.24317398347295	0.678474345865193	4.841862435
SLIT1	2	0.00394077026120032	0.694169993
N4BP1	8.52356195605701	0.721516024958201	2.654793356
MRPS18A	10.5849625007212	0.676683981232309	5.95687461
PLK1	2	0.620709749740831	3.676776064
ITFG1	8.64745842645492	0.447645806705178	3.381086383
NOVA1	4.39231742277876	0.118572802897913	1.771964966
KCTD20	8.90388184573618	1.0113872179491	3.944358541
ZFAND3	11.1605017475557	0.223146300420636	4.290451258
LAMTOR1	9.93663793900257	2.47294944664623	6.507091331
CACNG3	0	5.0126049275975e-05	0.316151866
SBK1	9.63843591399047	0.0547017764443745	3.305762636
ZMAT4	0	0	0.029878674
ZMAT4*1	0	0	0.029878674
PTPN9	8.50382573799575	0.448048417075866	2.08401855
ENO2	4.95419631038687	0.189031031802177	2.26119867
RUNX2	1	0.00249340018323336	2.772346386
COMMD4	7.28540221886225	1.45061416877048	5.662481686
COMMD4*1	7.28540221886225	1.45061416877048	5.662481686
COMMD4*2	7.28540221886225	1.45061416877048	5.662481686
TNKS2	10.0874628412503	1.20439381325238	3.088347503
PANK1	8.4797802640291	0.139768810656343	1.648978125
SFRP1	6	0.376838403321598	1.620156993
LSM1	8.30833903013941	0.659377006526105	2.415118236
LSM1*1	8.30833903013941	0.659377006526105	2.415118236
RNF169	7.68650052718322	0.348660649865451	1.642212492
PGAM1	8.89178370321831	2.48133412145078	3.968807563
GSG1L	3.16992500144231	0.00225820149360453	0.984540515
RPP25	3.32192809488736	0.300596538594489	0.200787399
PPIL1	7.72109918870718	0.732060773451856	4.530956137
PCF11	8.59991284218713	1.55574459103271	3.163038056
MTCH1	10.1774195379892	3.05630580018055	6.427645755
MINPP1	6.4093909361377	0.498928630274176	4.36337149
MMS19	9.11894107272351	0.541396931121409	3.476057391
CYP1A2	0	0.00509312447720434	0.209439304
UBTD1	8.54303182025524	0.428079913942859	4.536669213
APOBEC2	13.2566509842871	4.3232805884471	8.044921619
FIBIN	6.4262647547021	3.7862492892629	4.72536241
HOGA1	5.35755200461808	0.421089191822802	0.786557818
HOGA1*1	5.35755200461808	0.421089191822802	0.786557818
BTG3	6.58496250072116	1.07318894181304	3.261596222
ZNF703	11.3437409184722	2.70356051490378	3.736667749
FGFR1	9.94836723158468	1.25821839475796	5.439939118
RARB	5.85798099512757	0.0977293174701103	1.246586402
MORN4	3.32192809488736	0.675509237451219	1.201581866
GPAT4	10.2946207488916	0.926600441590656	3.539273424
CORO1A	4	0.732628934639137	6.975137523
FAM168A	8.84862294042934	0.123599910851439	2.263708178
FAM168A*1	8.84862294042934	0.123599910851439	2.263708178
GDPD3	2	0.271947617341535	2.70964317
CDH6	5.16992500144231	0.0174196772218867	8.61e-13
POLB	8.79766152585376	0.850131010259232	4.621118937
DNAJB13	0	0.0135720159893046	1.040034839
SVIP	6.06608919045777	1.66091603243015	2.409867425
SFRP5	5.7279204545632	1.07710160561082	4.086593016
CDIPT	8.98299357469431	1.79869002658059	5.091771854
FAM181B	1	0.55757752277876	1.468179523
FANCF	2.58496250072116	1.62918360288187	1.474917385
ERLEC1	9.35974956032233	1.21932155291903	3.621448471
MAZ	11.2603315185576	3.46219965730416	6.520696789
MAZ*1	11.2603315185576	3.46219965730416	6.520696789
MAZ*2	11.2603315185576	3.46219965730416	6.520696789
PRKG1	10.4747199465265	0.293902672421588	0.42287248
PRKG1*1	10.4747199465265	0.293902672421588	0.42287248
PRKG1*2	10.4747199465265	0.293902672421588	0.42287248
LIPT2	5.24792751344359	0.647155117290313	2.448698072
INO80E	8.51569983828404	1.20650950179228	4.562283359
TAOK2	9.29001884693262	1.75517280697012	5.15274242
PSD3	5.8073549220576	0.0533748585903005	1.362224115
GPR75	2.32192809488736	1.42364837236517	0.087963025
CYLD	8.4594316186373	0.379629999663514	1.745558584
PSME4	10.5497846679479	0.858889494129312	3.873587417
STRAP	11.0133226734254	2.41161570000353	4.882606787
CREBL2	7.07681559705083	0.376977685641072	1.197256225
FBRS	9.4858293087019	1.0479527347411	4.491312696
HHEX	4	1.04703864022635	2.668778089
RNF40	8.68650052718322	1.38165548998608	4.235922791
DNAJA2	10.5651020783603	1.89705450926863	4.702416714
BCL7C	9.12670447284319	2.67061319774801	5.218968837
FBXL19	6.24792751344359	0.259894873794443	2.902690694
CYP26A1	0	0.0132375856625365	0.455670561
STX1B	0	0.156221376867068	1.256181791
DNAJC3	8.85486838326024	0.571180133240193	3.293740655
RTN4	13.7228075311695	3.16333338716565	6.456569877
FOXO1	12.1879705919842	0.550352188570631	2.035411485
ALOX5AP	3.58496250072116	0.237306584061605	5.729645519
FGF14	0	0.000874570947473337	0.186678476
VKORC1	7.8703647195834	3.51180758844058	7.418987483
COTL1	6.52356195605701	0.420985032296984	6.30576045
SYT13	1	0.0128450642970687	0.191131352
PRDM11	6.52356195605701	0.115908210338224	1.418370346
TTC17	8.29920801838728	0.24846229476632	2.828636789
METTL21C	0	0.0382682180142872	4.080980353
COX6A2	14.2257346414226	4.89616034002915	9.81746914
ADRB1	0	0.105334064954351	0.02617994
EFNB2	8.12412131182919	0.448875708164905	1.190631868
ABRA	11.4278366034585	2.47235731647262	5.825295188
HSPH1	8.95128471496697	0.645070220303296	4.45863936
MXI1	9.17741953798924	0.3235834933516	2.834971605
TRPC4	0	0.00231740230563801	0.024085161
GRID1	4.08746284125034	0.00269701814824415	0.061279449
ALX4	2	0.0104693944211282	0.394139864
MLYCD	10.3431857154479	0.366144719777791	4.743551276
SNCG	4.75488750216347	0.277775706962721	4.962821251
SMAD9	7.93073733756289	0.0925781085144777	0.36785315
LONP2	9.37937836707126	0.417932156203339	4.538477207
MAPK8IP1	6.08746284125034	1.58070669138548	3.018127782
FREM2	9.18487534290828	0.763353143075218	0.311793881
ABLIM1	9.89026427702111	0.177121829902041	3.231822772
GLUD1	10.5255208090951	1.44602555671924	4.681470566
RFC3	5.24792751344359	0.680771770499144	4.087086709
DCAF13	7.60733031374961	0.695693918074862	3.874903082
WDFY2	5.39231742277876	0.250663507004235	0.206783728
SLC25A32	7.44294349584873	0.479988104907377	1.064609691
CTHRC1	3.70043971814109	1.97113873019319	5.495627198
CREB3L1	6.98868468677217	0.927271403266949	4.644919114
LDLRAD3	6.70043971814109	0.0709240633107814	2.380104987
AMBRA1	7.98299357469431	0.0791179832509175	2.824914373
AMBRA1*1	7.98299357469431	0.0791179832509175	2.824914373
VAPA	11.2057932493972	2.25300217966066	5.145349413
HARBI1	3.58496250072116	0.199810669432278	1.591634992
GDF10	2.8073549220576	0.166758825843476	3.322624944
UFM1	8.82336724004623	0.853738746100385	4.089630966
ZCCHC24	9.4858293087019	1.26212161251911	3.273379521
WDR7	7.65821148275179	0.0313404954042996	1.265295301
WDR7*1	7.65821148275179	0.0313404954042996	1.265295301
NAT10	7.88264304936184	0.487934883684392	3.566946439
RGS10	5.6724253419715	0.148375529753382	5.203209697
DDX47	8.71080643369935	1.25415358901179	4.525722194
DDX47*1	8.71080643369935	1.25415358901179	4.525722194
SORD	6.93073733756289	0.144872399144305	3.814155888
SLC25A28	8.65105169117893	1.59624733356342	4.363908023
ASF1A	7.91886323727459	1.01192947940019	3.90341995
COX15	9.50977500432694	0.863983857611002	2.664365445
RCN1	9.20945336562895	3.68622804219091	4.751233986
EHF	0	0.0014621561497321	0.114365316
PELI2	6.14974711950468	0.0106438574424048	1.445555058
PELI2*1	6.14974711950468	0.0106438574424048	1.445555058
NUS1	8.35314682549808	1.02047632646978	2.972952968
SMC3	8.55458885167764	1.5881019134401	2.975842254
EIF3M	9.68650052718322	1.9959074062348	6.325899554
METTL24	0	0.0178464270679672	1.695935323
CCDC73	0	0.00335534321110759	2.911990111
GATM	8.82654848729091	1.10894130893232	2.687241064
PHB2	11.6899979714194	4.26733441095179	6.79861245
SHF	5.85798099512757	0.211741254710957	4.46962588
CNIH1	8.85174904141606	2.46172381299028	4.6342758
SHTN1	2	0.0545567048110857	1.414977889
PSMC3	11.2609195336629	1.61700772008288	6.967761977
SFRP4	5.64385618977472	3.12561368940082	4.60443153
RAPSN	10.4252159032994	1.61700772008288	3.743399638
RAPSN*1	10.4252159032994	1.61700772008288	3.743399638
GMFB	7.10852445677817	2.23333795338199	3.06206252
CDK19	6.89481776330794	0.157113852747732	1.858032697
DEPDC7	5.24792751344359	0.119202270291695	0.587750065
CSTF3	7.74146698640115	0.447926018768978	3.037150184
APIP	8.44294349584873	1.23812445346067	4.731204362
CCDC146	5	0.00857025948080596	0.419100267
CGRRF1	7.25738784269265	0.534574043427787	4.809888049
CWF19L1	7.4178525148859	0.353358675812805	1.676055112
BLOC1S2	8.31288295528435	1.36431870109003	4.018029673
LRRC17	4.24792751344359	1.18053811913565	2.866329032
OSGIN2	10.007027266894	0.805025177951439	1.661617422
RGCC	8.69696752623429	1.21370511905	5.973320087
CCDC122	2.58496250072116	0.172138632142745	1.292966887
ELAC1	4.52356195605701	0.478859714703366	1.043068935
DPCD	5.78135971352466	0.636567023721369	4.872443512
MMP16	1.58496250072116	0.0791037593385495	1.820242781
MEX3C	8.5077946401987	1.54022371641725	1.871834631
FJX1	4.64385618977472	2.94458015369759	1.375042571
EXOC5	8.9915218460757	0.611860852731885	2.421861549
ORC5	6.16992500144231	0.126745519195735	2.78920539
NPM3	6.70043971814109	1.35622045136356	5.131472647
APOLD1	10.9046346216682	1.45965604955368	1.397427101
KCNIP2	1.58496250072116	0.0792887207112821	0.367212831
KCNIP2*1	1.58496250072116	0.0792887207112821	0.367212831
HTR2A	1	0.00284445538976923	0.063954878
DGKZ	10.1189410727235	2.25459877945083	5.775228408
DGKZ*1	10.1189410727235	2.25459877945083	5.775228408
EBPL	4.75488750216347	0.146598069238068	2.413623031
INA	0	0.00128547939459731	0.26174377
SERP2	2.32192809488736	0.112294099565217	1.297467933
BHLHE40	9.89784545600551	2.92775325139796	3.724745175
SUMF1	6.32192809488736	0.495177012463783	2.409551122
MAGI2	6.08746284125034	0.00114073966223827	0.515445761
UHRF2	7.74146698640115	0.415084061509895	3.92045133
EIF4E3	10.5868397879618	0.609047701246018	2.544069471
AK3	12.0781508077346	1.17171538600424	4.509742064
FOXP1	6.97727992349992	0.0635589764597498	3.239853796
MAPK8	8.24792751344359	0.153747778423119	1.93533714
GPR27	2.8073549220576	1.64505801186414	0.869401211
ARHGAP22	2.32192809488736	0.00129438824265893	1.742531951
ASB7	6.2667865406949	0.185097881929244	1.301389532
IGF1R	7.96000193206808	0.0938825290802352	1.75509044
LURAP1L	3.58496250072116	0.361517110258277	2.28998553
CHSY1	8.4178525148859	0.50889855482465	2.863230056
NR2F2	7.90689059560852	2.36957368719458	2.152877164
NR2F2*1	7.90689059560852	2.36957368719458	2.152877164
ALDH1A3	6.39231742277876	0.660305057084093	2.918259476
SLC25A30	12.53454606746	1.97949023971351	0.163130505
NDN	9.04439411935845	5.57001125913593	2.954876257
SETD7	11.2667865406949	0.930921119213314	2.762466028
ZNF827	6.7279204545632	0.0242845975418286	1.161898214
HHIP	3.16992500144231	0.147924662994759	1.900444164
MGST2	8.98299357469431	0.013720890255486	4.002607831
ELF2	8.42206476617281	1.37556422194801	3.21608048
KCTD3	9.27379559921426	1.08378613355891	3.35485452
RRP9	7.64385618977472	1.2588240141599	4.050511114
RGS1	2.8073549220576	0.521267359477758	0.162040934
RGS18	1	0.0572279546677751	1.542054761
CDC73	8.20945336562895	0.409724923809382	1.362711915
CLEC2L	4.58496250072116	0.00909665909031188	1.007722676
ZC3HAV1L	3	0.0655591942446304	0.65406694
TPK1	4.75488750216347	0.0666844651477418	0.847096395
PSMC1	11.3325960577892	2.42152650827838	6.40629472
KDM7A	8.5274770060604	0.240616515578096	1.040431061
TMEM178B	5.32192809488736	0.00284782680253753	0.132997099
ITIH3	0	0.0120952772167555	1.165624084
PLLP	4.85798099512757	0.737838362596331	2.776997052
PLLP*1	4.85798099512757	0.737838362596331	2.776997052
FAM131B	3.58496250072116	0.0656840167612144	0.235962571
FAM131B*1	3.58496250072116	0.0656840167612144	0.235962571
CCL22	0	0.00505006690914227	0.683023549
GOT2	13.2126483678163	2.15160871492379	6.471025688
BCL11B	0	0	0.075994199
NT5DC2	7.32192809488736	1.09493867479034	5.309557524
POLR2C	9.78135971352466	2.64673950460425	5.221786694
DEGS2	0	0.0253768293312765	0.362113225
YY1	9.24555270625568	1.6528416467348	3.041043819
NEGR1	7.12928301694497	0.00851587858814954	0.283625562
CKB	8.70390357344466	1.67242602088665	7.932035809
ST8SIA2	4.75488750216347	0.216991935085958	0.572207141
LYPLA1	9.94836723158468	1.21766886700602	3.297305523
PSMB1	10.4283601727043	2.3759058079146	6.86188567
CFAP20	6.76818432477693	1.45467109838177	4.414638206
MRPL15	10.6366246205436	1.60840136745883	5.631455677
CDH11	5	0.517809698132101	3.069629635
ARMC1	9.03617361255349	1.20612983408756	3.278244006
ZDHHC13	3.90689059560852	0.0966824383439268	2.079470058
EPHA5	0	0.00306070947955884	0.146292935
RAB2A	10.5372184005386	0.619891873001645	5.622184151
CHD7	7.68650052718322	0.324830261566284	1.188475407
NTRK3	3.8073549220576	0.00290008449273924	1.089760437
NTRK3*1	3.8073549220576	0.00290008449273924	1.089760437
LPCAT2	5.78135971352466	0.251459197284835	2.184518307
ZZZ3	8.13442632022093	0.469198353488012	2.302035357
DNAH1	5.49185309632967	0.00551372368336599	0.219389428
DUSP7	8.19475685442225	2.16349588768048	3.577235623
ST6GALNAC5	1	0.015684023444099	8.61e-13
ACY1	8.4757334309664	1.92892328961454	3.674853112
NELL1	0	0.000818138902658625	0.262580015
NELL1*1	0	0.000818138902658625	0.262580015
CA8	5.24792751344359	0.0074808813214129	1.129249835
CREB3L2	8.7714894695006	0.736535736853999	2.627563214
BTK	2.58496250072116	0.082280190674525	2.921739716
BARX2	1	0.0241831656981578	2.477916076
TIMM8A	6.10852445677817	1.70414423780334	2.402927929
ETS1	8.38370429247405	1.43112842767407	2.788853704
ETS1*1	8.38370429247405	1.43112842767407	2.788853704
ETS1*2	8.38370429247405	1.43112842767407	2.788853704
ETS1*3	8.38370429247405	1.43112842767407	2.788853704
ETS1*4	8.38370429247405	1.43112842767407	2.788853704
OLFM1	7.78790255939143	0.360516425319155	3.263418112
OLFM1*1	7.78790255939143	0.360516425319155	3.263418112
CYP7A1	2.8073549220576	0.091022414554892	0.030314516
TSPAN6	6.2667865406949	3.40823690706045	3.417980479
RRS1	8.41362792902417	2.66650354900543	3.010930376
SPTY2D1	8.06069593168755	1.31659991694594	1.766804931
PDHB	11.270295326472	3.70327386283312	6.192086948
DRAXIN	0	0.0537071116029694	0.084131881
KDM5A	8.16490692667569	0.468839564847206	1.319872526
SYNPR	0	0.00758542329220084	0.076506949
SRM	10.3454052467178	1.46179037560978	5.711713346
IFFO1	7.34872815423108	0.77070205509545	3.771388114
GPR157	4.8073549220576	0.0600667809260997	2.121710218
MRPL51	10.2094533656289	3.88451782330734	6.959956495
DDX25	0	0.0403800888685272	0.080476773
KBTBD8	7.01122725542325	0.602883094658139	0.227168824
DNAJC11	9.90689059560852	0.470342097876769	4.840510076
KLHL21	11.9251835194342	1.15136583334486	2.382871328
DIO3	4.70043971814109	0.00427860590105796	0.146069296
ESPN	0	0.0698012731906089	0.78546091
SSNA1	9.06877827798541	4.60883959413717	6.223244818
CBX7	10.2644426002266	0.0617343640073249	2.444424406
PDGFB	8.40087943628218	1.82828088402212	3.643981745
MAGI1	8.01122725542325	0.0303781284042925	1.080391896
MAGI1*1	8.01122725542325	0.0303781284042925	1.080391896
SYNGR1	8.10328780841202	0.666318218632971	4.564951447
NELFB	9.74146698640115	2.11764191018045	4.524809352
AK7	0	0.00703672108708088	0.174838395
NPPA	0	0	0.272612728
NSMF	7.25738784269265	2.31978313721407	4.552640631
UBIAD1	8.02236781302845	0.97402965457171	2.179070037
PLCB1	7.65821148275179	0.0239484374910687	0.523687346
PGAM2	14.6843103111243	7.02790704680727	10.45380594
PRKCZ	2	0.0523747853359816	2.022358371
GABRD	3.16992500144231	0.0693327600839254	0.452201213
PRMT8	0	0.0148849685871796	0.095305493
PRICKLE2	7.05528243550119	0.176106484100039	0.602942338
NUDT3	10.4898479604393	1.47612933428985	5.215083062
SMYD2	9.95274124718649	0.252952391429337	6.08943852
ICMT	10.3365065598103	3.23259985024059	2.753028056
CRTAP	9.98726401207254	0.911686494885508	6.873708465
CDH19	3.90689059560852	0.0776247885351994	0.114596704
RGS16	6.4093909361377	1.14602387776549	0.695160158
IER5	11.7586396370246	3.51242254113196	3.099905772
PRPF39	7.90689059560852	1.31027586689614	2.73100929
CMC1	7.29462074889163	0.308195582408934	4.613075502
CMC1*1	7.29462074889163	0.308195582408934	4.613075502
RBMS3	7.56224242422107	0.0429756198886349	1.223332622
KCNAB2	5.95419631038687	0.0650995177192099	2.743651139
KCNAB2*1	5.95419631038687	0.0650995177192099	2.743651139
CADM1	7.70735913208088	0.111781333289185	3.187148049
CMTM8	5.16992500144231	0.0458873115799942	1.938589299
DYNC1LI1	9.59432460392485	0.725134086376029	3.701760553
RNF2	7.4093909361377	0.543384752858728	2.366425627
TGFBR2	10.0014081943928	1.76210419944746	3.403336938
TPRG1L	9.98726401207254	2.51752111948917	5.758522007
ZNF76	9.80413102118332	0.584278196437648	4.500727169
SERF2	12.0323901688665	6.43869517075468	7.56874599
SERINC4	1	1.55509364522769	0.151251977
TMEM30A	9.00842862207058	1.11628782865064	3.666741831
FRMD5	1	0.00452278626998641	0.117761261
BACE1	8.07146236255662	0.70940229688064	3.081248039
NRARP	7.21916852046216	1.60972029673751	1.672076487
XKR6	2.32192809488736	0.00181498320194907	0.270691788
PPP2R1B	6.96578428466209	0.887228252946731	3.073014261
SAP30	5.16992500144231	0.711553244680721	3.538829226
NUDT12	7.09803208296053	0.836498976715577	0.553419405
BMP5	6	0.32395970767834	1.372506248
HMGCLL1	4.90689059560852	0.019299422167944	0.563754346
HMGCLL1*1	4.90689059560852	0.019299422167944	0.563754346
CAMTA1	9.29001884693262	0.171864389312391	3.816168529
ARHGEF7	10.0674343607565	0.469334382866699	3.755204888
DCUN1D5	8.51569983828404	0.621045825891574	4.713847197
DCUN1D5*1	8.51569983828404	0.621045825891574	4.713847197
MMP13	0	0.00312757933513943	6.704956694
EFNA5	3.8073549220576	0.0163530064971479	0.820883102
ARHGAP42	6.55458885167764	0.020556424637758	1.316560565
ARCN1	9.76818432477693	1.95172088114773	4.275117692
TRPC6	4.24792751344359	0.151932540325687	0.63855939
WDR82	10.5488219084588	2.81280196366562	3.482766148
AASDHPPT	8.72109918870719	0.770566004127486	2.42571354
RAB20	5.93073733756289	0.0710760200990172	1.589600062
CLCN3	9.01680828768655	0.12903825794683	2.445511357
FABP7	7.02236781302845	0.26728692793961	1.674185565
LAMP1	9.67595703294175	2.63700604092046	6.638262365
ANKRD54	6.5077946401987	0.599553700281889	4.358480838
FBXO8	6.3037807481771	0.256869158744719	2.845591678
HSF2	10.0525680508042	0.674395777035176	2.178283296
TPD52L1	10.4522412404308	0.0121300549531963	3.436180665
TPD52L1*1	10.4522412404308	0.0121300549531963	3.436180665
POLDIP3	8.91886323727459	0.991740174410398	4.034397255
NCOA7	7.13955135239879	0.117468408726035	1.975532757
ATG101	8.43879185257826	1.37467070322325	4.786022965
SLC4A8	1.58496250072116	0.0155627208962232	1.196351819
TADA2B	10.0579917227592	1.71340629378671	1.716737765
TBCA	9.00562454919388	0.671973158777445	6.173013491
TBCA*1	9.00562454919388	0.671973158777445	6.173013491
DAZAP2	10.0552824355012	3.10981695056923	5.477999923
SCAMP1	8.16992500144231	0.502204116341523	1.754252541
MCHR1	1.58496250072116	0	0.423567595
MCC	8.33985000288462	0.0679537213763453	0.862781199
RAB28	6.6724253419715	0.35655058160527	3.985594264
FZD10	3.58496250072116	2.49530263137556	0.489707304
ASIC1	5.16992500144231	0	0.456419559
ASIC1*1	5.16992500144231	0	0.456419559
ACVR1B	8.07681559705083	0.188021199164853	2.014321057
QDPR	10.0042204663182	1.48382454624434	5.26542607
PDE8B	4.32192809488736	0.0122205266463143	0.893990201
PDE8B*1	4.32192809488736	0.0122205266463143	0.893990201
TMEM115	8.79766152585376	2.47347249709532	4.37079299
NPRL2	8.31288295528435	2.05338194676259	3.553203976
GTF2H3	7.39231742277876	0.846333161406964	3.001878054
SNAP91	1.58496250072116	0.034478430979389	0.196317748
MGAT2	6.91886323727459	2.70191314086897	3.591301237
BCDIN3D	4.4594316186373	0.704333110172979	2.889031248
LMBR1L	7.45121111183233	0.42585678786331	3.560870473
SCN2B	8.21431912080077	0.387404582062864	0.836572379
SRP19	8.02236781302845	2.95970994894367	5.724423841
SRP19*1	8.02236781302845	2.95970994894367	5.724423841
TEF	9.75488750216347	1.47755322109922	5.007369564
TEF*1	9.75488750216347	1.47755322109922	5.007369564
PHF5A	7.85174904141606	2.13586092226884	6.286782132
VCPKMT	5.6724253419715	0.727321969499167	2.418480533
ID4	6.83289001416474	1.53512836719101	1.669171292
POLR3H	8.87344411251538	0.170862128190886	3.160448083
CSDC2	5.20945336562895	0.851305844049081	2.73716218
PMM1	6.4594316186373	1.41714815030137	5.150654062
SAV1	9.03066713624694	1.65596533970254	3.470498962
DESI1	8.56224242422107	0.590484015480293	3.70716833
HINFP	6.98868468677217	0.58200584354805	2.401368217
HERC1	10.6220518194564	0.321683296861138	1.998103985
FZD4	10.1019756709492	2.4976565164776	2.428651234
NKAPL	6.08746284125034	0.745242625229362	0.045802413
SV2C	0	0	0.088135225
BLOC1S4	6.70043971814109	2.43949610388495	3.306843883
PGGT1B	7.11894107272351	0.33979811717589	0.752864336
PGGT1B*1	7.11894107272351	0.33979811717589	0.752864336
TRIM9	3.16992500144231	0.00222606807140495	0.164323811
FEM1C	9.93957921431469	1.74404586916062	1.736213114
USP3	6.76818432477693	0.145998403109939	3.014906293
USP3*1	6.76818432477693	0.145998403109939	3.014906293
RARG	6.44294349584873	0.641266233178795	4.549446478
APH1B	5.35755200461808	0.448723624395611	1.021423221
RASSF1	8.35755200461808	2.08431314224086	4.296965373
FMNL3	7.16992500144231	0.592011492155111	4.073565542
FMNL3*1	7.16992500144231	0.592011492155111	4.073565542
FMNL3*2	7.16992500144231	0.592011492155111	4.073565542
SFXN1	6.65821148275179	0.496709961579703	3.484168064
KCNH3	3	0.00198791484317179	0.306329692
OAZ2	11.3548003443506	3.05512932091319	5.716937378
PRPH	3	0.0666309265188201	1.177937292
ZNF609	8.51569983828404	0.166685862453011	0.905634292
THOC3	6.32192809488736	1.09885015041308	3.554321798
SLC25A20	8.82654848729091	0.643714544793208	4.475337942
ARHGEF3	7.5077946401987	0.561475486258085	2.326209333
SOAT2	0	0.0588771452861402	0.584876031
RASGRF2	5.78135971352466	0.00269837126811905	0.734372862
ARPC4	9.17741953798924	1.93347796616086	6.782193537
ACOT12	0	0.00271618562813112	0.217278434
KCTD1	3.4594316186373	0.0628357728537705	1.894293228
LHFPL4	0	0.000486296215305086	0.162862086
PSMA8	0	0.000510605161382093	0.438624926
BCL7A	8.19475685442225	0.6805993204682	3.275318985
TMEM167A	8.56224242422107	0.92385751532552	3.240970736
VCAN	7.40087943628218	1.56778401125807	2.984863942
COPZ1	9.97297978606629	1.93777495792384	5.854534231
CTDSPL	8.93369065495223	0.0240985175695687	2.593441762
CTDSPL*1	8.93369065495223	0.0240985175695687	2.593441762
TMEM161B	6.22881869049588	0.138617564500872	1.276507233
HAPLN1	1	0.65694656759959	5.592375059
MEF2C	13.8309112797428	1.58795691056766	3.862257508
LETMD1	7.22881869049588	1.24714962533198	2.736727038
CETN3	6.02236781302845	1.29433176436794	4.772901996
MBLAC2	4.70043971814109	0.555588904517062	0.3922321
FBXL7	6.7279204545632	0.0930659628372374	0.092224183
KLHL40	11.4309751725881	3.72778144102303	5.695138898
ANKH	11.3706874068072	0.0664117392868715	4.422582267
NOL4	0	0.000200242273347412	0.112659279
RAB38	0	0.0330066323865676	2.341619668
REEP3	7.58496250072116	0.647655250837681	2.716481015
ZNF365	0	0.0918612941253853	0.375940018
EED	6.14974711950468	0.216695398774992	3.625135762
CSGALNACT2	8.33985000288462	0.65409230236023	2.343513979
PHYHIPL	2.8073549220576	0.0821484689605077	0.404048872
PHYHIPL*1	2.8073549220576	0.0821484689605077	0.404048872
PHYHIPL*2	2.8073549220576	0.0821484689605077	0.404048872
PHYHIPL*3	2.8073549220576	0.0821484689605077	0.404048872
TTC39C	3.70043971814109	0.0679681129912108	1.804232526
VTA1	9.46147944728616	0.603396753512353	4.405708307
VTA1*1	9.46147944728616	0.603396753512353	4.405708307
CCDC28A	6.4757334309664	0.641755420460006	3.058593484
REPS1	7.93663793900257	0.370416353430332	3.462782387
TRAK1	12.1774195379892	0.436959082094441	4.116940198
TRAK1*1	12.1774195379892	0.436959082094441	4.116940198
HECA	9.20212382383046	1.12358075115394	2.017226893
SGK1	9.3264294871223	1.94462191186775	4.481302728
HBS1L	10.2455527062557	1.1514388460772	4.181553464
HBS1L*1	10.2455527062557	1.1514388460772	4.181553464
PEX3	6.90689059560852	0.420632192796854	2.262481165
DENR	9.95274124718649	1.58758821932074	4.853289006
CCDC89	1.58496250072116	1.25626332194911	0.062312299
THOC1	6.52356195605701	0.702775583962452	3.187553359
MYLIP	9.43045255166553	0.883168179541926	3.000395684
TNFRSF12A	10.3431857154479	3.65166563661295	5.098236523
EEF1E1	6.6724253419715	0.437353569676669	3.289654289
EIF1B	9.44708322620965	3.82322047896695	5.194396653
BMP6	4.52356195605701	0.0620919387417165	1.603517443
RAB12	10.9715435539508	1.90010708638818	4.207108257
LIMK2	6.90689059560852	0.198353632280087	3.178156467
GMPR	11.3657756353263	1.13614303309529	6.10945624
DLGAP1	3.4594316186373	0.00103655714127679	0.23319772
UBE2O	8.82017896241519	0.432321185265804	4.428825888
PDPK1	9.37503943134693	0.298416731888544	1.396973754
KCTD5	7.74146698640115	0.624877876376038	2.892131763
MN1	10.609178738142	0.142609820560005	1.469194107
GFOD1	7.20945336562895	0.112735186199315	1.068954982
UBALD2	10.6995724532873	2.63086621998427	5.44198048
NPFF	1	0.336411101194171	3.473355515
PCYT2	8.96578428466209	2.23236778832924	5.520438151
PCYT2*1	8.96578428466209	2.23236778832924	5.520438151
PATZ1	8.25266543245025	1.25203400247462	3.243777764
DRG1	9.94836723158468	1.277283853646	5.15497947
EIF4ENIF1	8.07146236255662	0.301536200292772	3.94563338
FOXJ1	0	0.0818222109471156	0.20371643
ALYREF	8.90388184573618	3.5997234450458	5.821816206
MIB1	7.56224242422107	0.446982283079843	2.790331396
TMCC2	6.68650052718322	0.166118971313479	5.487389149
SRP68	10.2609195336629	1.26787403519724	5.19677187
SLC30A5	7.97727992349992	0.798427771850465	3.418348442
GLYR1	9.72109918870719	0.557845198135442	4.517532464
LAMA1	0	0.0274820916474535	0.037990822
LYRM4	6	0.0624135425446332	2.756792596
TMEM170B	7.61470984411521	0.214556993602814	1.030159409
GALR2	0	0.00990958945908284	1.796930994
NME3	7.53138146051631	4.05858953688018	5.178101096
RFNG	8.94251450533924	2.93091278383886	3.996134925
PPWD1	7.18982455888002	0.907226005654932	1.565553097
CD180	0	0.0410766829998216	1.633196925
MRPL38	10.8925428166486	1.75005647523267	5.448895922
RAC3	1	3.14086395546785	2.936297953
RGS7BP	2	0.0383452342160429	0.303323437
PPID	9.37721053038855	0.53376315220937	4.058808824
NPTX1	2.32192809488736	0.181854715072158	0.230917409
EWSR1	10.380461065089	1.54468931261819	6.952003954
EWSR1*1	10.380461065089	1.54468931261819	6.952003954
EWSR1*2	10.380461065089	1.54468931261819	6.952003954
DEPDC1B	0	0.0520805039300126	2.159387876
PDE4D	11.2167458581953	0.343365976427885	2.252378009
PDE4D*1	11.2167458581953	0.343365976427885	2.252378009
PDE4D*2	11.2167458581953	0.343365976427885	2.252378009
RASL10A	3.32192809488736	0.019487865000649	1.280255025
PRELP	6.22881869049588	1.84421215223093	5.795480536
DEPDC5	6.7279204545632	0.0496858957426852	1.854621154
TMEM186	6.8073549220576	0.700246635632457	2.418114572
RAB7B	2.8073549220576	0.052205973939116	1.847541617
PGS1	7.04439411935845	0.631715262600972	4.02956258
KIF2A	6.2667865406949	0.776246453316905	2.520911809
KLHL29	6.76818432477693	0.0595346918484622	0.390140292
YWHAH	9.59058704991503	3.30215946576815	5.480688469
WDR24	7.55458885167764	1.57546700060606	3.281373996
RAB10	11.4325419003883	1.42674628843414	4.595556787
HTRA1	8.44708322620965	1.70348067150504	6.344837684
CTBP2	8.8073549220576	0.252587427052848	3.477766281
MAPKAPK2	12.1774195379892	0.963601984247014	5.611531517
GLRB	2.8073549220576	0.0199419432744118	0.472570787
TMEM240	4.16992500144231	0.540110597207625	0.807010304
RHOB	12.0858043802781	5.92361395550892	5.166086359
TMEM88B	0	0.182291808260935	0.207257932
PLEKHA1	9.2336196767597	0.518612382784877	2.282207203
DYNLRB2	0	0.0928490894176014	0.184868528
CCNL2	9.02236781302845	3.10076013412157	5.491898016
VAT1L	3.58496250072116	0.00710071035496809	0.914781668
SDF2L1	7.84549005094437	0.12718272977968	4.47793616
WWOX	5.52356195605701	0.00300105950280788	2.15782591
HCN1	2.8073549220576	0.00779093594483878	0.014613559
RDH14	8.20945336562895	1.8134475245976	3.702810554
SOCS3	9.77313920671969	1.83338898223743	3.776980321
BIRC5	0	1.62928216149294	6.243786691
GABARAPL2	10.0566377151132	2.5686627709172	4.823642417
KLHL13	6.5077946401987	0.158028727830394	2.160972293
PELO	7.79441586635011	1.9925900161169	3.761144159
SGSM1	1	0.0235549313930424	0.616854928
RNGTT	6.98868468677217	0.0566341813323548	1.581011305
SLC25A1	6.44294349584873	1.99941360564668	4.561640268
ASPHD2	0	0.112167216756794	1.969621492
C1QL3	0	0.132357488094416	0.064286594
YDJC	5.83289001416474	0.590749486859474	2.792038949
SUMO2	10.0402897210257	3.83027189045263	4.801090832
KCTD2	9.58120058192496	1.978821943145	4.132718653
GPX8	5.12928301694497	3.01461407997107	5.661400973
TMEM255A	4.16992500144231	0.270501523439285	1.419152011
PTPRE	5.93073733756289	0.0352044889900957	1.933025092
SOX8	6.44294349584873	2.69745869591983	1.515834895
SLC35A1	7.16992500144231	0.76890210888972	2.838698458
CMIP	6.79441586635011	0.193875382465304	2.15971556
WAC	10.0566377151132	0.808948508163233	3.392397134
RABGAP1L	6.14974711950468	0.0275249781920422	3.138088026
NAA20	9.467605550083	2.11977000016178	4.455967262
UBE2A	10.1241213118292	2.59463131105588	4.631133088
SLC25A10	6.18982455888002	1.00621898323403	4.72831635
BUB3	8.35755200461808	2.72382839993319	4.805500969
NKRF	6.28540221886225	0.429483761309034	0.811560084
MRPL12	11.3134499409631	4.55897676439728	6.892474916
PNRC1	11.7444134105577	3.13888872014226	4.029147207
UNG	9.2667865406949	1.19689142169769	3.14726884
GNA14	2.32192809488736	0.0077756357356351	0.249020094
CDC45	0	0.331615549193457	3.549401046
EPC1	9.29920801838728	0.235088303827212	3.423298471
SF3B3	9.41996017784789	1.40378152844386	3.916999915
HACD1	10.4888443464573	2.13660090127481	6.364444027
FAM89A	5.4262647547021	0.234277101912689	1.713028242
OSTF1	6.3037807481771	0.544741078840522	4.585870873
PCSK2	2.58496250072116	0.00283945237052318	0.310310227
SPRTN	7.24792751344359	0.622173362003914	1.735355767
EGLN1	11.8364449113414	0.877703958610592	4.284804602
TSN	9.41574176829009	1.87563342748313	3.235428167
EXOSC6	8.19967234483636	2.08066852046563	8.61e-13
CBX8	3.4594316186373	0.939869697033432	1.667408634
CBX2	3.32192809488736	1.03343460766034	1.475811462
RBFOX3	0	0.0127494742312061	0.4685869
TBX18	3.32192809488736	0.569578632893313	0.638120738
GLS	8.37503943134693	0.916516860991911	2.925546368
GLS*1	8.37503943134693	0.916516860991911	2.925546368
USH1G	0	0.047915538722459	0.055656576
DNAJB5	12.554109152574	2.42233514310594	5.427310599
EXOSC2	7.63662462054365	0.698210905352295	3.810900692
MIB2	11.2502984179063	1.57482578285844	3.919475389
ADAMTS18	1.58496250072116	0.0327882370321868	0.297226782
TMEFF2	4.52356195605701	0.197919811081866	1.150426332
TMEFF2*1	4.52356195605701	0.197919811081866	1.150426332
STOML2	10.2969162068793	3.65320145086193	5.963358185
STOML2*1	10.2969162068793	3.65320145086193	5.963358185
EIF2S2	10.8121773055144	2.17741273396756	5.041035908
GGT7	7.89481776330794	0.148271147438187	1.423651003
UNC13B	9.58683978796183	0.0544490878975052	0.73805959
UNC13B*1	9.58683978796183	0.0544490878975052	0.73805959
SLC25A34	7.53138146051631	1.36104436028024	1.688655203
MAPRE1	9.21916852046216	1.10435403915264	3.384551676
MYADML2	10.2057932493972	1.93960265767378	6.206785123
BRINP2	0	0.0152007782503765	0.123343123
SLC6A20	0	0.0802898031119562	1.333014891
MYH7B	10.9971794809376	1.2876467555149	1.133463075
RALGPS2	6.12928301694497	0.443184194687309	2.967680634
MMP24	3	0.0432427379710971	0.107185052
UQCC1	10.047123912114	0.102507827965472	4.285756744
TRIB2	8.09275714091985	0.471850384052396	2.148652187
EXOSC7	8.4093909361377	1.01747328477175	4.341968685
MSMP	1	0	4.907854875
E2F6	9.27379559921426	1.09427323481308	4.254938408
OLA1	10.2264121927888	0.202570121470029	4.217126897
FKBP1B	3.16992500144231	0.30111504024217	2.27002785
SOX11	4	2.91381341863036	0.317622131
MTX2	9.22158712126481	0.391338201338139	4.109971454
LAPTM4A	10.3409627642517	3.97396432986148	7.026779373
DPM2	6.5077946401987	1.26057883398412	5.6324256
CLTA	8.58871463558226	1.63895556229273	7.102534016
CLTA*1	8.58871463558226	1.63895556229273	7.102534016
CLTA*2	8.58871463558226	1.63895556229273	7.102534016
ATF2	7.94836723158468	0.373776463751579	2.830454296
EFHD2	6.52356195605701	1.9427881613696	4.22802477
GNE	7.4178525148859	0.370529177634663	4.457594521
BBS5	7.10852445677817	0.309005456522776	1.612830113
RNF38	8.0389189892923	0.506564595670734	2.205410707
LRRC46	0	0.091084265766904	0.565714133
ATG7	7.11894107272351	0.0443365269887073	3.587958347
OSBPL7	4.8073549220576	0.442645100180308	2.114942637
EXOC8	9.3151495622563	2.0835717703181	1.410755722
MAP10	5.35755200461808	1.71425988042526	0.344586549
NXPH3	3.58496250072116	0.286532789484204	0.381882514
MTRF1L	9.22641219278879	0.692507499331919	2.734756327
SF3B5	9.77478705960117	6.15290482284298	4.102302474
BET1L	8.29462074889163	2.91972748256209	3.920947271
BET1L*1	8.29462074889163	2.91972748256209	3.920947271
PAX5	2.8073549220576	0.00141676354239009	4.450871941
PAX5*1	2.8073549220576	0.00141676354239009	4.450871941
PSMD13	10.7439928610602	2.36358074060316	5.877702651
PSMD13*1	10.7439928610602	2.36358074060316	5.877702651
PPIL4	7.33985000288462	0.448794673980651	2.591321219
IFITM5	0	0.125298288070697	6.010980933
CIR1	8.10328780841202	1.12954673398187	2.538648286
PPP1R9B	8.55074678538324	1.86789876966782	4.456550749
CSE1L	9.45121111183233	1.26079107517485	3.782844739
SAMD14	6.39231742277876	0.159148198693319	4.503271911
TCF23	0	0.0162723001494243	0.205838399
PDK2	11.8149829364268	1.20524913309257	6.229429624
KHK	5.70043971814109	0.369334217746404	5.18087208
OAF	6.68650052718322	1.03885563073239	4.924894917
DNTTIP1	8.87344411251538	0.813142108908493	4.35650885
UBE2C	1	2.5801494248894	6.572496185
KCNK3	4.32192809488736	0.00244909235322828	0.994913099
RAPGEF4	4	0.0368627840614312	2.174818025
NF2	9.51372759595244	0.617333593635802	3.519351414
TEAD1	11.9417812422785	0.141087627690229	1.756441784
POMP	10.1305705628054	2.12881704738383	6.19896316
KCNF1	0	0.355144890333343	0.406757138
MOCS3	5.32192809488736	2.24752355290299	2.326585713
PDRG1	7.5077946401987	2.61746485968603	6.180006832
SHISA2	4.32192809488736	4.61148854983363	3.520089437
CCM2L	5.7279204545632	0.554368366471503	3.10260866
TNNC2	16.1167500682186	9.82249560066091	12.8324043
MTMR6	8.95128471496697	1.15638333735609	2.384472719
CABP7	0	0.0127699841236536	0.635417463
ZMAT5	8.2045711442492	0.548935242437637	5.004607221
ZSWIM3	3.8073549220576	0.116788845365121	1.412579608
RASD1	11.7756102807595	0.80576068791358	2.349177538
UQCR10	11.7253662578956	4.27278801790185	8.763372168
PYCR2	10.0237543532994	0.801810446925236	4.747670329
SRP9	11.0098286173681	1.92617531538614	5.291513266
RASL11A	5.16992500144231	1.35501101907167	2.226934006
SP9	0	0.0539364101173271	0.015377696
SLC25A25	11.3896313392605	0.776462026869125	5.076858544
ANKRD40	11.357002092265	2.0383720877677	4.515227912
TANGO2	8.19475685442225	0.913466573322678	4.166546756
RPN1	10.4072677642447	2.76536419416992	5.464766635
CNIH4	8.05528243550119	0.501852187260779	4.008160327
WFIKKN2	5.35755200461808	1.44563772381943	0.602507082
MYO5C	6.90689059560852	0.000898702258993085	1.751685156
ZDHHC8	8.32192809488736	0.753994692880598	3.445116469
LRRC75A	1	0.213301985842225	2.758698057
GP9	0	0.970073553935335	4.139694552
CHMP4B	10.90989308377	1.05387053888692	6.596980803
RBM18	9.35535109642481	1.58579693859097	3.189545943
UBR3	11.5381889320524	0.390733472861003	3.536563267
PIM3	9.94397991434374	2.38163338896256	3.121026251
METTL5	9.08746284125034	1.02390901300459	3.296489052
INSC	0	0.0079480791878249	2.566644639
TMEM252	0	0	1.167549342
MAP2K3	11.3646818558646	0.793058328536978	5.596541479
BTBD10	7.78135971352466	0.260371680558282	2.248274429
GABRB1	0	0.00109698949396406	0.026958622
TMEM11	10.7813597135247	1.83182462509004	4.478908551
GALNT10	6.55458885167764	0.165417772652553	3.503982989
HS3ST3A1	4	0.00955302602165877	0.639526891
SAP30L	8.6582114827518	1.79946679274283	4.502223189
TGFB2	8.07146236255662	0.386583370736282	2.110354033
TGFB2*1	8.07146236255662	0.386583370736282	2.110354033
SLC27A4	7.29462074889163	0.358374306266774	3.487223623
AIDA	9.13185696060879	1.32573994484552	3.817445138
AIDA*1	9.13185696060879	1.32573994484552	3.817445138
USP12	8.58496250072116	0.340730692298148	1.654589658
FGF9	2	0.147299236694998	1.365770674
PAN3	7.4262647547021	0.292366821506069	4.003475648
SPATA25	1	0.0515961493072625	1.17195845
SRP72	9.3037807481771	1.18533731950294	4.134452265
MRPL57	9.81538329581354	4.01126065696829	3.864289111
XPO4	11.410451351504	0.294796287549906	0.981871589
RC3H2	7.24792751344359	0.76922840515124	1.453348665
TRMU	7.38370429247405	0.548216825077985	4.64624235
ACBD3	8.90989308377004	1.15870964294427	2.629444578
LCORL	5.61470984411521	0.0678292350271686	1.013050198
LCORL*1	5.61470984411521	0.0678292350271686	1.013050198
DCUN1D4	7.18982455888002	0.187945655798037	1.244405618
DCUN1D4*1	7.18982455888002	0.187945655798037	1.244405618
NEDD4	9.96289600533726	0.124283600480765	5.28252381
SGCB	11.3241805466187	3.15113615200473	3.816668151
KLF9	11.9476369379518	0.667120544369354	1.777972026
TRPM3	0	0.00171610270323728	0.070997759
HOXB5	2	0.176336871830183	0.423876699
HOXB2	6.89481776330794	1.62576766973378	2.366845641
FAM81A	3.16992500144231	0.172621667963715	0.66297655
MED27	7.33091687811462	0.0619475162333046	4.121784496
DPT	9.58308276750293	1.34401750098689	5.536823619
MYO1E	7.52356195605701	0.234076645056968	2.932570887
PCIF1	9.32192809488736	1.77074787233561	4.717903263
SOX12	7.92481250360578	2.84340062018711	1.942339729
CAND2	11.3442959079158	1.60658033173625	3.057023736
FBXO28	8.44294349584873	0.462498115121114	2.436924356
UBASH3B	6.24792751344359	0.0625685488144496	1.046925638
DEGS1	8.467605550083	1.9175895425259	4.659511915
RBM46	0	0.0552540250487945	8.61e-13
KCNJ11	10.5137275959524	2.13885170419295	3.788278353
RASSF10	1	0.649242111022372	0.349565424
RASL11B	1	1.37431449487504	2.846288379
SLC19A2	11.7176764230664	0.474289797746274	0.691916235
ZCCHC3	8.55458885167764	3.9903343983722	2.25803209
ALKBH5	12.7735513464285	1.56821472105068	3.463925513
LHX2	2	0.00503547345119401	0.186912655
DOLPP1	6.28540221886225	0.627993076968988	3.695991793
DOLPP1*1	6.28540221886225	0.627993076968988	3.695991793
RHO	0	0	0.086439436
CDK8	6.08746284125034	0.136808895621112	3.204209578
SFRP2	2	4.20364908979166	3.699113493
SLC6A7	0	0.00470015848782313	0.400963034
TLL1	3.16992500144231	0.0191173129932104	0.110437613
PRRX1	11.8676648483807	0.723896410335684	3.1506837
PRRX1*1	11.8676648483807	0.723896410335684	3.1506837
FBXW7	9.14210705730255	0.622596478278701	2.441090084
SNF8	8.81378119121704	2.50091709023067	5.684580972
UBE2Z	8.91587937883577	2.09011354911318	4.353311895
CLDN11	4	0.352006741946899	0.495277664
WASF3	7.03342300153745	0.110522768501972	0.058144496
INTS5	7.33985000288462	1.516317862611	3.14796373
ALDH1A2	5.90689059560852	0.187285919604155	1.109665328
LRRC10B	4.8073549220576	0.748522932660073	0.259752667
SYT7	6	0.136796055955297	0.385092019
SYT7*1	6	0.136796055955297	0.385092019
SYT7*2	6	0.136796055955297	0.385092019
SYT7*3	6	0.136796055955297	0.385092019
SYT7*4	6	0.136796055955297	0.385092019
CD74	11.393390457444	2.9611681933235	7.653163153
FITM2	4.8073549220576	1.39709777614204	3.958082872
RBM22	8.69348695749933	1.51954752371455	3.592578674
NR3C2	8.38801728534514	0.0269624793704341	0.377911668
IER5L	6.62935662007961	1.96031072459836	2.712383353
TMIE	4.4594316186373	0.000595815559834579	1.345096701
CACNB1	11.9106427304696	2.27348610055178	6.304227447
PPP1R16B	8.2045711442492	0.235993606254291	1.261517367
TBC1D13	8.43462822763673	0.538115407774822	3.40451081
MKRN2OS	4.4594316186373	0.196793600448685	0.105716485
KCNIP4	1	0.000737212240057585	0.061645187
KCNIP4*1	1	0.000737212240057585	0.061645187
KCNIP4*2	1	0.000737212240057585	0.061645187
SMYD3	6.74146698640115	0.010330161183151	1.636725174
PGAP3	7.38370429247405	0.349699282092773	2.261540975
NTNG2	3.4594316186373	0.0265463799805639	2.441423799
TRAM2	7.15987133677839	0.717763518552798	2.085737029
XYLT2	7.14974711950468	1.0981386545224	3.310694752
TMEM14A	3.70043971814109	0.688135275061531	0.652731157
PSMD3	11.0437108633472	2.16334855107635	6.161986981
PSMB7	10.1649069266757	1.17026597150744	7.254923253
DAGLA	6.24792751344359	0.175036538988593	0.957225257
B4GALT5	10.0223678130285	0.198846224655594	2.109929723
TMEM158	5.52356195605701	2.0716203030959	1.545164372
MIEN1	7.96000193206808	2.83906309852082	5.458073906
CENPQ	5.58496250072116	0.841496568561277	2.747884155
PPP6C	10.9943534368589	1.3610786574603	4.116073471
PPP6C*1	10.9943534368589	1.3610786574603	4.116073471
TBX21	1	0.053824430942353	0.516147753
OCSTAMP	0	0	3.363004298
MAN1C1	6.10852445677817	0.105668978339498	2.61948724
SLC2A10	4.64385618977472	0.821258507998703	2.018755837
SLC36A2	10.4167975276061	0.00213235064534469	4.071472472
COMMD3	9.06069593168755	2.90425183500947	5.97950672
RAB3IL1	6.97727992349992	1.24366694860353	5.389810386
TOR1B	7.4262647547021	1.79863127880791	3.780538642
TOR1A	7.53915881110803	1.19562172633452	4.288062701
IGSF9B	2.58496250072116	0.0204565578545134	0.063479586
SOCS7	8.89481776330794	0.304398328073841	1.671305524
NFRKB	7.98868468677217	0.530464382410286	2.108030317
TM6SF1	8.95419631038687	2.12371403169414	3.161493647
PSMD1	10.7090838125503	0.542855247299799	4.75068536
MAPKAP1	10.5216004397237	0.20017003784116	4.05407269
PBX3	5.20945336562895	0.0476125154662962	1.126927092
PBX3*1	5.20945336562895	0.0476125154662962	1.126927092
NEBL	4.90689059560852	0.0217161299866656	0.142984097
DHDDS	7.3037807481771	0.448844528158828	3.500215141
SLC35B1	9.82336724004623	2.02173975627122	5.324036493
FAM117A	5.32192809488736	0.324401637884094	5.019342129
NCS1	4.4594316186373	0.406757166379891	2.032137853
ADAMTS15	7.09803208296053	1.48786978223637	0.921744799
NMT2	7.75488750216347	0.0325107055144516	2.462370539
MEX3B	6.32192809488736	2.63053974708774	0.837348971
NFE2L1	14.7022809267312	3.18583050390811	5.479817022
RBM47	2.58496250072116	0.00624705100704588	0.340399015
DKK2	4.85798099512757	0.335388830111363	0.87067683
PIP4K2A	6.37503943134692	0.190757068483772	3.339309578
FZD8	6.49185309632967	3.35216768428263	1.780873765
LIMCH1	11.7731392067197	0.551168137505401	3.082372071
ZBTB44	10.9729797860663	0.953640197857851	1.559683403
ENKUR	0	0.381211946716355	1.048515674
LEF1	2.8073549220576	0.014342632915436	2.257715936
FAM76A	7.45121111183233	0.898249068639273	3.177446897
NWD2	0	0.000951861041835884	0.02236703
TM4SF4	0	0.000576892208080278	0.044291399
LASP1	9.29920801838728	1.13760008272071	4.511792685
MCM6	6.74146698640115	0.854276070790985	4.815183549
LHX6	6.02236781302845	0.262561863861572	0.735890358
LHX6*1	6.02236781302845	0.262561863861572	0.735890358
KLHL5	8.07681559705083	0.181361417323724	2.556642639
SH3BGRL3	6.90689059560852	4.65132364825139	7.91457492
SPOPL	7.67948009950545	0.185187642499829	1.070176955
OSTC	7.74819284958946	2.10791429776165	6.256485748
MATR3	11.1176431013891	2.28112343116962	4.460642762
TSPAN15	6.39231742277876	0.0932623850725446	2.689046731
SEC11A	10.0901124196643	0.852648489724508	5.635358669
SEC11A*1	10.0901124196643	0.852648489724508	5.588409961
SHISA3	2.32192809488736	0.708233227860963	0.241734624
NKAIN1	7.8073549220576	0.13563560755274	1.874128965
GATA3	3.16992500144231	0.022980265707819	0.244139883
PUM1	9.55074678538324	0.335283267908554	2.247942577
UBE2K	9.13699111208023	0.630343695846887	5.312991562
UBE2K*1	9.13699111208023	0.630343695846887	5.312991562
BRMS1L	7.4757334309664	0.502682838395014	2.226051083
KLF3	7.49185309632967	1.18927984197474	2.692749357
YIPF7	7.8703647195834	1.20224489082874	5.167505935
DTWD2	7.4757334309664	0.0602033223880082	1.008110361
PID1	7.02236781302845	0.238685011503279	2.652856398
TRIM62	5.24792751344359	0.207378677612133	1.028021731
EXOSC3	6.02236781302845	0.844126365097868	4.100024493
P2RY13	2	0.0326386156161971	0.60346294
HIGD2A	11.1842554954053	4.81725580097184	6.718691833
CLTB	11.5569849575945	1.55574450924322	5.595675052
TINAGL1	9.67419226814568	0.960638894217642	4.902774798
SIAH2	7.51569983828404	0.984128233995892	2.906531966
NME1	7.38370429247405	0.810895262520559	5.578219036
NATD1	11.3106127816595	0.971176126885955	3.156964675
KIN	6.95419631038687	0.615332985182915	3.261259861
EIF4E2	10.4604558963096	0.532283674299169	5.527206384
MFF	9.97010589061218	0.721581847851793	5.48140127
CIB2	7.08746284125034	0.451423267483764	5.432044988
SOBP	9.21674585819531	0.0636153001747091	2.414064886
NANS	8.31288295528435	0.46144184150028	5.23121512
TSPAN17	9.211888294546	1.29215838012913	4.695070465
CELF2	8.70735913208088	0.096602591601262	2.433928506
RUFY2	6.85798099512757	0.439347904482965	0.879631005
GABBR2	0	0.00234698811736836	0.209957675
ABI1	8.24792751344359	0.212315908583566	2.914185253
FNDC8	0	0.00268600594207012	0.058984857
PPP2R2B	1	0.00852524964826108	0.955378271
PPP2R2B*1	1	0.00852524964826108	0.955378271
HDAC1	6.88264304936184	0.970306050112019	4.949683232
STK32A	2.32192809488736	0.0128692500178109	0.15652605
ELOVL5	7.13955135239879	0.373788599911286	3.152136198
NANP	5.04439411935845	0.466321017849031	0.398675999
DPYSL3	11.5764843467969	0.547435235952343	3.518225541
CDA	4.52356195605701	0.00284431884366639	2.336389659
PRDM6	1	0.0147452766762838	0.743652253
SEC61B	7.75488750216347	2.61769315579465	7.17994484
CCNY	9.86418614465428	0.314637053496025	3.456289461
UNC5A	2.32192809488736	0.0300544714271776	1.832150163
UNC5A*1	2.32192809488736	0.0300544714271776	1.832150163
WDR55	7.40087943628218	1.62182386051329	3.520829787
DND1	2	0.402239633615874	1.768513572
ITM2C	9.10590850857116	1.55128508591031	5.869289518
ITM2C*1	9.10590850857116	1.55128508591031	5.869289518
PCBD1	9.283088353024	1.29010803007778	2.492180874
COMTD1	8.53138146051631	2.34903216796413	4.348519742
ZNF503	9.02513956227851	2.62081601136705	2.050877962
CUL2	9.89935692292311	0.513355481323403	3.342230307
CUL2*1	9.89935692292311	0.513355481323403	3.342230307
GFRA2	2.32192809488736	0.128118218861637	1.996468292
ASIC2	0	0.000611819649283889	8.61e-13
SESN1	11.6860627498954	1.58187817052346	3.489873932
SPEF2	2.32192809488736	0.0286625808840074	0.037496354
PREP	9.89633240390994	0.278023020351251	2.068351464
ZNF346	7.09803208296053	0.398040617397796	2.386696315
SEC61A2	7.10852445677817	1.21550257396924	2.581927155
GDF6	0	0.0376467796975343	0.03520563
AP3S2	9.53138146051631	0.433766876755848	2.794377467
BMP1	7.15987133677839	1.35352184804897	5.791173294
ARPIN	8.17990909001493	1.31339166208672	2.614783415
ZMAT2	10.1019756709492	2.85747184952182	4.652996589
IDH2	14.2067854481154	2.54086644743264	6.336206459
POPDC3	10.5323559252888	1.1222903788248	3.497220709
SNX3	11.3712321283696	1.72284952635811	6.339485191
SNX3*1	11.3712321283696	1.72284952635811	6.339485191
COL23A1	3	0.0183562420062112	0.819715937
YPEL2	9.01959072835788	0.248570720909944	1.360364646
DHX40	8.29462074889163	0.848018052568957	2.702689457
VCL	11.3247431104944	0.807072785761555	2.107008981
SLC35D1	6.79441586635011	0.171612903011534	1.806275819
GPATCH3	7.90086680798075	0.874707785510261	2.29269365
GPN2	7.29462074889163	0.51104972695597	3.865541257
EGR3	7.62935662007961	0.136623187192782	0.299170516
EGR3*1	7.62935662007961	0.136623187192782	0.299170516
SFN	1	0.215830571116195	2.796545155
ZDHHC18	7.43462822763672	0.591473321158848	3.276467169
PRKCQ	10.9091430473399	0.0682494477953395	3.686019372
PRKCQ*1	10.9091430473399	0.0682494477953395	3.686019372
NGRN	12.3043513216632	1.85013992037764	4.222790283
SFXN5	6.62935662007961	0.029080937861113	1.618422432
UNC45A	7.61470984411521	0.892079033260971	3.698712545
ZBTB8OS	7.14974711950468	1.15320180670967	4.340978214
CAMK2N1	6.4093909361377	2.97194584308781	2.290430227
STC1	7.34872815423108	0.244549152956538	0.824795846
POLR2K	8.13442632022093	2.22105715612219	4.716696785
LOXL3	5.08746284125034	0.163937159076155	4.318631011
LOXL3*1	5.08746284125034	0.163937159076155	4.318631011
HDAC3	8.76818432477693	1.36252608987361	5.045277883
USP48	8.43879185257826	0.623583631424487	4.597996943
FBXO4	4.95419631038687	0.118035633621442	2.854960441
DNAJC6	2.32192809488736	0.0149367647196188	0.347435993
RPS6KB1	9.15228484230658	0.604385154798877	3.027368282
ABHD17C	3.90689059560852	0.130358599297976	2.320939306
IGSF21	0	0	0.138190983
C1QTNF3	6.5077946401987	3.07530693927286	4.105688334
CIAO1	9.44501484586842	3.0204901114753	4.837730522
PCDH1	8.71080643369935	0.714045845847578	1.682823636
PCDH1*1	8.71080643369935	0.714045845847578	1.682823636
TAF12	7.17990909001493	0.56759940978913	3.825827956
TRNAU1AP	5.78135971352466	0.635237311623301	4.048679686
TP53INP1	6.61470984411521	2.25504000429254	1.767686089
ZNF207	9.73640193131829	2.09789206103246	4.821763627
U2AF1L4	7.38370429247405	2.56223188004101	5.212094953
FSBP	4.75488750216347	0.175465695561638	0.052719671
PGM1	13.7968507952672	1.55654968202995	6.835124137
SDHAF1	7.17990909001493	2.31486654582695	3.237393193
PTPN4	8.72109918870719	0.193807271623972	0.987852938
HBEGF	10.9031286768123	1.02295088135362	3.225509259
SLC9A1	8.06608919045777	0.177161419830437	3.126116918
ARHGAP26	8.31741261376487	0.0312901053366551	1.026257224
INHBB	8.11374216604919	0.51062754650195	0.54108251
ACMSD	0	0.00274484889335837	1.527140165
WSB1	8.47167521439204	3.66097138793169	3.433850718
NRG2	4.95419631038687	0.00972092065731495	0.285995295
FUT11	6.44294349584873	3.38738034922278	2.049040203
PPP5C	10.1150436501617	1.04367829511287	4.522214704
FGD1	5.83289001416474	0.638999445258077	1.931784146
POLDIP2	12.0804844570676	2.35753309697869	5.702673679
ARHGEF10L	10.8145824659063	0.34794114979108	3.551321234
LYPD1	0	0.00726918582964599	0.651993979
DEPDC1	2	0.179406786043831	1.128390302
SLC35F5	8.95419631038687	0.730917158577297	2.714262802
NAPA	10.9908130791536	1.10107294988576	6.698526393
MARK4	8.2336196767597	0.285764676967111	3.183265367
MARK4*1	8.2336196767597	0.285764676967111	3.183265367
ALPK3	13.6748543079466	2.44810280026111	3.875724516
EIF4EBP3	9.67771964164101	0.997006140832197	3.168132646
TMED9	9.38801728534514	4.39191432785622	6.570243613
PAIP2B	11.8029201985853	0.762413099370469	2.513782985
GADD45A	8.08746284125034	2.30364594424648	4.772375773
TEX261	10.2667865406949	2.32234127166593	4.488898152
NIPBL	9.02513956227851	0.329288001522667	1.443842129
POLR2I	9.65105169117893	3.81323872140006	5.679779107
ADAMTSL1	4.75488750216347	0.0558543716011109	0.927183827
IFFO2	6.2667865406949	0.287981236534319	1.42439552
MRPL44	8.93073733756289	1.62881379261179	4.382825672
SDF2	7.32192809488736	2.39163470621184	5.748935737
FUNDC1	6.64385618977472	1.6857932184856	2.956353709
TBX2	7.19967234483636	1.56679064219072	3.534585207
IGFBP5	12.813781191217	2.88177381239067	5.615180956
BNC2	5.20945336562895	0.00276706887391659	1.017383933
INPP4A	7.56224242422107	0.296159069775386	2.226520178
PPM1D	7.34872815423108	0.353575105579826	3.089861365
APPBP2	8.05528243550119	0.921842651728921	1.867597277
STK16	6.56985560833095	2.32442842579467	5.3750104
PITHD1	9.71252700043982	2.67936591799034	4.52025547
RRAGB	7.3037807481771	0.249209150602627	0.621244629
AARD	0	0.10728798988292	0.65235217
WNT6	2	0.0222223730410825	1.247016051
KDELR1	9.61286849729104	2.96861267047863	6.090722591
WNT10A	0	0	0.346783011
ZC3H12B	3.16992500144231	0.00191246608798249	0.146499785
CYP26B1	6.14974711950468	0.434579925731754	0.975378878
UBQLN2	9.01402047031493	3.79892889802995	2.393735579
DPF1	0	0.388281690320139	1.222548868
SLC9A4	0	0.000529773348943709	0.126181435
CRLS1	9.99293833616581	0.942127420169831	3.338531583
FOSB	8.876516946565	0.154946463851493	1.345941297
TNFRSF11B	0	0.646450076678057	1.119288899
DES	18.0223894879714	8.47596298762945	9.075621212
SGPP2	0	0.000214473856973224	0.097684042
BCL2L11	6.24792751344359	0.0213559004849358	2.046155954
RTN2	12.1780423288648	3.07066195431842	8.708531311
EXT1	7.56224242422107	0.260647256327778	3.791969608
COQ10B	7.48381577726426	0.785880788926776	3.229714138
IHH	0	0	4.336052434
SATB2	2.58496250072116	0.00692779921794772	2.705669284
SPIN4	3.32192809488736	0.606728322434357	0.140120949
PHF12	8.65463602852797	0.629610885059807	3.658563236
BMPR2	9.35535109642481	0.264713867073506	1.571151618
LGI4	8.08746284125034	1.40917439116314	0.486511975
KSR1	7.76155123244448	0.582179375929991	3.18110108
THBD	9.35755200461808	2.48663783909607	2.702263237
PRADC1	10.0741414627525	2.38447393916456	4.404053178
SMYD5	8.45532722030456	0.436448199542495	3.506850011
RAB11FIP5	8.65463602852797	0.182521047289831	3.126963696
MOB4	9.22641219278879	1.27776667068554	3.14872904
ZMYND11	10.2609195336629	0.493499538965696	3.712950687
SPPL3	8.01122725542325	0.28259844825625	3.822682607
KCNIP3	5	0.09325602434959	1.150010562
SIX5	6.74146698640115	1.94187867236753	3.07824362
FAM117B	5.58496250072116	0.128924064941968	1.695234632
USF2	11.8614746751258	2.63770417405957	4.720110257
USF2*1	11.8614746751258	2.63770417405957	4.720110257
USF2*2	11.8614746751258	2.63770417405957	4.720110257
CHPF	8.47167521439204	1.81027027172081	4.88436703
OBSL1	10.8297227350861	2.26895856537516	5.434624822
FABP4	8.95128471496697	3.72580994550052	8.467367165
INHA	2.58496250072116	0.498343248121511	3.550892493
ARHGAP35	10.7984718011016	0.664004714813781	1.929720429
PDCD5	10.0579917227592	2.98592476675738	6.42392157
CST7	1	0.0117325131128826	2.742399299
RAB35	8.19475685442225	1.20858788416903	4.168044584
YIPF4	8.36194377373524	0.755970762395612	3.485622952
KCNQ3	1.58496250072116	0.00390895078151752	0.046596472
JOSD2	8.467605550083	1.46869304627774	6.808305429
CKM	18.5965355642528	7.26819451086141	13.99476575
RHOT1	8.89784545600551	0.289008480089273	3.050175555
RHOT1*1	8.89784545600551	0.289008480089273	3.050175555
COX6A1	7.66533591718518	4.27017059123496	8.473716415
MARS2	6.04439411935845	1.89830207787441	0.606637796
CA11	5.90689059560852	1.04282058989268	2.989981917
TESC	5.04439411935845	0.0190227178229618	2.132189718
HSD17B13	0	0.032725362476257	0.87199051
SLC16A13	2	0.973708627365448	0.935368258
ABHD15	5.35755200461808	0.166774569617565	1.011837038
MAG	2	0.049879600704516	1.722325738
THEM6	8.0389189892923	0.0196253718959074	3.615998524
TMEM160	7.89481776330794	1.02638235489272	5.728612185
RRAS	9.01680828768655	3.96440510167317	5.484421184
CLK1	9.66355810421727	3.85892788823592	5.431126898
LY6D	0	0.00360035865699997	5.837383766
KCNK6	1	0.356856997772735	2.070585782
HSPB8	13.4586629328678	2.74910203799715	5.78616237
SRRM4	3.58496250072116	0.00113095363461376	0.153876083
HNF1A	0	0.0326855746458096	8.61e-13
VPS53	8.43462822763673	0.0783968074146879	4.141709375
GIT2	8.40087943628218	0.912777153648925	4.283132118
ARHGAP24	9.24555270625568	0.0646459437234957	2.740516631
COQ5	9.29232163280204	1.09439722373336	4.399136126
TMEM151A	0	0.0142126019528571	0.919258099
PNKD	9.19475685442225	0.633505253625677	5.5400527
FADD	7.03342300153745	1.39178852085878	1.508315712
NUP54	7.71424551766612	1.10370686986366	2.553167773
ANAPC5	10.5840229402575	0.398988860582827	7.683088537
PTDSS2	8.72109918870719	0.881716283973419	4.827663203
PITPNA	8.59991284218713	1.07326298038986	5.900627943
TRPV4	0	0.00988751216993289	3.933300044
TRPV4*1	0	0.00988751216993289	3.933300044
RASGEF1B	4.39231742277876	0.142597958151455	0.922987989
RASGEF1B*1	4.39231742277876	0.142597958151455	0.922987989
SLC7A10	0	0.923764548377098	3.410107187
PAF1	9.60547951806167	3.02555874873713	5.889252782
HNRNPD	10.1228279948077	2.71452820323743	4.726530981
NPAS4	0	0.00332017218172808	0.219621044
CABP1	2.8073549220576	0.111473025590325	2.20498935
CABP1*1	2.8073549220576	0.111473025590325	2.20498935
PGK1	12.3182603437124	3.24224327358382	7.698901994
HRK	1	0.131590340331329	0.045443422
EXOSC4	6.75488750216347	2.202824742907	4.402780221
KCMF1	10.7739633684336	0.645624703569478	4.613718858
PPP1CA	10.4241662888181	4.34753585987218	7.686867345
GADD45B	8.88874324889826	2.49365053597592	4.670469696
FZD7	9.283088353024	2.84745128432941	1.82649615
KLHL8	8.59245703726808	0.296777990226605	2.146553191
FZR1	8.96000193206808	1.08192515462261	4.78307189
SNX15	8.07681559705083	0.311787131416844	4.494685256
RPL37A	13.6689957520532	6.62750054342338	9.314292477
PGLYRP1	0	0.0332776494961881	6.755673773
COPS4	10.1674181458317	0.807608346966697	5.20073199
BAX	6.4093909361377	1.24193605503899	5.903042078
GYS1	13.4617352216049	1.95718155305842	5.496637824
GYS1*1	13.4617352216049	1.95718155305842	5.496637824
VPS51	10.6865005271832	1.24840063982851	4.699729442
RNF103	9.64925617751731	1.03391516953074	2.360978679
CHCHD5	8.19967234483636	1.05081793543552	3.657222507
PPP2R2C	2.8073549220576	0.115369211006831	0.341836867
CELF5	0	0.000404722097161053	0.868548112
JAKMIP1	0	5.39502554381451e-05	2.93961848
JAKMIP1*1	0	5.39502554381451e-05	2.93961848
MEIS1	5.83289001416474	0.0536186147203953	1.77546209
RPIA	8.41362792902417	0.878139932493984	3.739429777
GABARAP	11.8305152069768	6.61017792171954	8.090963968
PELI3	7.08746284125034	0.186265692792213	0.61359093
P3H2	5.85798099512757	0.648284485047359	2.294166424
EHD2	9.19721669311005	2.69266599077894	4.629044679
SLC4A4	6.32192809488736	0.0159280490584477	0.346387573
CRMP1	3.4594316186373	0.03224577088889	0.829400539
SAT1	7.58496250072116	4.6627136581651	5.608721588
SLC16A2	6.3037807481771	0.124957590662998	2.015476825
PPTC7	9.94397991434374	0.482354395944338	1.804814784
MSX1	6.7279204545632	0.857629054009048	1.686955116
PKDCC	10.0430272835945	1.87171895117202	5.220438364
SMS	9.04439411935845	0.674104724802952	3.299217323
AP3S1	8.24317398347295	0.474289157348737	4.237035508
NSG1	2	0.151251796193418	2.311228752
SIN3B	8.83605035505807	0.869318786965108	6.203648254
MAFA	8.61470984411521	1.56991027784403	3.65019248
TIA1	8.18487534290828	1.66756813514386	3.070634471
UTP3	7.43462822763672	2.51963734305377	4.519663062
RASGRP1	0	0.105048245164873	0.834581575
BBC3	5.78135971352466	0.508821346818397	2.34037908
ETF1	10.4439795426013	1.50703921009464	4.122727261
TMEM38A	12.2179576978641	3.31667581601616	7.765764915
OAZ1	13.0728025345442	6.08396633088283	9.181269475
TP63	9.46964181723952	0.0492051075760558	0.752413197
TP63*1	9.46964181723952	0.0492051075760558	0.752413197
TP63*2	9.46964181723952	0.0492051075760558	0.752413197
TGFB1	7	1.40092022954392	5.234211948
MORN2	5.52356195605701	0.418866951528873	3.085136792
ARRDC2	12.8015062866364	0.787798427432479	4.617680176
SH3KBP1	8.19967234483636	0.0335799779526502	4.087485462
RAB1A	9.7515440590891	1.21806578974943	5.062617522
RAB1A*1	9.7515440590891	1.21806578974943	5.062617522
CHP1	10.5313814605163	0.478438768901425	4.402276952
TCF7	4.16992500144231	0.0760845446327579	2.510330914
SLC22A4	5.32192809488736	0.00242222571638803	2.426006624
GPR17	0	0.450684245635689	0.108213655
DLL4	8.37937836707126	1.73357915211366	1.78175043
MSTN	7.23840473932508	3.45505188452421	1.187553133
REXO1	9.16741814583174	0.951086058990375	3.793175697
HS6ST2	6.62935662007961	0.0797522831496577	0.493109944
GPC3	7.57742882803575	0.624891675690064	4.547455261
CNKSR2	2	0.0342860215266643	0.215416127
GAS7	7.36632221424582	0.239606273243011	2.091841174
SPIN1	8.13442632022093	1.47021623056723	2.517333934
PIGA	5.70043971814109	0.409330230779329	1.110920213
STK26	4.32192809488736	0.787429608657694	2.448400151
HCN2	0	0.11030596431233	0.439676792
POU2F2	4.4594316186373	0.00299616236480888	1.556806883
FSTL3	8.12928301694497	1.04569500098986	1.48277742
KLF2	9.4797802640291	4.02315390461734	5.051673571
LBH	7.33091687811462	1.48245938261889	4.043840125
TMEM178A	3.58496250072116	0.0548638494572681	0.867783255
PTBP1	9.37068740680722	2.65544166983965	5.383809803
PHEX	0	0.00435740366521493	3.731333838
SUGP1	8.01680828768655	0.551676310906152	3.699839467
VAMP8	6.32192809488736	2.26066383455921	7.029946901
DLG3	4.70043971814109	0.022813551431747	1.750629136
RHOQ	12.4333246267159	0.366631653425613	3.676125413
HAPLN4	0	0.47797999412769	2.045786357
PIGF	7.23840473932508	0.317598463125488	1.990470817
AMH	4.85798099512757	0.223315821566079	0.936627877
CCDC87	1.58496250072116	0.0301202296312914	0.020699672
KISS1R	0	0.0154761338630882	0.384773829
MAT2A	10.5304063370991	4.25081633694275	7.145164034
MB21D2	4.90689059560852	0.0814193871015063	1.519674334
HES1	9.78953364497036	3.19732191998944	3.637348797
SLC25A14	4.39231742277876	0.14678594278701	1.46867218
ANTXR1	8.76818432477693	0.59435968108237	3.834985736
KLHL34	10.5018371849023	0.570662528892614	1.013615298
MRPL49	8.72451385311995	3.02891051427421	4.426416027
MRPL50	7.85174904141606	1.59875306408477	3.624108931
COLGALT1	8.21431912080077	1.77221153866519	4.544155561
GPX4	11.5459297690855	4.65395874561006	7.883598371
CHAC1	11.8161836814323	0.446340170239388	3.314977316
PGLS	6.8703647195834	0.945916895673672	7.072567899
ABHD8	7.91886323727459	0.994500280276422	4.3317774
ITPKA	1.58496250072116	0.221474554761436	0.475758067
NR2C2AP	5.88264304936184	1.46038898811177	3.948038896
EGR1	12.9121408562957	3.06536438791949	2.63413214
XXYLT1	5.35755200461808	0.107798241862747	1.227278331
ISOC1	7.28540221886225	1.12123737098358	1.864661744
FAM171B	3.90689059560852	0.293602556380526	0.740462709
DNAJC19	9.24079133216196	1.88771157432815	5.742094464
SLC25A42	9.39660478118186	0.387363551898679	3.024975802
ARL1	9.82972273508606	1.89907506378227	4.839777484
VPS54	7.94836723158468	0.382180425873225	2.337843456
HS6ST1	10.1586096882145	1.06459032907384	3.718042889
STK11	11.2027360432502	2.0329073276241	6.825739211
RAB33A	0	0.0566891233052382	0.190564231
MMGT1	9.00842862207058	0.96282871269339	3.527498942
CKS2	4.95419631038687	1.759044093417	5.620278013
LYRM7	9.67065624911844	0.269934451481825	1.912236682
SLC10A6	1	0.0157753692026199	0.607805587
FOSL2	11.495355392236	0.393586179877087	2.636397552
PPM1B	11.7245138531199	0.457624880624138	3.895131209
EFNA2	0	0.393019583305875	0.95765128
FBN2	2	0.545361601436822	0.627148909
SPAG7	11.4136279290242	3.58920455407842	5.412231936
DDX49	9.18982455888002	1.42790683699614	4.818544209
COPE	10.2644426002266	2.07111770498731	7.171784441
KAT5	8.73131903102506	1.67475613574327	3.295148434
KAT5*1	8.73131903102506	1.67475613574327	3.295148434
SLC25A11	12.0907740546408	4.12295206555902	6.791644036
POLR2D	8.65463602852797	1.41478726015664	4.609826239
POLR2D*1	8.65463602852797	1.41478726015664	4.609826239
DISP2	2.8073549220576	0.040160511494503	0.229180662
ANKS1B	3.90689059560852	0.0017795308450441	0.516801638
ANKS1B*1	3.90689059560852	0.0017795308450441	0.516801638
WDR33	9.2667865406949	0.343618435661813	2.966021841
SFT2D3	6.12928301694497	2.25106507409707	1.594112366
APLN	5.4262647547021	2.86235372052434	1.379562447
PDLIM4	5.88264304936184	1.18933920470166	4.669881955
PGPEP1	8.61470984411521	0.260214207997672	2.822473195
S1PR4	1	0.0269127727926716	3.037483522
RTN1	3.32192809488736	0.000710187771100242	1.369267413
GFPT2	5.8073549220576	0.643725471835047	3.427647723
CCDC85B	10.2737955992143	3.89922720042711	5.506920489
FOSL1	4.95419631038687	0.0111613392611822	0.396456707
GPHN	8.09803208296053	0.0277115069607023	2.421082116
CLUH	11.5655781367843	0.369739650857293	4.033535629
DRAM1	5.20945336562895	0.423939090910203	2.234416167
CXCL14	8.30833903013941	1.73026975254259	4.145914914
RAB11A	9.37286506011259	1.75772393586774	5.826362208
CLCN2	4.52356195605701	0.410333161989729	3.155999041
EHD4	7.62205181945638	0.339382337162792	3.359027812
FAM131A	8.66533591718518	0.566590928385614	4.143966308
HOMER1	8.87958324961278	0.0624689165028585	2.072871793
HOMER1*1	8.87958324961278	0.0624689165028585	2.072871793
ACTR6	6.82017896241519	0.83567356777971	1.738175242
SIX1	10.2514824106202	3.90222121880708	4.033102852
CDKN2AIPNL	9.2240016741981	2.09207942593954	4.151153411
MNAT1	9.01959072835788	0.144777761137898	3.499378014
CAPN6	8.34429590791582	2.69254782681343	3.532555857
MBD3	11.1497471195047	2.1457250008589	6.905929912
RASL12	7.4757334309664	0.620378053040096	2.348625548
RHOJ	6.55458885167764	0.471634726247031	3.642350272
CAMK2N2	1	0.0652309206888287	1.371477713
ALG3	8.06069593168755	0.759914629615172	4.266502414
MAP2K1	10.0154150523867	0.666704260107691	3.423697375
FAM171A2	3.8073549220576	1.11983698419055	2.158291115
SLC41A2	3.4594316186373	0.0948580110035435	1.112221737
STRADA	6.53915881110803	0.175324320145818	3.582235833
ALDH1L2	5.08746284125034	0.687143006230155	1.570465992
NEK8	1.58496250072116	0.682344410529948	3.394070387
CKAP4	8.69348695749933	2.38100135944307	4.883224639
PACS1	8.90689059560852	0.936388004101301	3.193231435
RBM14	8.09275714091985	0.747672601830724	3.516813722
MTX3	7.07681559705083	0.6066874101777	1.090971968
TRIM7	11.2732128098543	0.120849391934221	4.202359171
TRIM7*1	11.2732128098543	0.120849391934221	4.202359171
XKRX	0	0.0141887163620655	0.383891899
TRIM41	9.80896417491926	1.70866165418869	3.648127194
PYGM	17.203175915541	3.64002448232696	9.741944905
TAX1BP3	7.6724253419715	3.08575073284089	3.235832645
TAX1BP3*1	7.6724253419715	3.08575073284089	3.235832645
FTSJ3	8.60733031374961	2.01574244614276	3.553570882
SMAD3	9.91886323727459	0.443449749858238	2.882929244
MED25	8.67948009950545	0.884256569764528	5.10134845
AAGAB	8.81057163474115	0.606306054035293	2.814995034
MMP14	7.71424551766612	4.7702729111518	6.501181208
RANGRF	7.05528243550119	2.79429112199136	5.02485986
MEN1	6.37503943134692	1.46599726891513	3.793528493
CRY1	7.51569983828404	0.286694373701247	2.021988201
RGS9BP	6.75488750216347	0.333475333958359	0.013125274
PNKD*1	9.19475685442225	0.633505253625677	5.5400527
ARIH1	10.4408691676109	0.357168041821477	2.890975687
RUNDC3A	1	0.0292446726997648	2.51336661
HAO1	0	0	0.166490538
RNF128	5.55458885167764	0.0363840167823321	1.266080189
FAM199X	8.31741261376487	0.331500442825751	0.250088351
NUAK1	10.8265484872909	0.287142858886985	1.828340136
RCE1	6.4262647547021	1.11057644666225	3.990722437
CAMKK1	5.7279204545632	0.534145707363434	1.595795643
RTCB	9.40726776424473	1.06434858080802	5.307345035
PPP1R36	1	0.0792557810957879	8.61e-13
FAM32A	8.99435343685886	3.08333887867643	4.151536641
BRD8	8.24317398347295	1.27833462039071	3.192143081
RAB8A	6.53915881110803	0.523867892053491	4.304579142
TIMP3	12.1630206395808	2.81636777133681	4.12022303
MID2	8.69348695749933	0.130647704902838	0.969085754
MRPS26	9.25029841790633	4.1263605938465	5.531472332
KCNE5	3.4594316186373	7.67615349417025	4.672692597
FN3KRP	6.24792751344359	1.40271053629403	3.344394117
IQSEC2	8.29001884693262	0.260467071179455	3.283465966
IQSEC2*1	8.29001884693262	0.260467071179455	3.283465966
IQSEC2*2	8.29001884693262	0.260467071179455	3.283465966
TALDO1	9.74819284958946	3.02177996151514	7.728159704
ATRN	8.86418614465428	0.235580516236916	1.598300015
SOWAHA	0	0.0224402214219648	1.885511996
ARG2	9.85174904141606	0.08794593080973	0.732424462
MYH3	9.81057163474115	5.64397621700906	1.306988768
PPP2R5B	8.64745842645492	1.31043998112724	4.08442328
VTI1B	9.4262647547021	1.24898904760153	5.023087059
METTL3	7.07681559705083	0.634304096431965	3.225211203
FEM1B	9.68825030913318	1.92497727411372	2.011178969
TMEM30B	4.52356195605701	1.67093699562773	0.527687144
YIF1A	9.66355810421727	2.14274637935041	5.175861085
SUPT16H	8.98013957763916	1.93632950298023	3.002974087
LARP6	6.82017896241519	0.537277112695565	1.66701956
PFKL	10.1059085085712	1.43042703734327	4.272582739
LRRC3	3.58496250072116	0.502453511585434	0.534528035
MAX	9.31741261376487	0.470744167926558	4.474858487
PANK2	7.11894107272351	1.11396181397058	3.584018496
ADRA1D	3.32192809488736	0.295146242600848	0.389151342
RAB15	9.4594316186373	0.166003464785176	1.595363128
PCSK1N	0	1.76779122285971	0.450041906
FXR2	11.3481748675356	1.65955310792462	4.417314606
SIK1	10.1873520732005	0.678085520482839	2.686117942
CCND1	6.76818432477693	1.80908964693929	2.691708955
ATP1B2	6.06608919045777	1.01774601909516	5.746646597
CEBPE	0	0	4.267506551
EFNB3	3.58496250072116	0.703341675126663	1.07782163
PTGER2	1	0.0582558838066173	0.210548101
TMEM88	7.20945336562895	3.69266037476923	3.892617762
NAA10	10.2644426002266	3.18330377739493	6.076162547
NAA10*1	10.2644426002266	3.18330377739493	6.076162547
AGPAT4	4.4594316186373	0.0578891705824523	4.183262943
HDAC5	10.5410966153495	1.53870179222143	5.803074897
EIF4G2	13.173208652766	5.08822675815021	6.106799026
RRP1	8.04439411935845	1.18532382079843	6.123699689
BGN	8.24317398347295	3.03376958849453	8.958216564
THSD4	7.33091687811462	0.027828984742938	0.633939148
KBTBD13	7.98868468677217	0.311859598838632	1.779083072
EIF1	13.9828153651899	7.05437983604995	7.98784117
CD248	7.35755200461808	3.18819424906357	5.065507049
SF3A3	8.35314682549808	1.45910981803817	4.489750705
CPXM1	4.64385618977472	2.92937807288487	5.781882098
TRIM68	6.52356195605701	0.617121661922207	2.170028754
SMOX	6.6724253419715	0.315159679657695	5.91224274
SMOX*1	6.6724253419715	0.315159679657695	5.91224274
YRDC	6.83289001416474	1.46014422140357	3.175512752
CYB5D2	6.8073549220576	0.927531354503709	2.254308528
MANEAL	5.16992500144231	1.37944463420801	0.095098765
UBE2G1	11.8157835441282	0.23100736114273	3.186748519
SPNS2	8.13955135239879	0.355227633450081	4.48037442
GNL2	8.6582114827518	1.05887673440182	4.934524435
BFSP2	0	0	4.268911812
FOXK2	10.2992080183873	0.759263602149065	2.823845655
EMC4	10.1433832139898	3.23886362807518	5.214440091
NAGLU	7.60733031374961	1.61420388960222	4.152423993
IDH3B	10.9950604670327	3.28017305823208	7.233367389
SPTLC2	7.15987133677839	0.265633722877112	4.3837062
MED31	5.35755200461808	2.17357813862899	2.807086481
TXNDC17	7.21916852046216	2.47224491902078	5.898417252
PITPNC1	7.88874324889826	0.123058152355968	2.84069939
PSMD12	9.29920801838728	0.889529029734858	5.564225458
VAPB	10.7992816215219	1.2331294030744	3.887963185
RAB22A	7.84549005094437	0.777223197510836	2.515264489
MLX	10.1560830762887	1.8161124459059	3.693179302
MLX*1	10.1560830762887	1.8161124459059	3.693179302
TMEM181	7.83920378809694	0.486460559927429	1.80159407
CABLES2	6.5077946401987	0.824067791263945	2.944513936
RAB39B	0	0.0698430109628929	0.304222765
TAF10	9.57364718749332	4.03351418579272	6.514730749
PDZD4	7.97727992349992	0.0637679343742537	1.747741678
BRCC3	8.07681559705083	0.246210423978763	2.81852146
FOS	11.3253054550897	1.76338159414815	3.665547424
BATF	1	0.029197124144808	2.320623843
KLHL11	5.4262647547021	1.23793525520048	0.412549496
KLHL10	0	0.0262188060593419	0.099572841
FAM50A	10.1228279948077	2.76204635310098	4.7525831
PLXNA3	6.33985000288462	0.986933075120662	2.43353888
BMP7	2	0.0835231231831666	1.685586591
NPEPL1	9.95274124718649	1.71054799712937	5.271093007
WEE1	7.31288295528436	1.46616115413559	1.807379196
SOX18	9.00842862207058	3.62081454544613	4.162893066
ANGPT4	0	0.0673619787647717	2.449043826
CCDC43	9.79928162152192	0.898786295251532	3.521261318
NPR1	7.02236781302845	2.05552822954847	3.883930104
EFNA3	3.4594316186373	0.298855450868787	0.58646134
MED6	7.5077946401987	0.783119029106856	3.786623889
ARAF	11.5077946401987	2.95713083711959	4.899596701
BECN1	9.92035285541508	2.15212115516959	5.274482119
HCN4	0	0.000246761019396579	0.247934008
PSME3	9.72109918870719	2.40202162126441	4.787758512
NPTN	8.45532722030456	0.326877631789536	5.686736605
SRXN1	7.28540221886225	0.17183959954195	3.436570872
CKS1B	5.97727992349992	3.13953148877288	5.511613521
CKS1B*1	5.97727992349992	3.13953148877288	5.511613521
COX16	9.39446269461032	0.306468410404906	6.044459692
NGB	0	0	0.500688311
CBLN3	4	0.180973019449536	0.057981648
PTK6	0	0.260963614789224	8.61e-13
PNMA1	7.38370429247405	1.28889744177454	0.485307045
RAPGEFL1	5.70043971814109	0.16968087251249	1.951674357
UBE2Q1	8.81057163474115	2.633900484612	4.129766661
SHE	7.02236781302845	0.951803138648361	1.117059404
RARA	8.98584193700334	1.29162526508431	3.514874795
AARSD1	8.29001884693262	2.20328558518455	4.697974243
MEAF6	8.06608919045777	0.892871831179274	3.899330586
RND2	2.32192809488736	1.62099148111423	3.006763445
LIN52	5.08746284125034	0.151517169638637	1.160251735
STMN3	5.6724253419715	0.0298909419938732	1.060817319
CSTF1	7.07681559705083	1.16141046632776	3.544660769
POMT2	7.64385618977472	0.0978456671359855	2.363737563
TNFSF9	2.32192809488736	0.222780243949619	1.274062664
NSFL1C	10.5689061545021	1.26271587570482	5.80195807
RIIAD1	1	0.00476019456328655	2.431640785
CELF3	2.8073549220576	0.00207791933834046	0.774385547
CELF3*1	2.8073549220576	0.00207791933834046	0.774385547
AHSA1	10.3837042924741	2.59065690634938	6.411437853
GTF2F1	8.76487159073609	1.93700891713458	5.706038467
ALKBH7	10.8305152069768	1.68619966821984	4.368702959
SCN4A	11.5420645422834	1.11688511108253	3.097480331
POGZ	8.64745842645492	0.831315683094659	2.087240105
NRTN	2	0.0295672696827109	2.437273505
ERN1	6.14974711950468	0.08350160155579	1.003079252
RPRML	1	0.854726919504814	0.436918321
TMED10	11.3728650601126	2.78170854124162	5.860768033
PSMB4	10.3398500028846	5.23187063935429	7.096484925
SELENBP1	9.09539702279256	1.56614856014915	1.016457839
HEXIM1	9.70390357344466	4.3602565737699	3.991623683
IRF2BPL	8.45121111183233	2.64534697358454	2.463516817
VPS72	8.66533591718518	1.61989296825632	5.171132904
EBI3	1	0.184420174565681	3.105083606
CTXN1	0	0.547950169502869	2.634926721
PRCC	9.73978060977326	1.00734556498655	5.074310649
GADD45GIP1	10.4757334309664	2.40892394787426	5.458799104
PIAS4	7.8703647195834	0.552182960708925	4.143040324
MAST1	0	0.00277185591533374	0.245601105
DHPS	9.74146698640115	2.89523290877979	4.357462242
WDR83	5.58496250072116	1.61940033266881	4.546381087
CRTC2	8.71080643369935	1.08194470293596	4.036851978
ATG4D	10.0834793273318	1.48091384421882	5.055261336
NDUFB7	11.6515002206527	3.63161486025166	8.139355456
DNAJB1	10.7004397181411	2.68618468713576	4.532387092
ILF2	10.1279943209764	4.30377405210863	4.776526929
SNAPIN	9.14465824283188	1.90429808502704	4.198145975
QTRT1	7.48381577726426	0.228175172204914	3.973596043
TMED1	9.27612440527424	1.85355738444518	5.231945644
PRDX2	12.2851131885015	4.32717428278157	8.523308591
CADM3	5.16992500144231	0.0859270554144601	2.557002736
CCT3	10.612868497291	1.9882713124664	7.138081211
CARM1	11.9229559919085	0.779299830869916	4.415846419
MEX3A	2.32192809488736	0.213057353080147	1.229674826
RAB25	0	0.0077726833429023	0.387427407
LAMTOR2	8.99717948093762	2.22764995483969	6.040720175
EPOR	4	0.15624885522533	4.908419262
ZSWIM4	6.16992500144231	0.280571919959842	2.463996603
INSRR	0	0.00143037059300306	0.151688412
MCOLN1	8.03342300153745	0.615646541932474	4.691862226
OLFM2	4.52356195605701	0.184221283969842	0.779445551
JUNB	11.5901191741072	1.95260070738348	3.737894505
TRIM46	0	0.00984321687176039	1.756856912
LINGO4	6.49185309632967	0.0246016788895737	0.142265965
GOLPH3L	7.17990909001493	1.23146886450599	2.623446564
SMG5	10.8368393597487	1.08237810539524	4.744144117
