# Supplementary material for: Integrated proteomics and transcriptomics analysis of dynamic changes in muscle fiber types in different regions of porcine skeletal muscle
Source: Adv Biotechnol (Singap). 2025 Sep 24;3(4):29. doi: 10.1007/s44307-025-00080-w (PMC12460891; doi:10.1007/s44307-025-00080-w)
Supplement: Supplementary file 9 — Supplementary Material 9. [file 44307_2025_80_MOESM9_ESM.xlsx]

## Sheet: Sheet1
Antibodies for Immunofluorescence
Antibody name	Catalogue Number	Brand name	Dilution ratio
Anti-rabbit lgG(H+L), F(ab')2 Fragment (AlexaFluor 488 Conjugate)	#4412	Cell Signaling	1:500
Anti-Fast Myosin Skeletal Heavy chain Antibody	ab91506	abcam	1:500
Antibodies for Western Blot
Antibody name	Catalogue Number	Brand name	Dilution ratio
Anti-MYH4 Antibody	A15293	ABclonal	1:1000
Anti-MYH7 Antibody	A24664	Abclonal	1:1000
Anti-PGC1-alpha Antibody	R381615	zenbio	1:1000
Anti-beta-actin Antibody	GB15003	servicebio	1:1000
Anti-rabbit lgG, HRP linked Antibody	#7074	Cell Signaling	1:3000
The primers for qPCR
Gene	Sequences (5’-3’)
NEK3	F: ATGGACAACTACACAGTCCTGA	R: TCCTTCATGGCAAATGTCTGATT
MyHC	F: AGAAGGAGGAGGCAACTTCTG	R: ACATACTCATTGCCGACCTTG
Gapdh	F: AGGTCGGTGTGAACGGATTTG	R: TGTAGACCATGTAGTTGAGGTCA
